# Supplementary material for: Genome-wide developed microsatellites reveal a weak population differentiation in the hoverfly Eupeodes corollae (Diptera: Syrphidae) across China
Source: PLoS One. 2019 Sep 26;14(9):e0215888. doi: 10.1371/journal.pone.0215888 (PMC6762071; doi:10.1371/journal.pone.0215888)
Supplement: S1 Table — (XLSX) [file pone.0215888.s001.xlsx]

## Sheet: S1 Table 
S1 Table All primers pairs design in the study
SEQUENCE_CODE	NUMBER_OF_READS	TARGET_REGION_FIRST_POS	TARGET_REGION_LENGTH_IN_BP	TARGET_MS_LENGTH_IN_REPEAT_NUMBER	NUMBER_OF_MS(1.5 for 1 compound, 1 for 1 pure)	MOT_TRANS	TARGET_REGION_SEQ	POLYMORPH	ONE_PRIMER_FOR_EACH_SEQ	ONE_PR_FOR_EACH_TARGET_REGION	PCR_PRIMER_ALIGNSCORE	MIN_PRIMER_TARGET_DIST	PCR_PRODUCT_SIZE	PCR_PRODUCT_SEQ	PRIMER_LEFT_SEQUENCE	PRIMER_RIGHT_SEQUENCE	PRIMER_LEFT_DIST_FROM_MS	PRIMER_RIGTH_DIST_FROM_MS	PRIMER_LEFT_FIRST_POS	PRIMER_LEFT_LENGTH	PRIMER_RIGHT_FIRST_POS	PRIMER_RIGHT_LENGTH	PRIMER_LEFT_TM	PRIMER_RIGHT_TM	PRIMER_LEFT_END_STABILITY	PRIMER_RIGHT_END_STABILITY	PRIMER3_PENALTY	DESIGN	SEQUENE_LENGTH	SEQUENCE	CONTIG_CODE	FIRST_POS_ON_CONTIG
scaffold_1000824_1	1	81	21	7	1	AAC	TTGTTGTTGTTGTTGTTGTTG	NA	1	1	4	33	144	TCACCACGACGACTACGAACGCcgacgacgaGACGACTATAGAAGATTGATATttgttgttgttgttgttgttgTATTATATTTTATTTTAAATTCAGTTAGGAATTATTTTATTTTAATGCTATTCTATCCGCGGTTCACTGC	TCACCACGACGACTACGAAC	GCAGTGAACCGCGGATAGAA	33	50	28	20	171	20	59.764	60.46	3.95	2.1	0.69525	B	213	TATTTGCTGCAGCAGAAATGATAAATATCACCACGACGACTACGAACGCcgacgacgaGACGACTATAGAAGATTGATATttgttgttgttgttgttgttgTATTATATTTTATTTTAAATTCAGTTAGGAATTATTTTATTTTAATGCTATTCTATCCGCGGTTCACTGCTGACTGACTGTCGAACAAGAATCAGCGATCGTTTATAAAATG	scaffold_1000824	1
scaffold_1003776_1	1	87	39	13	1	CCG	GGCGGCGGCGGCGGCGGCGGCGGCGGCGGCGGCGGCGGC	NA	1	1	4	3	104	CGGCTGTTGCAACAATTGGTCGGTCCTGGTGGTGTTAGTTGATggcggcggcggcggcggcggcggcggcggcggcggcggcGCTGCGGTCAAACTTGCCGAAG	CGGCTGTTGCAACAATTGGT	CTTCGGCAAGTTTGACCGC	23	3	44	20	147	19	60.249	60.082	3.67	5.68	1.33151	A	212	TACCTGTAATGATGCCATTGGCAAAGGAATAAATTAAGCCTGACGGCTGTTGCAACAATTGGTCGGTCCTGGTGGTGTTAGTTGATggcggcggcggcggcggcggcggcggcggcggcggcggcGCTGCGGTCAAACTTGCCGAAGTTTCTGATCAACATCGAACAACACTTTTGCATGTGACTTACCTATAAACAGATGCATACAATTAT	scaffold_1003776	1
scaffold_1004991_1	1	105	21	7	1	AAC	CAACAACAACAACAACAACAA	NA	1	1	8	46	168	TACAACATCTGCCACCACCGcccccTCCCACTAATAAAATTCCTGcaccaccaccacCTCCACCACcaacaacaacaacaacaacaaTAGCATCCCGTCACGCTCTGACGAATAAACCACAAATTCCAATAGAGCCACCAGCAATGGCTGCTGTTGGAGCAGCGCCTG	TACAACATCTGCCACCACCG	CAGGCGCTGCTCCAACAG	46	63	39	20	206	18	60.321	61.429	4.94	3.16	3.75035	F	212	GGCATCAGAgggggCTCCAGGCGTAAAATTACAACAACTACAACATCTGCCACCACCGcccccTCCCACTAATAAAATTCCTGcaccaccaccacCTCCACCACcaacaacaacaacaacaacaaTAGCATCCCGTCACGCTCTGACGAATAAACCACAAATTCCAATAGAGCCACCAGCAATGGCTGCTGTTGGAGCAGCGCCTGCAGCTA	scaffold_1004991	1
scaffold_100640_2680	1	301	21	7	1	AAG	TTCTTCTTCTTCTTCTTCTTC	NA	1	1	4	91	246	CAGGAAACTCCAGCACCTGTCTTACATGTCTATAAGAGACAATCAACTACTTAAAGTGGTTTTCATCCTTGATCACCGCTACGTGTATCATATTAGCACACGCGAGTTGGAAAAttcttcttcttcttcttcttcATTTCGTCGTCTTGTTTCTATTCTTGCTgtggtggtgTTGGAGTGGTGGCTAGAGCTAGTCCTACAATACGAGACGAGTGTACAAGAGTCGTTCGTCCTTCGCGTTGCTAT	CAGGAAACTCCAGCACCTGT	ATAGCAACGCGAAGGACGAA	94	91	187	20	432	20	59.891	60.109	4	3.85	0.218334	B	621	ATCCAAACTCGaaaaaGaaaaaCAAGTGGAATCGTCAGATGTTTGGTTGCAACCTCAATGACATCGTATTTTACATCCGTATCCGGCTCCATCTCCGCCTGTTCCTAGGATTCTAGATGATGCTGCTGGCTGGGCTGCCATTGCCATCATATGGCAGGAAGAacacacAATACCCTCGGCAATGCACAGGAAACTCCAGCACCTGTCTTACATGTCTATAAGAGACAATCAACTACTTAAAGTGGTTTTCATCCTTGATCACCGCTACGTGTATCATATTAGCACACGCGAGTTGGAAAAttcttcttcttcttcttcttcATTTCGTCGTCTTGTTTCTATTCTTGCTgtggtggtgTTGGAGTGGTGGCTAGAGCTAGTCCTACAATACGAGACGAG…	scaffold_100640	2680
scaffold_1006491_1	1	95	33	7	1.5	AAC	CAGCAGCAGCAGCAACAACAACAACAACAACAA	NA	1	1	6	28	134	CAGCCGCATCAATGGTTGTTaaaaaGCAAGCAGCACCACAACACCACCAGCAAcagcagcagcagcaacaacaacaacaacaacaaATCGCAACAAATTTATCAGGAGCAACAGGAGCAGCAACGGTAGGAGTT	CAGCCGCATCAATGGTTGTT	AACTCCTACCGTTGCTGCTC	33	28	42	20	175	20	59.756	60.037	2.83	4.26	0.281682	F	211	AcagcagcagCAACATCAGcaacaacaacaacaaTCATCAACAGCCGCATCAATGGTTGTTaaaaaGCAAGCAGCACCACAACACCACCAGCAAcagcagcagcagcaacaacaacaacaacaacaaATCGCAACAAATTTATCAGGAGCAACAGGAGCAGCAACGGTAGGAGTTGCAACAACTGCAGCTACAGTGGCAGCATCAGTGGCA	scaffold_1006491	1
scaffold_1009505_1	1	89	21	7	1	AAC	AACAACAACAACAACAACAAC	NA	1	1	4	24	152	AGGCTTGTGAATGCTGTTGCTGTTGCTTAAAGTATTAACACCAAaacaacaacaacaacaacaacaaaaaaCaaaaaCAACTCAGCATGAGACGAACAAGTGCAAAGACCCAGAAACTTGTTTCGCTTGATTACAAACGAGGAAGCCAGGAG	AGGCTTGTGAATGCTGTTGC	CTCCTGGCTTCCTCGTTTGT	24	67	45	20	196	20	59.684	59.965	4.17	2.83	0.351661	F	210	AATTTAATAGCATGTGACCTCATAGAGAACTTAAATAGACTTTGAGGCTTGTGAATGCTGTTGCTGTTGCTTAAAGTATTAACACCAAaacaacaacaacaacaacaacaaaaaaCaaaaaCAACTCAGCATGAGACGAACAAGTGCAAAGACCCAGAAACTTGTTTCGCTTGATTACAAACGAGGAAGCCAGGAGAATGATGGAGAAAA	scaffold_1009505	1
scaffold_100_45261	1	301	21	7	1	AAT	ATAATAATAATAATAATAATA	NA	1	1	4	67	215	ATGCACCATCATCAGAAATCGATAAAGCTGAATGTTTTAATAATTTCCtatatataTTTTATTTTGTTCTTGAGAAAATAttttttttCataataataataataataataACAACGATGAATATAGGTAGTTGTGCGAGGGTTGTCTGTCAAGGATTCTGTTTTGTATTTCTCATTATAtttttCTGCTATAAGGGTATTAGTTTGCAGTGTggg	ATGCACCATCATCAGAAATCGA	CCCACACTGCAAACTAATACCC	67	83	212	22	426	22	58.188	59.247	3.59	3.69	6.56517	F	621	CGATGGATACAATAAGTCTCGTTTCACGTGCGCCAAAGGTAAATGTTTACCATTATGATTCCATGCACCATTGAAGAAGGTCAATCGATAAAAGGCGGTGATGCACAAGAGCAACTTTCTAACAACAGACCCAAAGAGAAAAGaaaaaCTATGCTATAACAATAtttttttACGTAAGAAAATAGTTTCCCTTGATTTAGTTCAATATTCTATGCACCATCATCAGAAATCGATAAAGCTGAATGTTTTAATAATTTCCtatatataTTTTATTTTGTTCTTGAGAAAATAttttttttCataataataataataataataACAACGATGAATATAGGTAGTTGTGCGAGGGTTGTCTGTCAAGGATTCTGTTTTGTATTTCTCATTATAtttttCTGC…	scaffold_100	45261
scaffold_100_75102	1	301	21	7	1	AAC	GTTGTTGTTGTTGTTGTTGTT	NA	1	1	2	65	337	ATGTGGCAATCGAGTTCCGTTTGTTTTGGAAATTGCGCAAATATTTTGATGGAACCACAATTCGAAGGCCTTGCTGATGGTTCTGgttgttgttgttgttgttgttATTAGCGGCCTTGCCCTTGACCAGCTTGTAGTTGGTGTATTGCTTCTTGTTAGCGTTGGTATTTTCATCTTCGATGTCATCCTCGTAGAAATCATCCTCACCATTACTATAATCGTCCGAGAAATCTCTTTCGTCGACGGGTTCTGTTATAACTGTACCGGTACCGGTGAAATTTAAAGAAACCGAAGTTGGATCAGTATCAGTCAAAGGTGGAGTCGTTGGAAGTCCAGG	ATGTGGCAATCGAGTTCCGT	CCTGGACTTCCAACGACTCC	65	211	216	20	552	20	60.036	60.037	4.69	3.85	0.073621	A	621	ATTTATCTCCCATAAAGGAACAAACTATGAAGTCCTTCAACTACATACTGTCCCCTTAATTGCTTTTATCGATACAATCCAAAAGACTTAATTTTGTTTAACAATAAATCGACGCACTGGTTTCCTGTTGGTTCGTTTCCTCTTGACATTTCCATTACCATTGTTGCTCAAAAGATACtttttGACTTTAGCCCCACCGCCGCTGCCGCCATTGTATGTGGCAATCGAGTTCCGTTTGTTTTGGAAATTGCGCAAATATTTTGATGGAACCACAATTCGAAGGCCTTGCTGATGGTTCTGgttgttgttgttgttgttgttATTAGCGGCCTTGCCCTTGACCAGCTTGTAGTTGGTGTATTGCTTCTTGTTAGCGTTGGTATTTTCATCTTCGATGTC…	scaffold_100	75102
scaffold_1010819_1	1	86	21	7	1	ATC	TCATCATCATCATCATCATCA	NA	1	1	4	17	108	CGTTGTTGCCGTTCGTCGCCATCAtcgtcgtcgTATAGTCGTCGTAGCCGtcatcatcatcatcatcatcaTCTTGCTACTCCTTCAGCTCCAGCTGCATCCCGATAT	CGTTGTTGCCGTTCGTCG	ATATCGGGATGCAGCTGGAG	32	17	36	18	143	20	60.128	59.388	5.12	3.86	2.7405	B	210	CAGGAGCTGAATCATAACCATCGTGTCCtttttGTCGTTGTTGCCGTTCGTCGCCATCAtcgtcgtcgTATAGTCGTCGTAGCCGtcatcatcatcatcatcatcaTCTTGCTACTCCTTCAGCTCCAGCTGCATCCCGATATAACTTTTAAAATAAACACGCTACATCAGAAATAAAGaacaacaacAAATACAGGACATCAgggggAG	scaffold_1010819	1
scaffold_1010941_1	1	93	24	8	1	CCG	GCGGCGGCGGCGGCGGCGGCGGCG	NA	1	1	4	23	159	TCGCAGTCCGTTCAATTAGATTTATGGATTcacacaTTGCTTCATTTTATTGGGCAAAGAAGAACCAGACCTCAAGGAGACGAAGTGGCGGCgcggcggcggcggcggcggcggcgACGGCTACGACGACCGCGACGCGACGCGGCAAAGTTCAGTAGT	TCGCAGTCCGTTCAATTAGATT	ACTACTGAACTTTGCCGCGT	70	23	1	22	159	20	58.143	60.25	2.4	6.01	4.10679	B	210	TCGCAGTCCGTTCAATTAGATTTATGGATTcacacaTTGCTTCATTTTATTGGGCAAAGAAGAACCAGACCTCAAGGAGACGAAGTGGCGGCgcggcggcggcggcggcggcggcgACGGCTACGACGACCGCGACGCGACGCGGCAAAGTTCAGTAGTTGAAGGGAGTGGGCTTGAGGGGAGTAAGCATGAATAAAACGAGAGTGAAGT	scaffold_1010941	1
scaffold_1013295_1	1	105	21	7	1	AAC	CAACAACAACAACAACAACAA	NA	1	1	4	52	172	AGCTGTATCCGTTATTCGCGAAGGGCGGACGGTTACGTTTCTCtttttATCAAGGAATAATaaaaaaaaaCACcaacaacaacaacaacaacaaCTACTGctactactaATTCATGTCAGGACTTCCTACGACAACTTCGTATGCCTTTTATTTCCTCAAACATCGTCCTGC	AGCTGTATCCGTTATTCGCGA	GCAGGACGATGTTTGAGGAA	52	58	32	21	203	20	59.664	58.192	5.87	3.36	3.14422	F	209	AAGAAAATCAATCGATGAAAGATTGAATTTTAGCTGTATCCGTTATTCGCGAAGGGCGGACGGTTACGTTTCTCtttttATCAAGGAATAATaaaaaaaaaCACcaacaacaacaacaacaacaaCTACTGctactactaATTCATGTCAGGACTTCCTACGACAACTTCGTATGCCTTTTATTTCCTCAAACATCGTCCTGCGGAACT	scaffold_1013295	1
scaffold_101371_1539	1	301	80	20	1	AATG	AATGAATGAATGAATGAATGAATGAATGAATGAATGAATGAATGAATGAATGAATGAATGAATGAATGAATGAATGAATG	NA	1	1	3	13	319	GCTCGGAAACTTCGTTGAAAGTGTTGAACTGTCAAaatgaatgaatgaatgaatgaatgaatgaatgaatgaatgaatgaatgaatgaatgaatgaatgaatgaatgaatgaatgAATTAATGTGGGCCGTGGGGTGATAGTACGGCATGATAGGACGGTGTACGCCTACGAACTAATTGCTTACAGAACGGCCCAAAAGGTTGAGGATATTAGAATTCTCTTGCAGAGTGATTTCGACAAGATTCAGCGATATTGCGACGACTGGATGCAAGGATTGGCGTAAGATGGTCATCGTTGATCTTGACGGGCAGCGATTAA	GCTCGGAAACTTCGTTGAAAGT	TTAATCGCTGCCCGTCAAGA	13	184	266	22	584	20	59.713	59.752	2.66	3.02	2.53511	A	680	CGCTATTCATTAAAGTTAAGAATAAGGGGTAGAAACTGAAATGAAGGAGAAATTAAAGAATGCCGGAAGATAtttttGAATTTAGAGGTTTTGTTAAACATTCCTGAGGTCTGTTGtttttCTAACTATTGTTGAAAATCGGTTACTATTATCATAGCTAAAAGTTTAGATTGTTACGCTTTATAACAATATGATGTCATCTCATCGCTTCTAAGCTCATGATTGAAGTATCAAGTATTTACAATTTGTAACATACTACAACTTAGCTCGGAAACTTCGTTGAAAGTGTTGAACTGTCAAaatgaatgaatgaatgaatgaatgaatgaatgaatgaatgaatgaatgaatgaatgaatgaatgaatgaatgaatgaatgAATTAATGTGGGCCGTGGG…	scaffold_101371	1539
scaffold_1015491_1	1	91	38	8	1.5	AAC	ACCACCACCACCTCCAACAACAACAACAACAACAACAA	NA	1	1	6	8	100	ATTAACAAACGCGGTTGCTAGCTAAAGAATaccaccaccaccTCcaacaacaacaacaacaacaacaaTATTGCATTGCAGTCGCGCTATAACAGGGtat	ATTAACAAACGCGGTTGCTAGC	ATACCCTGTTATAGCGCGACTG	8	10	61	22	160	22	60.414	60.03	3.42	3.51	4.44382	F	209	TGCATCTCATACTTTGATCTCATTGCTACTTAAGTGCAATTAAAATCAAATAAAATTAAAATTAACAAACGCGGTTGCTAGCTAAAGAATaccaccaccaccTCcaacaacaacaacaacaacaacaaTATTGCATTGCAGTCGCGCTATAACAGGGtatataACGCTGTCAAAGTGTTTCTAtttttAGTTATAGTCCATAATGATTT	scaffold_1015491	1
scaffold_1016448_1	1	85	21	7	1	ATC	TCATCATCATCATCATCATCA	NA	1	1	2	15	148	GAATTTGCGCAAGAAGCCCAAGCTGAAGCACAAAGtcatcatcatcatcatcatcaCCAGCATCAGCCAGAGCAGCAAAAGCAGCAAcatcatcatTatcatcatcatcAAGGTGTATCATTTGGACTTTCGATTGGACCGTTCGTCA	GAATTTGCGCAAGAAGCCCA	TGACGAACGGTCCAATCGAA	15	72	50	20	197	20	60.038	59.685	5.36	3.71	0.352961	B	208	AGCAGCGTGTTTATGGCTGTTCCCGCAGTTCCcacacaTAATCGCCTGAGAATTTGCGCAAGAAGCCCAAGCTGAAGCACAAAGtcatcatcatcatcatcatcaCCAGCATCAGCCAGAGCAGCAAAAGCAGCAAcatcatcatTatcatcatcatcAAGGTGTATCATTTGGACTTTCGATTGGACCGTTCGTCAATTGATGGCGC	scaffold_1016448	1
scaffold_1016632_1	1	89	36	9	1.5	ATC	TGCTGCTGCTGATGATGATGATGATGATGATGATGA	NA	1	1	2	10	123	GCGAACAACACTGACAAGCCAGCGTGCAGAtgctgctgctgatgatgatgatgatgatgatgatgaTAGCATAGCGTCTGGTATGTGctctctctTATTGAGTCTCACCGATTCAAGCAAGCG	GCGAACAACACTGACAAGCC	CGCTTGCTTGAATCGGTGAG	10	37	59	20	181	20	60.317	59.904	4.35	3.51	0.412955	B	208	GTCTCTGTCCGTTTTGGAGCTACCAACTTAAGATGTTGCTGGagcagcagcagcGCCAGCGAACAACACTGACAAGCCAGCGTGCAGAtgctgctgctgatgatgatgatgatgatgatgatgaTAGCATAGCGTCTGGTATGTGctctctctTATTGAGTCTCACCGATTCAAGCAAGCGACGTCTGAGGTCGAAGAAAATAAATTG	scaffold_1016632	1
scaffold_1017603_1	1	83	34	8	1.5	ACG	CCACCACCACCGTCGTCGTCGTCGTCGTCGTCGT	NA	1	1	5	23	153	AGGACCTGATTATGTGGctctctTCGGGAAGAAGTCCCCAGTTCCATCGACGCCCTCGCCTACACCAACTCCAACTccaccaccaCcgtcgtcgtcgtcgtcgtcgtcgtTGTCAAACCCTCAACATATGCCACCAATGGCTTCAGTTGCACC	AGGACCTGATTATGTGGCTCTC	GGTGCAACTGAAGCCATTGG	54	23	7	22	159	20	59.297	60.038	3.2	3.16	2.74098	F	208	ctctctAGGACCTGATTATGTGGctctctTCGGGAAGAAGTCCCCAGTTCCATCGACGCCCTCGCCTACACCAACTCCAACTccaccaccaCcgtcgtcgtcgtcgtcgtcgtcgtTGTCAAACCCTCAACATATGCCACCAATGGCTTCAGTTGCACCAACTTTACTACATCAGCCCGTAGAACTTAATCTAACTTCACCAACTCCC	scaffold_1017603	1
scaffold_1019238_1	1	91	21	7	1	AAC	CAACAACAACAACAACAACAA	NA	1	1	5	30	156	ATTCGCATCGAgtgtgtGgtgtgtTCTTTTAACCCCGATTGAAGCCAAACcaacaacaacaacaacaacaaAAAAGAACCagagagGGTTGTTGCTTAAAGTGTTAAACAATACGAAAACATTTGCTGGTACTTATACACTAAGCCATTGCACCAT	ATTCGCATCGAGTGTGTGGT	ATGGTGCAATGGCTTAGTGTAT	30	63	41	20	196	22	60.037	58.098	4.16	2.29	3.93954	F	208	GTTCTGTGTTCTGTTCtgtgtgtgGTTGGCTTCGCATATTATTCGCATCGAgtgtgtGgtgtgtTCTTTTAACCCCGATTGAAGCCAAACcaacaacaacaacaacaacaaAAAAGAACCagagagGGTTGTTGCTTAAAGTGTTAAACAATACGAAAACATTTGCTGGTACTTATACACTAAGCCATTGCACCATATTATACACATA	scaffold_1019238	1
scaffold_1020708_1	1	84	21	7	1	ATC	CATCATCATCATCATCATCAT	NA	1	1	2	50	164	CCAATTCAGCTCTGTGGCACTAGGATACGAATACGGACGGATACCTCGATTCGTTTaaaaaCGACAGACACcatcatcatcatcatcatcatCGAACGAACCAGTCCAGTCCGTGATGCCTAAATTCGGTGTGATGTACTTTTGGAAATGCATGAAATGGCTCA	CCAATTCAGCTCTGTGGCAC	TGAGCCATTTCATGCATTTCCA	51	50	13	20	176	22	59.475	59.167	5.01	3.53	3.35759	F	207	GCTTGCGAGGTACCAATTCAGCTCTGTGGCACTAGGATACGAATACGGACGGATACCTCGATTCGTTTaaaaaCGACAGACACcatcatcatcatcatcatcatCGAACGAACCAGTCCAGTCCGTGATGCCTAAATTCGGTGTGATGTACTTTTGGAAATGCATGAAATGGCTCAATTAAAACACAAGAGGGTTTATAAAAGTCTG	scaffold_1020708	1
scaffold_1021008_1	1	94	24	8	1	AAC	AACAACAACAACAACAACAACAAC	NA	1	1	1	53	189	CGTCCCGTGTATGAAACAATGATCTTTTAACCTAGTCCTATAGTACATCAATTTAATTGAATTTATAATGTAATTaacaacaacaacaacaacaacaacAGCAACATGCATATGATGATTGtatatataAAAACTACTTTCAACAAACCAAGTTCATTCTCTAATCTTTCgtgtgtTCACTCTTCAACC	CGTCCCGTGTATGAAACAATGA	GGTTGAAGAGTGAACACACGA	53	69	19	22	207	21	59.003	58.453	2.57	4.35	5.54408	F	207	TCTGCACTTATTTTCAATCGTCCCGTGTATGAAACAATGATCTTTTAACCTAGTCCTATAGTACATCAATTTAATTGAATTTATAATGTAATTaacaacaacaacaacaacaacaacAGCAACATGCATATGATGATTGtatatataAAAACTACTTTCAACAAACCAAGTTCATTCTCTAATCTTTCgtgtgtTCACTCTTCAACC	scaffold_1021008	1
scaffold_1021048_1	1	84	21	7	1	ACG	CGTCGTCGTCGTCGTCGTCGT	NA	1	1	5	9	125	AGTGCATCCTGCCTCATCTGCAATGTCGCcgtcgtcgtcgtcgtcgtcgtCCATTCGTCCATTCGTCCATccaccaccaGCCATGTAGACGTCCGTCGTATAAGATCGTTCTCGCAATGTCTCCA	AGTGCATCCTGCCTCATCTG	TGGAGACATTGCGAGAACGA	9	55	55	20	179	20	59.819	59.399	2.9	3.85	0.781699	B	207	AGAAAGATAAAGTTTTGTGTATCACAACATTTGCaaaaaTTAATTGAACACAAAAGTGCATCCTGCCTCATCTGCAATGTCGCcgtcgtcgtcgtcgtcgtcgtCCATTCGTCCATTCGTCCATccaccaccaGCCATGTAGACGTCCGTCGTATAAGATCGTTCTCGCAATGTCTCCAAATGCAATCGTCTTCGCAGAGGTTTTAA	scaffold_1021048	1
scaffold_1022_851	1	301	30	7	1.5	ATC	GATGATGATGATGATGATGATGACGACGAC	NA	1	1	8	72	227	TGGTTCGTCGACTTCATCCTTGTATAGTTCGATTTTCGGCTGTAACGGTAACGGTATATCGATATCGTTATTCGGTAGGGTTTTCGACTTGTGAGTaaaaaGGGCgatgatgatgatgatgatgatgacgacgacGATTGTTCGAGGAATTCAAtttttCTTTTGTCTAGTTAAGCTAACATATTTAGAACATAAAATGttttttGTTGTGCCAATGGAacacacAA	TGGTTCGTCGACTTCATCCT	TTGTGTGTTCCATTGGCACA	85	72	196	20	422	20	58.746	58.521	3.24	4.57	2.73266	F	621	GAGGATAAGGGTGGTAAGGAAGGATTTGCAAACGACTGCTTTTATTGAAATTGAGCGAGCAGCGGATGGGGAGATGCGAAAGCGAATAACTGCTGaaaaaGTATTGAATGGaaaaaTGAATTCACGTCTAAGTTGAGCGAAAATGtttttGTTTGCGGATACGTTACGTTTTCGTTCGTATTGCATAATTTTAAGTGGTTCGTCGACTTCATCCTTGTATAGTTCGATTTTCGGCTGTAACGGTAACGGTATATCGATATCGTTATTCGGTAGGGTTTTCGACTTGTGAGTaaaaaGGGCgatgatgatgatgatgatgatgacgacgacGATTGTTCGAGGAATTCAAtttttCTTTTGTCTAGTTAAGCTAACATATTTAGAACATAAAATGttttt…	scaffold_1022	851
scaffold_102331_935	1	301	21	7	1	ATC	GATGATGATGATGATGATGAT	NA	1	1	6	66	202	TGTCCGTTGGATATCTGCCATGAACCGAAGCCGAACTCGAGGTAAGTACACAGCATAACAGCAACAGAAACAGCAACCTGGtatataAAGAAGACgatgatgatgatgatgatgatGACGAAGACCAAGTCAACGAGGACAACAACGAAGTGATCATATTCCTGTAAGGAATAATTTCCAGGCTGCCCTGGAGCGAATACTT	TGTCCGTTGGATATCTGCCA	AAGTATTCGCTCCAGGGCAG	75	66	206	20	407	20	58.8	59.821	4.92	4.85	1.37861	B	621	GGAAATGGAAAAGGGCTCTGGCTATACatatatGTTCCATGCACGTCTACTAACCGAACTCGAACTCGAACCGACCGACATacacacAAACTACAAAATGTGTATAGAGCTATaaaaaTCTCgtgtgtAAATTCGGGCAATCTGCAGTTCTCATGATTGGGCACATTTAAGGGGCTTGAGAATGTCTTTTATcccccTTTACTTATGTCCGTTGGATATCTGCCATGAACCGAAGCCGAACTCGAGGTAAGTACACAGCATAACAGCAACAGAAACAGCAACCTGGtatataAAGAAGACgatgatgatgatgatgatgatGACGAAGACCAAGTCAACGAGGACAACAACGAAGTGATCATATTCCTGTAAGGAATAATTTCCAGGCTGCCCTGGAGC…	scaffold_102331	935
scaffold_102563_40	1	301	21	7	1	AAC	AACAACAACAACAACAACAAC	NA	1	1	8	3	106	GCACTAATAGCAACAGCGGCAATaacaacaacaacaacaacaacAGCAACGTcaacaacaaTAGCAACAACCATAATAACAACAATATGGCGAGCAATGACCATCC	GCACTAATAGCAACAGCGGC	GGATGGTCATTGCTCGCCAT	3	42	278	20	383	20	59.972	60.821	6.53	4.4	0.849001	B	621	TCCAGAAACTCCGAACTGCACATTGATACCAGATCAACTGAAATGCTAGACAGGATCAGCAATAACAACGCCAGCAGAATCATCAGTCCACAGCATCAGCAACAAAATTACCATCATAACAATAATaacaacaacaacAGCAACAATAATCAAAATGTTAATAGCAATAATAGTAGtaataataaTTTGAATAGCAATAGTAACAACACTCAAACATCAAGTCCATTGTACTGCCCAGTTAATAACAGTAACAATaacaacaacaacaacAATAGCAGCACTAATAGCAACAGCGGCAATaacaacaacaacaacaacaacAGCAACGTcaacaacaaTAGCAACAACCATAATAACAACAATATGGCGAGCAATGACCATCCTCATTCAAGTGGTGCG…	scaffold_102563	40
scaffold_1025848_1	1	82	41	8	1.5	ATC	CATCATCATCATCATCATCATCATTTTCATCATCATCATCA	NA	1	1	4	57	200	AACGACCACTGTACCACTTTACCTCATGCTCCCATCTGGGCTTCTCGTATGTCTGTCCTTACAGACGGATGCACAAGTGCAcatcatcatcatcatcatcatcatTTtcatcatcatcatcaTCGTGTACAACAATTGGTCCAATTGAAAAGCACAATTTAAATGAATGATGCACAGGCACACTGAACCGCTGAATTGTT	AACGACCACTGTACCACTTTAC	AACAATTCAGCGGTTCAGTGT	59	57	1	22	200	21	58.279	58.702	2.01	3.55	6.01874	B	206	AACGACCACTGTACCACTTTACCTCATGCTCCCATCTGGGCTTCTCGTATGTCTGTCCTTACAGACGGATGCACAAGTGCAcatcatcatcatcatcatcatcatTTtcatcatcatcatcaTCGTGTACAACAATTGGTCCAATTGAAAAGCACAATTTAAATGAATGATGCACAGGCACACTGAACCGCTGAATTGTTAAAGAG	scaffold_1025848	1
scaffold_102883_1	1	80	24	8	1	AAT	ATAATAATAATAATAATAATAATA	NA	1	1	6	47	163	tCTGCAGTACATGAGGGTGAAATATTAAATAAAATTTCCATAAAATTGGTAAtttttAACCAGTTGTACCataataataataataataataataCAGAGGAAGGATATGACATCCTGAACACTGAACCAGAGTGCAAAAGAGCACCCTCAAAGAAGAAAGAGG	TCTGCAGTACATGAGGGTGA	CCTCTTTCTTCTTTGAGGGTGC	50	47	10	20	172	22	58.063	59.183	4.02	5.01	4.75386	F	624	ttttttttttCTGCAGTACATGAGGGTGAAATATTAAATAAAATTTCCATAAAATTGGTAAtttttAACCAGTTGTACCataataataataataataataataCAGAGGAAGGATATGACATCCTGAACACTGAACCAGAGTGCAAAAGAGCACCCTCAAAGAAGAAAGAGGTAcccccaaaaaaaaGAAGGAAAACaaaaaCCAAGATCGAGACCGAGTCCGAGTCCGAAAGACAGaaaaaaGTATTGCAAGGTTCTCATGCATTTTAATTGAAATACAATTTGTATATTATTCttttttCTTTGTCATAATTTATCAGGATAATTTTAAGAAAGCaaaaaGGAAAATGATATGAGAGCTGAGAGCGAATGCAGATGATATCCTTGTATAGTCCTGAT…	scaffold_102883	1
scaffold_1029347_1	1	84	33	8	1.5	ATC	CATCATCATCATCATCATCATCATCGTCGTCGT	NA	1	1	2	6	100	AGAGTCGTTTACCACCAGCTCTGCCCGCAAAGCCAAAACcatcatcatcatcatcatcatcatcgtcgtcgtCTTCATCACAAACCATTAAGAGGCCACA	AGAGTCGTTTACCACCAGCTC	TGTGGCCTCTTAATGGTTTGTG	18	6	45	21	144	22	59.727	59.11	4.09	3.33	4.16308	B	205	CAATGATaaaaaaCTACTTGATATCCATTTGAATGGCCGTTTTGAGAGTCGTTTACCACCAGCTCTGCCCGCAAAGCCAAAACcatcatcatcatcatcatcatcatcgtcgtcgtCTTCATCACAAACCATTAAGAGGCCACAAAGTATGGTATTGAGACGTTCATCTAGAATCGAAAGTGATTTGAATGGAAATAGTTTGGTG	scaffold_1029347	1
scaffold_1029474_1	1	89	33	7	1.5	AAC	CAGCAGCAGCAGCAACAACAACAACAACAACAA	NA	1	1	14	5	120	ACCcagcagcagTATACACATCCTCAACAGcaacaacaacaaCAGCAATCCCTTCATTATcagcagcagcagcaacaacaacaacaacaacaaAAACAACAGcatcatcatcatCACCaa	ACCCAGCAGCAGTATACACA	TTGGTGATGATGATGATGCTGT	40	5	29	20	148	22	58.724	58.106	3.72	4.4	5.16919	F	205	CAGTAATTATGGTGGTCACACTAAATCAACCcagcagcagTATACACATCCTCAACAGcaacaacaacaaCAGCAATCCCTTCATTATcagcagcagcagcaacaacaacaacaacaacaaAAACAACAGcatcatcatcatCACCaaaaaaaTACGCAACAACATCATCAAAATCAAAATCCGCAACATCAATTGCAACAGCAT	scaffold_1029474	1
scaffold_1030250_1	1	82	24	8	1	AGC	AGCAGCAGCAGCAGCAGCAGCAGC	NA	1	1	2	42	164	ATCCTGCACCCATTCTGTCCTGGCGtatataGATAAGTTCATCACCTAATACTCCAACACCATATGGAATGCATGTGGagcagcagcagcagcagcagcagcCGCAACGGCATTTGAGATGTTCATATAAGTTCAGTCTGAGCTCTAGCGAAAGGACGAGAGGG	ATCCTGCACCCATTCTGTCC	CCCTCTCGTCCTTTCGCTAG	58	42	4	20	167	20	59.743	59.617	4.02	3.42	0.639555	B	205	AACATCCTGCACCCATTCTGTCCTGGCGtatataGATAAGTTCATCACCTAATACTCCAACACCATATGGAATGCATGTGGagcagcagcagcagcagcagcagcCGCAACGGCATTTGAGATGTTCATATAAGTTCAGTCTGAGCTCTAGCGAAAGGACGAGAGGGCGAGCGCTTTAATATAGAGCTAGAGCCTTACaaaaaGT	scaffold_1030250	1
scaffold_1030934_1	1	41	66	8	2	AAC	CAACAACAACAACAATCTCACCAACAGCAGCAACAACAACAGCAACAACAACAACAACAACAACAA	NA	1	1	12	20	205	TCAGAACCAGCAACAACAGCAAGCTGCTCAACAACACCAGcaacaacaacaacaaTCTCACCAACAGCAGcaacaacaaCAGcaacaacaacaacaacaacaacaaCAGCAACATCAAcccccATCGCAACAATCCCACAATCAGGACACAAACAACCACCATCACATTGTATCGAATTGTCAAAGTCTTCAATCACCGACAGAG	TCAGAACCAGCAACAACAGC	CTCTGTCGGTGATTGAAGACTT	20	77	1	20	205	22	58.976	58.081	4.4	3.01	4.94349	G	205	TCAGAACCAGCAACAACAGCAAGCTGCTCAACAACACCAGcaacaacaacaacaaTCTCACCAACAGCAGcaacaacaaCAGcaacaacaacaacaacaacaacaaCAGCAACATCAAcccccATCGCAACAATCCCACAATCAGGACACAAACAACCACCATCACATTGTATCGAATTGTCAAAGTCTTCAATCACCGACAGAG	scaffold_1030934	1
scaffold_1031937_1	1	100	24	8	1	AAT	AATAATAATAATAATAATAATAAT	NA	1	1	2	31	146	ATGTGATGTGTTCAGCCAGCAGCAAAAGAGGATTAACAACACCCCTTTTGAGGGTGAATACGTAGaaaaaaaaaataataataataataataataatGGCGCACAAAATGATTTACTAATGAATCAAGCCTGAAGGCGCTTCGaaa	ATGTGATGTGTTCAGCCAGC	TTTCGAAGCGCCTTCAGG	53	31	27	20	172	18	58.829	58.034	4.85	3.86	5.13752	F	204	AAGCAAAATAGACAAGACATCAATTTATGTGATGTGTTCAGCCAGCAGCAAAAGAGGATTAACAACACCCCTTTTGAGGGTGAATACGTAGaaaaaaaaaataataataataataataataatGGCGCACAAAATGATTTACTAATGAATCAAGCCTGAAGGCGCTTCGaaaaaGATTAtcgtcgtcgCAGTGTATAGGCAATT	scaffold_1031937	1
scaffold_1032_3937	1	301	24	8	1	AAT	AATAATAATAATAATAATAATAAT	NA	1	1	3	75	327	AGAACGCAGCCTTTCTTGGATTTATTTTGGAATGGTTTAGTaaaaaTTCaaaaaTTGAACACGAAGTTTGAAAGTTGATGATTTTAGTAGTGAAACTAAATATTTCAATATTGGCGTACCTCAAGAATCACTACCACGTCCAATCCttttttGatatatGTCAACTCACTtatataGTTTTGAATGTTTCGTGTTCtttttGCTAAaataataataataataataataatAAAATTAATAatatatTGGGTTCATAGTTTATTACGTAACTATTTAACAGAGTCATAACATATCACTAAGAAAGTTCCTTTGACCTCGTACAGAGAC	AGAACGCAGCCTTTCTTGGA	GTCTCTGTACGAGGTCAAAGGA	186	75	95	20	421	22	59.891	59.182	3.53	3.36	2.92702	F	624	tttttGCTCCAGAATATTATCACATCTTGaaaaaGTGAACAGATGGATTATTTGTTCGACATAATCGATCACAATATTTTATTGGTAAAATTAGAGAACGCAGCCTTTCTTGGATTTATTTTGGAATGGTTTAGTaaaaaTTCaaaaaTTGAACACGAAGTTTGAAAGTTGATGATTTTAGTAGTGAAACTAAATATTTCAATATTGGCGTACCTCAAGAATCACTACCACGTCCAATCCttttttGatatatGTCAACTCACTtatataGTTTTGAATGTTTCGTGTTCtttttGCTAAaataataataataataataataatAAAATTAATAatatatTGGGTTCATAGTTTATTACGTAACTATTTAACAGAGTCATAACATATCACTAAGAAAGT…	scaffold_1032	3937
scaffold_103570_2075	1	301	21	7	1	AAT	AATAATAATAATAATAATAAT	NA	1	1	4	42	285	GGAACCGGAAAGTCTGTCGTGTCTGCCATTGCAAGataataataCTCACTCAACTCTATTTCaataataataataataataatTCTAAGAAATTCTCAGCTTTGCTCTAAAatatatatTCTTCAACTCGTCCTAATTTTACGGGTAGGTAAGTCGTATagagagTAAGATAGTAGTGCTTGCTGAAAGCATTTTAATTTCCAtttttCAAAATTCATACCTACAGAATTTTGCCGAGAAGAATATTTTCTTAAAGAACAACTTGTTCCATCTGacacacTCACA	GGAACCGGAAAGTCTGTCGT	TGTGAGTGTGTCAGATGGAACA	42	180	239	20	523	22	59.967	59.566	4.34	3.18	2.46706	F	621	CCaaaaaaTAAATGCTTGTCAATAATATAAAATTGATGTTAAAACATTAATTCATAAAGCCAAAACATTTTATCTTAACTCAATCCAAATCTAGtttttATAATTTAAAATAATATCAAGAAAGCTCTCCCCTCCCTTCGCATTTCCATTCGCAAATTACATTATTAATTCAAAATCATTAAGACTCCTTAtttttCCTTCCGTTTTAtttttttAttttttATGATCCTTAACTGTGGGAACCGGAAAGTCTGTCGTGTCTGCCATTGCAAGataataataCTCACTCAACTCTATTTCaataataataataataataatTCTAAGAAATTCTCAGCTTTGCTCTAAAatatatatTCTTCAACTCGTCCTAATTTTACGGGTAGGTAAGTCGTATag…	scaffold_103570	2075
scaffold_1036891_1	1	99	21	7	1	AAC	TTGTTGTTGTTGTTGTTGTTG	NA	1	1	3	9	147	GGCCTCCCAAGTGATTCGTTTTCCATTGAAAGCGCTATTATAATGAGGTAAGTATGTAAGAGCATCATGACTatgatgatgGTTGGCTGttttttttgttgttgttgttgttgttgATGTTGTTAGTGTAAACGAGTGTGATGATGC	GGCCTCCCAAGTGATTCGTT	GCATCATCACACTCGTTTACAC	75	9	4	20	150	22	60.323	58.009	3.85	2.9	4.31361	F	203	TGTGGCCTCCCAAGTGATTCGTTTTCCATTGAAAGCGCTATTATAATGAGGTAAGTATGTAAGAGCATCATGACTatgatgatgGTTGGCTGttttttttgttgttgttgttgttgttgATGTTGTTAGTGTAAACGAGTGTGATGATGCTTTACTAAAATGGAAACCAAGCTCAttttttCTTTGTTCCCAACTCACTTCGC	scaffold_1036891	1
scaffold_10375_1	1	84	21	7	1	ATC	GATGATGATGATGATGATGAT	NA	1	1	3	63	194	GACAAGCTGAGTGcacacaAAGGCTTATAGTTTGTTTTAGaaaaaaCTATCGCATCATCAAGATGATtatataTGAAGACGACgatgatgatgatgatgatgatGTAATTGTTGGTCTAACCAATCAATAAGACTTtgtgtgTCTCATCtttttATAATATAACCTAATTAATCTCTTGGGTCGTCATATCGCA	GACAAGCTGAGTGCACACAA	TGCGATATGACGACCCAAGAG	63	69	1	20	194	21	58.983	59.933	3.33	2.85	2.08369	F	621	GACAAGCTGAGTGcacacaAAGGCTTATAGTTTGTTTTAGaaaaaaCTATCGCATCATCAAGATGATtatataTGAAGACGACgatgatgatgatgatgatgatGTAATTGTTGGTCTAACCAATCAATAAGACTTtgtgtgTCTCATCtttttATAATATAACCTAATTAATCTCTTGGGTCGTCATATCGCATATTCaaaaaTATACaaaaaGTTGGTCAAAACATTTTATATGAGAACTCACATAGCTACCCTTTGGCATATAAAAGACAAATATAGaaaaaaTTAGGTCGATGACGATGCAAATTTACTATAATAAATAACTTATaaaaaGATGATGTCATTTTATTCCGTTTTATTAATGATGAGAGTTTAATTTAAACACAAAACATAAAGAA…	scaffold_10375	1
scaffold_1041501_1	1	82	21	7	1	AGC	GCTGCTGCTGCTGCTGCTGCT	NA	1	1	3	43	158	TGATGGCGATGACATCCGTTTCCTAAAATGGAACTTCAATCAAGACCGGTAGCATGGCGCTGAgctgctgctgctgctgctgctTCTGCTGCTTCtgtgtgACTTGAATTGACTTGGGAGCTTGTGTTTACGGTTATTTTCACACGCACTCATCGAGG	TGATGGCGATGACATCCGTT	CCTCGATGAGTGCGTGTGAA	43	54	19	20	176	20	59.822	60.389	4.44	3.18	0.566356	B	202	AAATATTGTTATACAACATGATGGCGATGACATCCGTTTCCTAAAATGGAACTTCAATCAAGACCGGTAGCATGGCGCTGAgctgctgctgctgctgctgctTCTGCTGCTTCtgtgtgACTTGAATTGACTTGGGAGCTTGTGTTTACGGTTATTTTCACACGCACTCATCGAGGCACTCAGCGTCATAAATTCTACAAAC	scaffold_1041501	1
scaffold_1041674_1	1	86	30	10	1	ATC	GATGATGATGATGATGATGATGATGATGAT	NA	1	1	1	11	133	GCTGCCTTATCACTTGCCCTAAATTTTAAAGCCAGACAAGATGTTGACGATAACTATGTATAATACGACTACgatgatgatgatgatgatgatgatgatgatGACGACTATGACGACACTCAGTTGGACCACA	GCTGCCTTATCACTTGCCCT	TGTGGTCCAACTGAGTGTCG	52	11	14	20	146	20	60.395	59.896	5.19	4.35	0.499019	A	202	ACGAATTCCATCTGCTGCCTTATCACTTGCCCTAAATTTTAAAGCCAGACAAGATGTTGACGATAACTATGTATAATACGACTACgatgatgatgatgatgatgatgatgatgatGACGACTATGACGACACTCAGTTGGACCACAattattattTGAATTCAAATAGCTTTCTCTTGTTGAAAGTATTTACTCAAATATCC	scaffold_1041674	1
scaffold_1042198_1	1	84	21	7	1	AGC	CTGCTGCTGCTGCTGCTGCTG	NA	1	1	2	39	142	TGATCACCACACTGGGACACTATACACTTTAACCGGGaaaaaTTTAgggggTACTGCTActgctgctgctgctgctgctgCGGCGCGGCGCTTctgctgctgCTTCTGCCGCCGTTGTTGCTGACGATGAGGATCAGGGCAC	TGATCACCACACTGGGACAC	GTGCCCTGATCCTCATCGTC	39	42	25	20	166	20	59.604	60.25	3.67	4.2	0.646092	F	202	GGTTGGGGAAAGGTACAGTACAAATGATCACCACACTGGGACACTATACACTTTAACCGGGaaaaaTTTAgggggTACTGCTActgctgctgctgctgctgctgCGGCGCGGCGCTTctgctgctgCTTCTGCCGCCGTTGTTGCTGACGATGAGGATCAGGGCACGGGGCACAGGTAGGTCTACtatataAGTAATTTCTT	scaffold_1042198	1
scaffold_1042397_1	1	89	24	8	1	AAC	CAACAACAACAACAACAACAACAA	NA	1	1	3	18	129	TGGCAGAGATGCTATTGGGCGGCCACTacaacaacaATCGCCACATGTTGTGATTGTACGTCAGCAGcaacaacaacaacaacaacaacaaCAGCAGcaacaacaaCCAAGCCCTCAAATGCCTCCAAT	TGGCAGAGATGCTATTGGGC	ATTGGAGGCATTTGAGGGCT	47	18	22	20	150	20	60.179	59.663	5.36	5.19	0.516437	B	202	TATGCAGCATAGCAGTAACAGTGGCAGAGATGCTATTGGGCGGCCACTacaacaacaATCGCCACATGTTGTGATTGTACGTCAGCAGcaacaacaacaacaacaacaacaaCAGCAGcaacaacaaCCAAGCCCTCAAATGCCTCCAATACAAAAGGTATTGCTTCAACCTCAGCAACCACAGTTGAACGCCAAGCCACAA	scaffold_1042397	1
scaffold_1042637_1	1	98	21	7	1	AAC	AACAACAACAACAACAACAAC	NA	1	1	3	62	200	TTGACTCGGCTCGAATGTAGaaaaaTAGAGGAACAAACAAATAAAACGAACAAATGTTCCCACAAGTGATGCTCTAGACACAAATCCATCCaaaaaaacaacaacaacaacaacaacaaaaaCAACTAACATAGAAAGGCAAGCACCACCAGCACCAGCAAAGACTGAAATaaaaaaaTACGTTAAGTTAAGCGCCAAGC	TTGACTCGGCTCGAATGTAGA	GCTTGGCGCTTAACTTAACGT	75	62	2	21	201	21	58.911	59.804	2.59	3.99	3.28533	F	202	CTTGACTCGGCTCGAATGTAGaaaaaTAGAGGAACAAACAAATAAAACGAACAAATGTTCCCACAAGTGATGCTCTAGACACAAATCCATCCaaaaaaacaacaacaacaacaacaacaaaaaCAACTAACATAGAAAGGCAAGCACCACCAGCACCAGCAAAGACTGAAATaaaaaaaTACGTTAAGTTAAGCGCCAAGCT	scaffold_1042637	1
scaffold_1045478_1	1	91	21	7	1	AGC	CAGCAGCAGCAGCAGCAGCAG	NA	1	1	2	24	128	cagagagGACATCATGGGCCACAGATCCAGAGCCTAGAGCCCAGAGGCGTGAGAGGCACACCAcagcagcagcagcagcagcagTGCAGTTTGAGTATAAGAACTTTGCTAACATTAACGCCCACCGC	CAGAGAGGACATCATGGGCC	GCGGTGGGCGTTAATGTTAG	43	24	28	20	155	20	59.892	59.624	5.8	2.34	0.48401	F	201	TTGAACTTGAATGATTCATAATacacacagagagGACATCATGGGCCACAGATCCAGAGCCTAGAGCCCAGAGGCGTGAGAGGCACACCAcagcagcagcagcagcagcagTGCAGTTTGAGTATAAGAACTTTGCTAACATTAACGCCCACCGCAAGAAGCATAGCAAAACCGCTTAAAAGAGATTAAAGAacacacAAG	scaffold_1045478	1
scaffold_1047199_1	1	91	21	7	1	AAT	ATTATTATTATTATTATTATT	NA	1	1	1	30	156	TCGAGAGCGATATTGTCACCCAGAAACGACTCAGTAAATGAGATAAACAAAattattattattattattattGaaaaaGTACCAGGTGATTTTAAATGTTACAAATCTGTTGACACCGTGTGCAACATCGAAGATACAGTGCACTACCCACAGGAA	TCGAGAGCGATATTGTCACCC	TTCCTGTGGGTAGTGCACTG	30	64	40	21	195	20	59.663	59.604	4.61	3.66	1.73351	F	201	ATCAACAATCTTACAGTAAGAAATTTCCATTGGCTCTGTTCGAGAGCGATATTGTCACCCAGAAACGACTCAGTAAATGAGATAAACAAAattattattattattattattGaaaaaGTACCAGGTGATTTTAAATGTTACAAATCTGTTGACACCGTGTGCAACATCGAAGATACAGTGCACTACCCACAGGAAtttttA	scaffold_1047199	1
scaffold_1049297_1	1	90	21	7	1	AAC	AACAACAACAACAACAACAAC	NA	1	1	3	43	161	TCACTCTGCGCCAGTCAAATCGATTGCTAGTCTTACCAAACGTGATCTCTTGCACGAAACCaaaaaCTAACTCAGGGaacaacaacaacaacaacaacACCCATTaaaaaTTAAATTAATCAACATCGACAAAATCAAACCATGCAACCCAATCACCACCT	TCACTCTGCGCCAGTCAAAT	AGGTGGTGATTGGGTTGCAT	57	43	13	20	173	20	59.965	59.885	2.32	3.96	0.150271	F	200	GGCTAATGAGGCTCACTCTGCGCCAGTCAAATCGATTGCTAGTCTTACCAAACGTGATCTCTTGCACGAAACCaaaaaCTAACTCAGGGaacaacaacaacaacaacaacACCCATTaaaaaTTAAATTAATCAACATCGACAAAATCAAACCATGCAACCCAATCACCACCTCCAAGCAGATGAACACTGTTATGGCCA	scaffold_1049297	1
scaffold_10493_3422	1	301	21	7	1	AAT	AATAATAATAATAATAATAAT	NA	1	1	4	88	266	ACAACCGTGctctctTAGGATGAGAAATGCCTACaaaaaaaTaaaaaGTAAGCAAATtatataCTGTTATTTAGCTTAAAGCCTAAGGAGCTACTGCTGATTTTATATTAATTTGTACATTTATTGTTAAATTAATAaataataataataataataatATACTGTTATTATGATTCTTTTAAAGACTCTAGAGTCCAAAACATTCCGAGCCAAATTGTTTATTTGGtttttGAATTTTACTCCAAATCAAATGAAGCGGCCGATCT	ACAACCGTGCTCTCTTAGGA	AGATCGGCCGCTTCATTTGA	117	88	164	20	429	20	58.371	60.108	2.94	2.69	1.73675	F	621	TAGTCAGTTCCAGGACCTACAAATATACAtttttATTTTGTTGTATTTGTTTATTTATTTTATAAGCACTTACCAATGTTTCCTTTAGGTAATTAAGATCCTTTTCCGAGGATAACTCGGGTAAACCAGTCGATATCATCATTGAAAATAATGAAAGGATTAAACAACCGTGctctctTAGGATGAGAAATGCCTACaaaaaaaTaaaaaGTAAGCAAATtatataCTGTTATTTAGCTTAAAGCCTAAGGAGCTACTGCTGATTTTATATTAATTTGTACATTTATTGTTAAATTAATAaataataataataataataatATACTGTTATTATGATTCTTTTAAAGACTCTAGAGTCCAAAACATTCCGAGCCAAATTGTTTATTTGGtttttGAATT…	scaffold_10493	3422
scaffold_104_782	1	301	28	7	1	AACC	AACCAACCAACCAACCAACCAACCAACC	NA	1	1	6	72	284	GCTCAGCAGCTTCCCTCTTTTCCCTGGGGAAAGTGTGCAAATTTCCTTTATTACATCGAAATTTGAGCAAATGATTCAATCGAGAAACAACGaaccaaccaaccaaccaaccaaccaaccACCCAACCAACGGCAACTTAAGAACCAAACGCACTAAGAAAAGTCTATAGAAAGTGGGAAAATTGTGAAGTTCgatgatgatTTTCCTTTTAAAGGCGCACCAAAAGTTTTCTTTAAATTATTACTAGCGTTCGGGGTTGGAGTTGGTGATGTTTGGAGGAGCT	GCTCAGCAGCTTCCCTCTTT	AGCTCCTCCAAACATCACCA	72	144	209	20	492	20	60.322	58.933	2.52	4.17	1.38966	B	628	ATAGCCACGCTtatataGAGATTAAACTTTGGAGAAAGAATCATAGCATTAAgggccgggccgggccGGGCTGGGCCAGCTCATCTCATCTGAAGACAAAAGGCCTTTATTCCAATTCCCGTATGCGAGACCATCAATAAACTTGGCAGTGGCCCAATTTGCATAGATACCGTTAGCGTTTACACAAAAGGAAAACtttttACGGCCAGCTCAGCAGCTTCCCTCTTTTCCCTGGGGAAAGTGTGCAAATTTCCTTTATTACATCGAAATTTGAGCAAATGATTCAATCGAGAAACAACGaaccaaccaaccaaccaaccaaccaaccACCCAACCAACGGCAACTTAAGAACCAAACGCACTAAGAAAAGTCTATAGAAAGTGGGAAAATTGTGAAGT…	scaffold_104	782
scaffold_1050530_1	1	84	33	11	1	ACG	GTCGTCGTCGTCGTCGTCGTCGTCGTCGTCGTC	NA	1	1	4	0	105	TGACACAGGTATCCCGCGATATTCCGGTATCTCATCTCGTCCCCGTGCGTTTgtcgtcgtcgtcgtcgtcgtcgtcgtcgtcgtcGCCGTCGTAGTTTGGTTCCA	TGACACAGGTATCCCGCGAT	TGGAACCAAACTACGACGGC	32	0	32	20	136	20	61.041	60.601	4.58	5.68	1.64167	A	200	CTAGGGTGATGTGGGAAAACAACTACTGATCTGACACAGGTATCCCGCGATATTCCGGTATCTCATCTCGTCCCCGTGCGTTTgtcgtcgtcgtcgtcgtcgtcgtcgtcgtcgtcGCCGTCGTAGTTTGGTTCCAAGTTCCGAAGTTCCAAGaaaaaTAATCCCCATCAATAGGTGTAGAAACGCTTGCTTCTTCGTGT	scaffold_1050530	1
scaffold_1053902_1	1	87	27	9	1	AAC	AACAACAACAACAACAACAACAACAAC	NA	1	1	4	34	147	ACGGGTGAGGTAGGTATTAACTTTCaaaagaaaagaaaagATAACCTAACAGAGCAACCATAAAaacaacaacaacaacaacaacaacaacACCAACAAGAGGCAATTTTGCTTGGCCTTGGTTTTGGGATTGAATCTGAAGCCAAT	ACGGGTGAGGTAGGTATTAACT	ATTGGCTTCAGATTCAATCCCA	42	34	23	22	169	22	58.014	58.015	2.24	4.37	7.97156	B	200	ATAACCATGACGGGCTCGACCTACGGGTGAGGTAGGTATTAACTTTCaaaagaaaagaaaagATAACCTAACAGAGCAACCATAAAaacaacaacaacaacaacaacaacaacACCAACAAGAGGCAATTTTGCTTGGCCTTGGTTTTGGGATTGAATCTGAAGCCAATGACCGATGTCACcatcatcatcatCAATGGC	scaffold_1053902	1
scaffold_105931_23	1	301	27	9	1	CCG	CCGCCGCCGCCGCCGCCGCCGCCGCCG	NA	1	1	4	45	238	TTGAGACACGCTGGATTGCTCAGGCGAGCGCGTGCCCGGCGGGATACAGCGGCAGCAACACGTGGGAAGCCGAGGAAAGgcgcgcTGGTGGAGGTGCGTGGAGCGCCACAGGTGCAACCAGGTCCCATAGCAACACGTGTGCGGCTccgccgccgccgccgccgccgccgccgGAGACGGGTAGCCCGGCACCCGGCGCAGGCTGCACTGCAGGTACGGCGTATGCCTTTGTTGCTCC	TTGAGACACGCTGGATTGCT	GGAGCAACAAAGGCATACGC	126	45	155	20	392	20	59.965	60.179	3.91	4.42	0.21448	B	627	GCTACGTCTCGGTGGGTGTCaaaaaGCAAGGCGTGCCCGGCGTACTTCACCGGTTCAATTACGTGGCAGGTCGAAGAGCGGCAGTCCATTACCAGCCCCGCATGGGCTGAGACCGGGGCGACGCGGAACTACGCTGAGAACTGCACTGCTGTCGTTGAGACACGCTGGATTGCTCAGGCGAGCGCGTGCCCGGCGGGATACAGCGGCAGCAACACGTGGGAAGCCGAGGAAAGgcgcgcTGGTGGAGGTGCGTGGAGCGCCACAGGTGCAACCAGGTCCCATAGCAACACGTGTGCGGCTccgccgccgccgccgccgccgccgccgGAGACGGGTAGCCCGGCACCCGGCGCAGGCTGCACTGCAGGTACGGCGTATGCCTTTGTTGCTCCTGCGCCG…	scaffold_105931	23
scaffold_1060_3266	1	301	57	7	1.5	AAC	CAACAACAACAACAACAACAATAGTAGTAGCAACAACAACAACAACATCAACAACAA	NA	1	1	4	102	348	CCCACCGCCAATGTCAAATAGAAAGTTTATAGAATCTTCAAGAATTCGTAGTTACTCACTTTCTTCCAATAAAATTACAGCCAACAGTTTAGTTGGAAGCAATGGAATTATAACCACCACTACcaacaacaacaacaacaacaatagtagtagcaacaacaacaacaaCATcaacaacaaCACACCCGCCATCTTGCATAACCATTATATTCATCAAGTTTTGGCTGCAGCCGCTGAAGATTCATCACAATCCAGTTTGAATTTATCATCGTCTGGCTATTTGAGTGGTGGCAGTATTAATTCGAATGTCGGAAGCATAAATTTGTCTACGTCTGCTGGTGGTATTCC	CCCACCGCCAATGTCAAATAG	GGAATACCACCAGCAGACGT	102	148	178	21	525	20	59.595	59.751	1.73	4.34	1.6545	B	621	CAATAATTTAATTCCCcacacaACACCACCATCAACAATAGcaacaacaaCTATCaataataatTCAAATTCAAATTTAAGAAATTCACCACAAATGGGTGGATCAGCTGTTGCAGCTGGAACTGCATCAGCAGCAAATACTTCCTCAGTATTTCGTaaaaaaTGCATACCCCTCACCCCACCGCCAATGTCAAATAGAAAGTTTATAGAATCTTCAAGAATTCGTAGTTACTCACTTTCTTCCAATAAAATTACAGCCAACAGTTTAGTTGGAAGCAATGGAATTATAACCACCACTACcaacaacaacaacaacaacaatagtagtagcaacaacaacaacaaCATcaacaacaaCACACCCGCCATCTTGCATAACCATTATATTCATCAAGTTTT…	scaffold_1060	3266
scaffold_106368_708	1	301	27	9	1	AAT	TTATTATTATTATTATTATTATTATTA	NA	1	1	4	58	221	AAGGGCAGTACGTGAATCCGCTTGTTTTCACAGATAAACCGGAGACGATTGGCGCCTTAGAAGAGAATATTCGGGGCGttattattattattattattattattaAACCCTTATCTTTAAAATAAAGCTTAGTTCTTAGCTTTAACCTTAAATTATACCTGTTTGttttttttttGAAAACTAAACGTCTaaaaaaaaCACCGTGCGCATCGTTAAGTGTA	AAGGGCAGTACGTGAATCCG	TACACTTAACGATGCGCACG	58	96	223	20	443	20	60.108	59.014	4.18	5.34	1.0946	F	627	CTTTACTTATAGCTCTGTAAGAACCACGCTCCTTGTTCATCTCAGTACGGTCCTTTTGACAGCTGTCACTTGATTCATAATTAGTTTGGTTTGCCATTTTATAAACaaaaaaCGTTTCCAAATCTTGAACATTTCTTAACAACGAAATAATCTGTTTTGTAAAAGGAATTTTAGGTGAACGTTCCATTATCTCGCtttttCGTGGACCACTGGCATAtttttAAGGGCAGTACGTGAATCCGCTTGTTTTCACAGATAAACCGGAGACGATTGGCGCCTTAGAAGAGAATATTCGGGGCGttattattattattattattattattaAACCCTTATCTTTAAAATAAAGCTTAGTTCTTAGCTTTAACCTTAAATTATACCTGTTTGttttttttttGA…	scaffold_106368	708
scaffold_1065_3883	1	301	24	8	1	AGG	AGGAGGAGGAGGAGGAGGAGGAGG	NA	1	1	8	110	337	TGGATCTGGTGTtggtggtggTAATGGAACAGAGCGATTCCAGTCGACTGCAAATGAAGACAATCaaaaaGCTGATTCATCGACTGAACGTGATAAAACAGACGGTGACTTAACCTTTGCTGGAAAATTTAAACTCAATTCTGCCGGTGGCATTGATGTTGAATCTAGTTCGAGTTATTATAAaggaggaggaggaggaggaggaggAACAACTGTATCAACAgggggATTACTCGCTACAAGAGgagagaATAATATGTCTGTAATAACATCTGGTTTGGATGGAgggggTAATGGAGTTGCAATAAATAACACCAGAGCTGGTAGTGGTATGGCA	TGGATCTGGTGTTGGTGGTG	TGCCATACCACTACCAGCTC	163	110	118	20	454	20	59.89	59.169	4.17	4.09	0.940943	F	624	GATTGAGTCGGAACATTTTGAACCAACCATAGACGAGTCTTCGCGTATTGCTTTTCCTATATCAGGCATTCAAGAATATTTGTCATTGTCGAATAGCTCCATGAGCAtttttCCAGCTGGATCTGGTGTtggtggtggTAATGGAACAGAGCGATTCCAGTCGACTGCAAATGAAGACAATCaaaaaGCTGATTCATCGACTGAACGTGATAAAACAGACGGTGACTTAACCTTTGCTGGAAAATTTAAACTCAATTCTGCCGGTGGCATTGATGTTGAATCTAGTTCGAGTTATTATAAaggaggaggaggaggaggaggaggAACAACTGTATCAACAgggggATTACTCGCTACAAGAGgagagaATAATATGTCTGTAATAACATCTGGTTTGGA…	scaffold_1065	3883
scaffold_106654_197	1	301	42	14	1	ATC	TGATGATGATGATGATGATGATGATGATGATGATGATGATGA	NA	1	1	6	12	348	AAACGAAGCGACGATGACGATGACTATGATGTtgatgatgatgatgatgatgatgatgatgatgatgatgatgaCGAACGtatatatgtatgtatgtaCAATGATGTCCCTTTCCATTCAGTTTAAATCAAATGAAAGAAGGGAtatttatttatttttttATAttttatttttatttttatTTTAACTTTAGCTTTAttttttATAtttttttATTTTGTCTGtatatataAATACGAATGTATACGtatataTTTTCATTGGAGTGGCTAAAGTTTTATGAAAGTGAACAAAAGACTGGAAGTAAAAGCCGTTGGCCACATTAAACAATTGGCCTCAGAGTTCAAC	AAACGAAGCGACGATGACGA	GTTGAACTCTGAGGCCAATTGT	12	252	269	20	616	22	60.386	59.113	4.2	2.71	3.2735	F	642	ATATACGAATAtttttttttAatttatttatttTGTTTTGTTTCTGTTTATACCAATAAAACAAGTATTCAAGGCAAAATACAAATTAAGTAGGGAAACGaaaaaTATGATGaaaaaTAAAATAAATAAGGCAtttttttAGTGTAAACGCAGGAATACCTATACGAGCATACATTtatataAAATAGGTATATTTTATtgtgtgAGTTTGTGTATAATGTAGATCCCGTTATGAATAAACGaaaaaGaaaaaCAGAGGAACTGCTTTAAACGAAGCGACGATGACGATGACTATGATGTtgatgatgatgatgatgatgatgatgatgatgatgatgatgaCGAACGtatatatgtatgtatgtaCAATGATGTCCCTTTCCATTCAGTTTAAATCAA…	scaffold_106654	197
scaffold_107_13065	1	301	21	7	1	ACG	ACGACGACGACGACGACGACG	NA	1	1	4	34	257	TGGTTGTGGCAGATAAGTGCTTCATTTAATTAACGAGGACCACCGCACCGACGCacgacgacgacgacgacgacgAGGGTGCAAAATAATTCATTTTGATTTCGAATTAATATGCGATAATTTAAATTAACTATTGACCTTTACAAGCTTTATAGAAACGAAAATCAGAAATGAAATCAATTATGTTTTAAAATACAAACAAAATATGCAATATGAAGATACATAGATGGTTTTGAAAGCGGTGCTTTGACAAAGAA	TGGTTGTGGCAGATAAGTGC	TTCTTTGTCAAAGCACCGCT	34	162	247	20	503	20	58.466	58.611	4.4	5.52	2.92217	A	621	GAAGCTGCTATAGAGAAAAGTTTACTAATTTTAGTTTCGTTAGGGTCTCTGGAGCGTAGAACATAAATtatatatatataTGGATACATTCAtttttGtttttGCATTTTAACCAAAGACTAACCAACCATAATATCAATTTACATATACATGACATGAAGAATAATGGCTACACCATCACTGAATTTATACATAATATTAATTCATATCCATATGAAGAGTTGaaaaaCATATGGGTTAATGTTATGGTTGTGGCAGATAAGTGCTTCATTTAATTAACGAGGACCACCGCACCGACGCacgacgacgacgacgacgacgAGGGTGCAAAATAATTCATTTTGATTTCGAATTAATATGCGATAATTTAAATTAACTATTGACCTTTACAAGCTTTAT…	scaffold_107	13065
scaffold_10845_851	1	301	32	7	1.5	AAT	AATAATAATAATAATAATAATTAAATATATAT	NA	1	1	8	54	271	GAGCCAATAGTCTCCGGAGCTAGGCTCTTACCttttttGTATTAGCTTGTAATTTAAATAATAACGTGTTAATAaataataataataataataatTAAatatatatCTATCTATCTAACTAATTTAGATTTCACTAAAGatatatTAGAAATAATTTGGTTAAAGAATAATTATTAAGAATTACATAATTGATAAAATAGCTTTCGGAGATAGCAGTATTTTATAACATTATTTTGTATTTAAAATCTAAATCTGTCGCTTTCACGTCTGG	GAGCCAATAGTCTCCGGAGC	CCAGACGTGAAAGCGACAGA	54	145	227	20	497	20	59.967	60.319	4.7	3.41	0.351514	F	621	TGTTTAGTTCATCTTAAAATTCAAtttttttttCAAAtttttCATTTCACtttttATAAATTCCATTTGTTTAAAGCCATTTCTGCTTCCTTTAAACaaaaaGATGCAGAAACGACTTTAAACAAATCTTTTGTATAAACATATAAAGCGATGGTTTTCTTACAAGTAATAAAAGCTaaaaaaaTTACTTCTAAAAGTTTGTACAAATCGAAAATATTAAatatatGAGCCAATAGTCTCCGGAGCTAGGCTCTTACCttttttGTATTAGCTTGTAATTTAAATAATAACGTGTTAATAaataataataataataataatTAAatatatatCTATCTATCTAACTAATTTAGATTTCACTAAAGatatatTAGAAATAATTTGGTTAAAGAATAATTA…	scaffold_10845	851
scaffold_10856_2932	1	301	27	9	1	ATC	TGATGATGATGATGATGATGATGATGA	NA	1	1	4	8	200	TGTAGTGCGATGGTGCAGTCTGAGATGGtgatgatgatgatgatgatgatgatgaAGACTATAAATGAGGACTTTGTATAGTATTTTCTGATTAAACCAACtttttACATAATCAAATCAACCATTGACATTTTGTTGATGTTGTTTAGCCGCAATAGAACATGCATAAACCTACACTTTAGCTCTGCACCCTTTGACAA	TGTAGTGCGATGGTGCAGTC	TTGTCAAAGGGTGCAGAGCT	8	125	273	20	472	20	60.39	59.817	3.51	4.09	0.573309	F	627	TCTTCACCTTCATTGTCAtttttttttAATaaaaaTTCAATCTAAGGATCTTTTCTTATGTAATTtctctcGAGACAtttttCTGATTGaaaaaCTTTTGTTGAGCTTTTAGAAATGAAAATACTTTCTTTCTCTTCttttttttttGAAAGTTGCGTAATTTTCGCATCAGaaaaaCATGTCGTTTACTTATatcatcatcACACGATATTGAATTCTTGAAATTGAAAGTATCGAGGGTATCGAATGTGTTTGGTGTGATGTGGTGTACTTGTAGTGCGATGGTGCAGTCTGAGATGGtgatgatgatgatgatgatgatgatgaAGACTATAAATGAGGACTTTGTATAGTATTTTCTGATTAAACCAACtttttACATAATCAAATCAACCATTG…	scaffold_10856	2932
scaffold_109339_146	1	301	24	8	1	ATC	CATCATCATCATCATCATCATCAT	NA	1	1	3	92	274	gTGGCCAAGCATTCAAGTGGAAACGAACGAAGTTCTCGAACATGCATCATGCATGCAACTGTACTATATCCACTACTGTTTGTGgtgtgtGGGTGACATCCTTTGCAAGGACAAATTGAGTTCTGCTGACTGAAGTACcatcatcatcatcatcatcatcatAAATCGTATtgtgtgTCACGTAACCTGGAGACTAAATCTCCGTTTCCTTGTCCCTTGATATAATAACAACTAGGTCAGTTGAAATACAATTTTGGAAGAGTGAGGACCGAGG	GTGGCCAAGCATTCAAGTGG	CCTCGGTCCTCACTCTTCCA	118	92	163	20	436	20	60.038	60.612	4	3.53	0.650149	F	624	CTTTTCACTTCCGTTTCGTCTACAATGTTGTCGAAATGTCCCACCCATATCCTCTTGTATTCAAAATTGCCATTGGTAACAACTATGACtgtgtgGTGTGGTATGGCCCTGGAACCGGTGTCCCGATCCTAGTAGTATAAGGTAACTACACTATTATagagagTGGCCAAGCATTCAAGTGGAAACGAACGAAGTTCTCGAACATGCATCATGCATGCAACTGTACTATATCCACTACTGTTTGTGgtgtgtGGGTGACATCCTTTGCAAGGACAAATTGAGTTCTGCTGACTGAAGTACcatcatcatcatcatcatcatcatAAATCGTATtgtgtgTCACGTAACCTGGAGACTAAATCTCCGTTTCCTTGTCCCTTGATATAATAACAACTAGGT…	scaffold_109339	146
scaffold_1104715_1	1	85	28	7	1	AGAT	TATCTATCTATCTATCTATCTATCTATC	NA	1	1	6	36	143	gccattgccaTTTATGCCCAACTATCAAACCAACCCTTGCACATATGAGTCTCACGAAAtatctatctatctatctatctatctatcTATTGGGTTGGGATAGGtttttCGTGTGGGGTTTgggggAGGAGATGACGATGGAA	GCCATTGCCATTTATGCCCA	TTCCATCGTCATCTCCTCCC	39	36	26	20	168	20	59.531	58.586	5.36	4.3	1.88323	F	199	TGCCGTTTCCGTTGCCCttgccattgccattgccaTTTATGCCCAACTATCAAACCAACCCTTGCACATATGAGTCTCACGAAAtatctatctatctatctatctatctatcTATTGGGTTGGGATAGGtttttCGTGTGGGGTTTgggggAGGAGATGACGATGGAAAGTTCTATGGAGCGCATAGCTCATCACATTG	scaffold_1104715	1
scaffold_110680_641	1	301	24	8	1	AAT	ATTATTATTATTATTATTATTATT	NA	1	1	2	40	214	AAGACCTTCCTGTCGAACGCGCCTAAGAAGTAGAGGTGCCTTTTACTAAGCATCCAGGTCTCTGATCTATATGTCAGTACTGGTGAACCGATCGTCCTATACAGCTGCAGCTTAGAAGCTATTGTAATTAattattattattattattattattaaaaaGCTTGGATAGACGGAAGTGGGTTTGTAGGCTATGATCAACCGCCAGCGTATTTCt	AAGACCTTCCTGTCGAACGC	AGAAATACGCTGGCGGTTGA	110	40	171	20	384	20	60.32	60.037	4.84	3.18	0.356405	F	624	TGCCTCGCTGTCGCCTACCATAAAATGTACTATAAAGACCAAAGACTAACCAGAGTCTACCGAATTTAAtttttGTCAATATCAGCAATCTATACTCGATTGCATGCAGTTATTAATTGAGCGTCTCCGGAACCGTCCGTCATCACATAATGGTTGCAACAATTCTTTGCAAGACCTTCCTGTCGAACGCGCCTAAGAAGTAGAGGTGCCTTTTACTAAGCATCCAGGTCTCTGATCTATATGTCAGTACTGGTGAACCGATCGTCCTATACAGCTGCAGCTTAGAAGCTATTGTAATTAattattattattattattattattaaaaaGCTTGGATAGACGGAAGTGGGTTTGTAGGCTATGATCAACCGCCAGCGTATTTCtttttGTATGTTGTTA…	scaffold_110680	641
scaffold_110724_1053	1	301	24	8	1	ATC	GATGATGATGATGATGATGATGAT	NA	1	1	2	68	340	CCTAAGCCGGAGATGACTGCGAGGAAAATTAGGTTAATCGTGTTTTGGTGAtttttGAATGATGATAAAATTGAACGGATTTTAGtttttttATGGGAATTACTATAAAAGCAACTTAAGAGTCTAAAAGAAACGAAATAAATGCCGCCATTTTCATGAAGTCGTTAATTGTTCTTCAAGCACTCCTGGTTAAATGATTTGTGGGTGATGTTGATCATGTTGATGTTGgatgatgatgatgatgatgatgatGCTTTCACTCAAGACATCATCACAGTCAGGCTTATTATaaaaaGTAGGTGAAGTTAGTACAGTATATGACTTGGCTATCCCGCATTCT	CCTAAGCCGGAGATGACTGC	AGAATGCGGGATAGCCAAGT	208	68	73	20	412	20	60.25	59.16	4.4	3.16	1.0896	F	624	TCGTTAGTTTGTTGCATGAAAACTGAAGCTTCCACTTTGTACTTTTGTGaaaaaGAAAACCTACAAAGTAAACCTAAGCCGGAGATGACTGCGAGGAAAATTAGGTTAATCGTGTTTTGGTGAtttttGAATGATGATAAAATTGAACGGATTTTAGtttttttATGGGAATTACTATAAAAGCAACTTAAGAGTCTAAAAGAAACGAAATAAATGCCGCCATTTTCATGAAGTCGTTAATTGTTCTTCAAGCACTCCTGGTTAAATGATTTGTGGGTGATGTTGATCATGTTGATGTTGgatgatgatgatgatgatgatgatGCTTTCACTCAAGACATCATCACAGTCAGGCTTATTATaaaaaGTAGGTGAAGTTAGTACAGTATATGACTTGGC…	scaffold_110724	1053
scaffold_111115_232	1	301	21	7	1	AAC	AACAACAACAACAACAACAAC	NA	1	1	5	44	286	AGTGTATCCTCTCGATTGCACTTTCAATCCACTCATCATACAAATCACAATCACGATGATGACAATaacaacaacaacaacaacaacTAACATTGAAGAGCACACCCAAATaaaaaaaCTTGCTTTGGCCTTTTAACCCCTTTCATTGCTCTTTATAATGGGGTaaaaaGGATTTTCTTCTAtttttttATTTTCGCTTTCGTATTCCtttttGCACTTCAAAATTTATTTTCCAAAAGAACTTCTTGATATTCTATTTGAGACATGGCAATCAAACACAAGAGCA	AGTGTATCCTCTCGATTGCACT	TGCTCTTGTGTTTGATTGCCA	44	178	235	22	520	21	58.973	58.97	4.4	4.92	5.05778	F	621	CAAAACACATGAAAACCACTTCAGGTTTTGCTTCAATTCGTGATATAAACACTCACCCAGTGCAATTTAATATGTATTCTCTTTTAATTATAAttttttttAttttttttttATTTGCTGAACTTCTAGACATTCATTCAATAGGTTGGGTAATTTATAAATGATTAATTTAtttttAAACATAACACTTTGACATGCACTTGAGATAagttgagttgagttgAGATCATGAAAAGTGTATCCTCTCGATTGCACTTTCAATCCACTCATCATACAAATCACAATCACGATGATGACAATaacaacaacaacaacaacaacTAACATTGAAGAGCACACCCAAATaaaaaaaCTTGCTTTGGCCTTTTAACCCCTTTCATTGCTCTTTATAATGGGGTa…	scaffold_111115	232
scaffold_111307_556	1	301	28	7	1	AAAG	AAAGAAAGAAAGAAAGAAAGAAAGAAAG	NA	1	1	5	45	274	AGTTGAACGGAGCATGCATTATTTCATAACACAAGACGAACTGAAACAAATATTTCATAAACTTAGCAATaaaaaCATTAGATAACATTGCGAACATTGTCTaaaaaCATATTCCAATCGAAATCATACGCCAATATTGCGTTATATTTAATAAATAACTGTTACTTCCCGAGTTCAAAAaaagaaagaaagaaagaaagaaagaaagaaaaaGGAATCTTCTGaaaaaTAGTTATTTGTAAGAAAAGGAGTTAATACCGCGAAACCAACTTGG	AGTTGAACGGAGCATGCATT	CCAAGTTGGTTTCGCGGTATT	160	45	121	20	394	21	58.462	59.462	3.56	1.89	3.07612	F	628	TGCTAGAGAACTTCCTAGCACCAAAACTGACGAGGTAAATACCGAATTATCAAAATTTTACAGTAGCGAAATACCGACACTCCTAAAATTTATAGATAATCTTAAGGCAAATAAACTTATAGTTGAACGGAGCATGCATTATTTCATAACACAAGACGAACTGAAACAAATATTTCATAAACTTAGCAATaaaaaCATTAGATAACATTGCGAACATTGTCTaaaaaCATATTCCAATCGAAATCATACGCCAATATTGCGTTATATTTAATAAATAACTGTTACTTCCCGAGTTCAAAAaaagaaagaaagaaagaaagaaagaaagaaaaaGGAATCTTCTGaaaaaTAGTTATTTGTAAGAAAAGGAGTTAATACCGCGAAACCAACTTGGGTTCA…	scaffold_111307	556
scaffold_111664_1	1	136	33	11	1	AAT	TTATTATTATTATTATTATTATTATTATTATTA	NA	1	1	2	60	213	GCTGCTCCCAAATCATTCGCCaaaaaTCATGGGATGTCTTTGGTAATGGACCTGTAAAATAAAACATaaaaaTTAAGAtttttATAAAAGATTTTATAACttattattattattattattattattattattatttttAAACTACCTACATATGAATATGAAatatatGTAGATATtatataGACGACGAAGCGCAACAGGGAGCGAAGTGtt	GCTGCTCCCAAATCATTCGC	AACACTTCGCTCCCTGTTGC	80	60	36	20	248	20	60.249	61.167	4.7	4.17	1.41532	F	633	TAACACTCGTGTTGTCATAACTATAACTAAACAATGCTGCTCCCAAATCATTCGCCaaaaaTCATGGGATGTCTTTGGTAATGGACCTGTAAAATAAAACATaaaaaTTAAGAtttttATAAAAGATTTTATAACttattattattattattattattattattattatttttAAACTACCTACATATGAATATGAAatatatGTAGATATtatataGACGACGAAGCGCAACAGGGAGCGAAGTGtttttACGTAGATGTAGAATCTAGATTAATACCATGATATTAAAGCGAATAGCACAACCTCATTTTCAGTTATCATACTTTTATTTTCAAGGAGGTTTATCTGGGGCACTTATAATAGAAGAGGTTTATCGATTTATTTACGaaaaaaaaaaC…	scaffold_111664	1
scaffold_111738_1283	1	520	66	22	1	ATC	CATCATCATCATCATCATCATCATCATCATCATCATCATCATCATCATCATCATCATCATCATCAT	NA	1	1	2	42	274	TCGAGGAACCCAGGGTAGTGTAtttttGTCTGTTCGAAGATACatatatTTAACGTTATCAGTAACATGGAATGTTTGTATATTGTTTTGAACTATTAGTTTACCTATAAATACAAACATACTTACATATACCTTCCATTTTCCTCcatcatcatcatcatcatcatcatcatcatcatcatcatcatcatcatcatcatcatcatcatcatCAATTCACTGCATTGTATTTCTGTGTTCTTTTCTATGTTATAGCCAGGATGTAGCGATGGAA	TCGAGGAACCCAGGGTAGTG	TTCCATCGCTACATCCTGGC	126	42	374	20	647	20	60.614	59.893	2.74	4.85	0.72056	F	666	CAGAAATTCTTGAATGGTTATTGCCAGAAAGAGTCGATAATTTTGAACTACGAAATTGACACGTGTCGTTAAGCTCTTTATGTGTTACAACTGATAAGTATAATCaaaaaCTACTGAAGGTTCAGTATAGATCAGTAAATCAGTTACTTTCCAACAAATTTGAAAACTTAAAATAAGTTAAGTAAGTAAAATAAATTTTCGACTGAAGGGAATCTGACAATATTTTGGTAGAAAATTGAATGTTTTATGTGTACATATGTTTTGTTCCTTTAACGTTTTGCAGTCatatatatCACGCTTTATttcttcttcCAAAGCaaaaaaGTTTAAGCAAACGCGAAGtttttCTATATTaaaaaTGTTGTTTGTTTTGTCGAGGAACCCAGGGTAGTGTAtttt…	scaffold_111738	1283
scaffold_11182_2855	1	301	24	8	1	ATC	GATGATGATGATGATGATGATGAT	NA	1	1	4	46	337	AATATTGGTCCAGCGGTGCACTCCTGCGGCTCCCCGTGTATGTGTACAGATTGAGACATCAATCTGACAGCAGCCTTTGGCTTTAGCTAAGGTCAATCATTCTCTTTGTTCATTTTGCTTCTCGTATTCGAACAATTGCATTATGTATGTCTTGAGTCTCAAGTCTTTGTtgctgctgcTGGATGCTTGCTGCTTGCTCAAGAAACTAAATGATTCGTATAAATTTTGCGCTTTTCGCGATGATGACgatgatgatgatgatgatgatgatGGTGTCGGTGTCGGTATGGAGGaaaaaTTACTGAATCCATTATATTGGGACATCTTCTGGGACACA	AATATTGGTCCAGCGGTGCA	TGTGTCCCAGAAGATGTCCC	227	46	54	20	390	20	60.035	59.016	4.57	4.46	1.0188	F	624	GAAAGTTTGTCCATGGAATTGGCGGCGCAGCGAAGGTGCTGAATAAGGAAACCAATATTGGTCCAGCGGTGCACTCCTGCGGCTCCCCGTGTATGTGTACAGATTGAGACATCAATCTGACAGCAGCCTTTGGCTTTAGCTAAGGTCAATCATTCTCTTTGTTCATTTTGCTTCTCGTATTCGAACAATTGCATTATGTATGTCTTGAGTCTCAAGTCTTTGTtgctgctgcTGGATGCTTGCTGCTTGCTCAAGAAACTAAATGATTCGTATAAATTTTGCGCTTTTCGCGATGATGACgatgatgatgatgatgatgatgatGGTGTCGGTGTCGGTATGGAGGaaaaaTTACTGAATCCATTATATTGGGACATCTTCTGGGACACATTGAGAAAT…	scaffold_11182	2855
scaffold_11241_65	1	68	15	5	1	AAC	ACAACAACAACAACA	NA	1	1	4	14	130	TCGCTGTATTTGCTTGCCACTTGACCTGGAAAATacaacaacaacaacaAAAACACaaaaaGAAGAAAATAATGTCCAATTACATATaaaaaTTCAAGGGGTGGACGAACTGGGCGGCAGGAAACATTTA	TCGCTGTATTTGCTTGCCAC	TAAATGTTTCCTGCCGCCCA	14	61	34	20	163	20	59.479	60.251	5.01	5.36	0.772677	F	624	AAACTAGGTCAGTTATCAGTATAAAATAATAAATCGCTGTATTTGCTTGCCACTTGACCTGGAAAATacaacaacaacaacaAAAACACaaaaaGAAGAAAATAATGTCCAATTACATATaaaaaTTCAAGGGGTGGACGAACTGGGCGGCAGGAAACATTTAAACCACCACAACACTAGAGTTTCGGAAGTCGAACCAATAAAGGAAATGAATAAAGAAAATACTCGTAtttttGATTaaaaaCtttttGCGTAGCCGCTTTAATTGCTGtttttAAGTGAAGCTTTTCGTTTAATATTttgttgttgttgttgttgttgttgctgctgctgctgctgTTCTGTTTCCTTAATTAAATGCTTTTAAGCAATTAAATTTAATTCGCTTGGATTTGGACA…	scaffold_11241	65
scaffold_112971_1	1	271	21	7	1	ATC	TGATGATGATGATGATGATGA	NA	1	1	2	11	311	TTCAGCCCTCCTACCCGTTATTTTATATTTCtgatgatgatgatgatgatgaTGCAGGAGAAATCTTTTGCCACTTTATTCTCGCTTCGCCATTATAGAACTTCGAACTCATTTACACATTTTAAGGGACCCAACAACACCAGCAGAAGTAAAGAACCAAAGCAGTACCAAAACCAAAGTCGAAACAAAGAAGAGCGAGGGAAAAGTAACACTCTTCCATCCGTGCCGTGCAATGCACAGTACACAACAGTCACTAATCCTGCACTCAAGAACTCAAGAAAAGCAACCGCCCCAGGCCGCTTTCATCCTTA	TTCAGCCCTCCTACCCGTTA	TAAGGATGAAAGCGGCCTGG	11	239	240	20	550	20	59.958	60.107	3.18	4.45	0.148749	A	621	TACATTATAGAATCCCTTATTTTATATCTCTAAATCCTCTCAACGTTAAGCCCGTTTAATACGTGCGATTGAACAGTTTTCCAAACTCATTTATCTCGACAAAGCCAAAACATCGATATTCGTTAACATGaaaaaTGAATTCATGAACCGTAATTAAAACGGGCAAAATGCTCATTCCATCTTAACACAAAGCAAAcaccaccacCCCTACTCAACAGTCCTACTCCAcccccTCGCCCTTCAGCCCTCCTACCCGTTATTTTATATTTCtgatgatgatgatgatgatgaTGCAGGAGAAATCTTTTGCCACTTTATTCTCGCTTCGCCATTATAGAACTTCGAACTCATTTACACATTTTAAGGGACCCAACAACACCAGCAGAAGTAAAGAACCAA…	scaffold_112971	1
scaffold_113119_911	1	301	21	7	1	AAC	CAACAACAACAACAACAACAA	NA	1	1	6	85	325	ttGTTCGTGGCTCATGGAACACGATAGGAATTGTTTTATTTGTTGTCATTGTATTAGTGTATCTTCGTGTATGTCTAAATAAGTGCTAAAGTCCTGTCAAATTGTcaacaacaacaacaacaacaaAGGTAAATCTGACGCAAAAGAAACAGATCTGCAGATTTGATCTTAAATCaaaaaTAAATTAATTTATTTTGCCGATGAAATGCaaaaaCAGCAGATATTTGTGTTTTGATAGATCAAGATCAAATCTAAATTGATTTAATTAGGAAAACCCATAACTGATTGTATTACAAATCAATTAGTACATTGTGAGGGCTTTCAC	TTGTTCGTGGCTCATGGAAC	GTGAAAGCCCTCACAATGTACT	85	177	196	20	520	22	58.765	58.588	3.62	2.73	4.64721	F	621	TGTAGACAtttttAATCCtttttCTGaaaaaaGGTGAAATTTGCTGGTTCGCGAATCATAGTATGTAGCTTGATTCTTGAATTTGaaaaaaaTTTAATAAAATGTTaaaaaaaGACCaaaaaTAATacacacTGTCTTTAAAACTAATGGGGTTTTCCATAGGTAAATTCAGATGTCCATCaaaaaCTCAtttttttGTTCGTGGCTCATGGAACACGATAGGAATTGTTTTATTTGTTGTCATTGTATTAGTGTATCTTCGTGTATGTCTAAATAAGTGCTAAAGTCCTGTCAAATTGTcaacaacaacaacaacaacaaAGGTAAATCTGACGCAAAAGAAACAGATCTGCAGATTTGATCTTAAATCaaaaaTAAATTAATTTATTTTGCCGATGA…	scaffold_113119	911
scaffold_1140_2636	1	101	18	6	1	AAC	GTTGTTGTTGTTGTTGTT	NA	1	1	3	33	209	GCGGTTTCGTCAATAAGCTGTTGTTATCTACAACGGGTTGTTGGGTTTGTTGTGgttgttgttgttgttgttGCTGTTGAAGTGATGAGTCTTTGACCGCAGTCGGATTTGAGTATTCTTTGGAGTAACCCATATTGGCTGCCCGATTATAAATATCAAAAGCTTTATTTGGTGGTATATCCAAGTGCTTCCCATAACCGATCGAACCC	GCGGTTTCGTCAATAAGCTGT	GGGTTCGATCGGTTATGGGA	33	117	47	21	255	20	59.537	59.246	4.4	4.37	2.21792	A	621	TGCAATTGCTGTGGTGTATTGAAAGTGTTGGAATTTGCCATATTAAGCGGTTTCGTCAATAAGCTGTTGTTATCTACAACGGGTTGTTGGGTTTGTTGTGgttgttgttgttgttgttGCTGTTGAAGTGATGAGTCTTTGACCGCAGTCGGATTTGAGTATTCTTTGGAGTAACCCATATTGGCTGCCCGATTATAAATATCAAAAGCTTTATTTGGTGGTATATCCAAGTGCTTCCCATAACCGATCGAACCCaaaaaGCTATCATACATCTGCTGTTGCTTGCTTGGTTGCTGTTGCtgttgttgttgttgttgttgttgctgctgctgttgttgtCTCtgttgttgttgtTGCTGAGCctgctgctgTTGTTGCTGAGCCTGCTGTTGTTGCTGA…	scaffold_1140	2636
scaffold_1144273_1	1	84	30	10	1	ACG	CGTCGTCGTCGTCGTCGTCGTCGTCGTCGT	NA	1	1	2	27	149	ATTCCAGCTGGTCTGCTTCCCATTGTGGCTTTGGttttttCATCGTCcgtcgtcgtcgtcgtcgtcgtcgtcgtcgtCAGCCAGTGCCAGTTGATTTTGATGTTAGTCGTTATCTCGATGGAActctctctCAGTCTCAGTGAGTCGCG	ATTCCAGCTGGTCTGCTTCC	CGCGACTCACTGAGACTGAG	27	52	37	20	185	20	60.035	60.179	3.46	3.35	0.213872	F	197	CCACTGAAGTGTGGTGGtttttCCACTGAATTCTCAATTCCAGCTGGTCTGCTTCCCATTGTGGCTTTGGttttttCATCGTCcgtcgtcgtcgtcgtcgtcgtcgtcgtcgtCAGCCAGTGCCAGTTGATTTTGATGTTAGTCGTTATCTCGATGGAActctctctCAGTCTCAGTGAGTCGCGGTAGCAACAACA	scaffold_1144273	1
scaffold_114475_2094	1	516	21	7	1	AAC	CAACAACAACAACAACAACAA	NA	1	1	3	62	206	CGTAGAGgagagaAAGCGGCTATGATGGTGGTGAGGTAATGGTGAGGtgatgatgatgaATATGAACGAACAGTGAACATTGAATAAAATGAACACCCCACcaacaacaacaacaacaacaaCGATGCTATAATACAGGGTGACCAAAACCATGGCTAGAAGGTTTGTAATTAATCATGAATAATGTAACGCCATACAAGCATGTT	CGTAGAGGAGAGAAAGCGGC	AACATGCTTGTATGGCGTTACA	81	62	415	20	620	22	60.249	58.922	6.53	2.41	3.3268	F	621	CAAAATCAAaatctaatctaatctAATCAATAACTTCGCAGaaaaaTGTGTAGtttttGAAGACTACGTCCAGCAATCCTAttttttCTAtttttGTAGCCAGCATTTTATGGAGCTAAGGACATGACGAAATAATTATAAATTTTGTTTCTATTTTGTTGGCCATCGCTGTATGAATATGtatataTGATCCTTACAAACCGTTAATCCTTGCTGAAAACAAAACCCCTAAATCAacacacATTCCTCTAACCGCACAACAAACCAATATCTCTGGAACTTCACGTTGCAATACACATCGAGTCCAATGCTGGcgtcgtcgtTGATAATCCAAATGTATATGTATGTGCAACCATTAAGGTTTTCCTCGCTTCCCTCCAATAAATTCCAGTTCATCTC…	scaffold_114475	2094
scaffold_1147291_1	1	87	24	8	1	ATC	GATGATGATGATGATGATGATGAT	NA	1	1	4	0	108	TGCCATTTCCGGTAGCCAttgttgttgTTTCTGTTCTTGTACCgttgttgttCGAATGATACgatgatgatgatgatgatgatgatGGTGTTGATAGGACGCAACTAG	TGCCATTTCCGGTAGCCATT	CTAGTTGCGTCCTATCAACACC	42	0	25	20	132	22	60.034	58.812	3.16	4.16	3.2213	F	197	GTGTTGAATGTTTTATGTAATGAATGCCATTTCCGGTAGCCAttgttgttgTTTCTGTTCTTGTACCgttgttgttCGAATGATACgatgatgatgatgatgatgatgatGGTGTTGATAGGACGCAACTAGAAGttttttttATCtttttGAGAAGTCGAATATTAATAATTTTGAATGGACttttttGTCTGTGA	scaffold_1147291	1
scaffold_114936_1080	1	301	21	7	1	ACC	ACCACCACCACCACCACCACC	NA	1	1	4	69	302	ACCTGACGGCGAGGTCTCCTCTGGCATCAATCCATTCAAACCCAACCCACCGACCCGTGGGTGTTCGGCTCCTGTTCCACCACTACTaccaccaccaccaccaccaccGGTACCGGATGCTATGCCGTTTTGTTGGCGGTGaaaaaTGTGCtgttgttgtGGCTTATCGGCGCCGTAATTGCGCTGGTGCGCCATGAGTGGTGTAGACGACGGTTGGATCTCGTCCTGGTACTGGAGGGCTGTTGCCACTTCACGAAGCCGCAGAGCTCTGTTCTCCACCTGCAAACACAAGAGAAAGAGGa	ACCTGACGGCGAGGTCTC	TCCTCTTTCTCTTGTGTTTGCA	69	172	214	18	515	22	61.063	58.115	3.36	4.08	6.94798	F	621	GGAAAGTAGGtatataATATGTACTCACATTGGATGCCTGGTGTCGGGAACCTCTCGATTGCTCGGCAATGCATCACTTGCCTCCTGATTGAAGCGATTCCGAATGTATGGATCTTCTCCGGTCCTCAAGGcaccaccacGAatatatCCAATCTCATCAAAGTACTCCCACTCTGAGccaccaccaccaccaGCAGcaccaccaccacCGCCACCTGACGGCGAGGTCTCCTCTGGCATCAATCCATTCAAACCCAACCCACCGACCCGTGGGTGTTCGGCTCCTGTTCCACCACTACTaccaccaccaccaccaccaccGGTACCGGATGCTATGCCGTTTTGTTGGCGGTGaaaaaTGTGCtgttgttgtGGCTTATCGGCGCCGTAATTGCGCTG…	scaffold_114936	1080
scaffold_115151_1209	1	301	24	8	1	AGC	AGCAGCAGCAGCAGCAGCAGCAGC	NA	1	1	4	9	201	TACCCGATTGCACCATCAGCTGATGATTGAATTaaaaaTGCAATTAAATAGTCGCACTTGCAATCAAGTTGAAATTAAGCATTAATTAGTAACTTACCCAGGAGGAATTAAATCGatatatGCACAGAACTGAGCGGAGCAGGGATGagcagcagcagcagcagcagcagcACAGACAAACAGGGAGTGAGAATGCAATCC	TACCCGATTGCACCATCAGC	GGATTGCATTCTCACTCCCTG	127	9	154	20	354	21	60.464	58.704	4.26	4.45	2.75954	F	624	AGaaaaaCAAGCAAACGAATACAAAACGaaaaaaaaaaaTagaaagaaagaaagaaAGATACTTAAAGACTTTCAACAACTTCTATTCAATATACCAATATTGTCTACACGAAGCTTGCTATAATACTATAGAGTAGACGAAACTATAGACTATACCCGATTGCACCATCAGCTGATGATTGAATTaaaaaTGCAATTAAATAGTCGCACTTGCAATCAAGTTGAAATTAAGCATTAATTAGTAACTTACCCAGGAGGAATTAAATCGatatatGCACAGAACTGAGCGGAGCAGGGATGagcagcagcagcagcagcagcagcACAGACAAACAGGGAGTGAGAATGCAATCCAATCAATGAGTAGGGTTATTTGTATCTTTTAtttttGTttgttgt…	scaffold_115151	1209
scaffold_11524_1	1	87	21	7	1	ATC	ATCATCATCATCATCATCATC	NA	1	1	4	8	244	AGCATCAAATCGGCTCGAGTGCCCATAAatcatcatcatcatcatcatcCTCATAGCCAACAACATCCCAACATCATCAACGCATTAACATCCTTGAAACTTAACCTATTTTACATaaaaaaTTATATTCATTTGCATCTACGAGTCCATATACCTACGTACATacacacCCACCTACTTTACTAACTTATAGGTAAGTTTAAAGGATATGTTtatataCATACATTCGAACTTAACTCGTGCT	AGCATCAAATCGGCTCGAGT	AGCACGAGTTAAGTTCGAATGT	8	173	59	20	302	22	59.823	58.35	4.18	2.71	3.82682	F	621	ATACaaaaaaaGGTTGGtttttGAACAATTTACCTACTTTATGACGAGTTAAATGAATAGCATCAAATCGGCTCGAGTGCCCATAAatcatcatcatcatcatcatcCTCATAGCCAACAACATCCCAACATCATCAACGCATTAACATCCTTGAAACTTAACCTATTTTACATaaaaaaTTATATTCATTTGCATCTACGAGTCCATATACCTACGTACATacacacCCACCTACTTTACTAACTTATAGGTAAGTTTAAAGGATATGTTtatataCATACATTCGAACTTAACTCGTGCTCATAACACAGTTAGCTTAACCTTCTTTACGCTACGCTTTACAGTCTACActctctTtctctctcATGAGTTGGAATTTTAATTGAAAATTGGAAAAG…	scaffold_11524	1
scaffold_115362_1623	1	301	21	7	1	AAC	CAACAACAACAACAACAACAA	NA	1	1	4	24	279	ACAATGGTTTGTCATGCCTACAAAATCTTATGTTATCCCACATAATcaacaacaacaacaacaacaaaaaaaTAAACCTCCAACCaaaaaCAATCACaaaaaaaTGTacacacAGGCATATCCCTTCGTGTATTtgtgtgTATCTGAATCGAGTATCTGAGCGAGTATTAGTGTGAGTGTGAGATATAAAATATTGTaaaaaaGACAAATTTCCCACGATAAGaaaaaaGActctctGCTTGGTTGTTTGGTTGTTTGGCTGTTTGGTTGCCTTTGCCT	ACAATGGTTTGTCATGCCTACA	AGGCAAAGGCAACCAAACAG	24	192	255	22	533	20	58.505	59.535	2.74	3.16	3.96062	F	621	GATCTCTGCGGAAGAGCCATTTGAAATTGGACCATTGGGATCCGTGCCACTGTTAGAAGCCGAGGCACCCGCCCTTATTGaaaaaCCCTTTGTTACAATAACACAGCAATATTAATTTTGGGAATTACCTAATTTGCTGAATTATAATGTTTCTATTAATTTCTCTTGTCAtttttttGTTAAAACTACGGCAACACTGTTCAATCTGAATCCAAATATAATATTTATCTAAATTCACGCACAGCAAAACAGATACAATGGTTTGTCATGCCTACAAAATCTTATGTTATCCCACATAATcaacaacaacaacaacaacaaaaaaaTAAACCTCCAACCaaaaaCAATCACaaaaaaaTGTacacacAGGCATATCCCTTCGTGTATTtgtgtgTATCT…	scaffold_115362	1623
scaffold_115763_284	1	301	52	13	1	AAAG	TTTCTTTCTTTCTTTCTTTCTTTCTTTCTTTCTTTCTTTCTTTCTTTCTTTC	NA	1	1	4	88	285	AGGGCAGCTATTGAATCCCGTAGTTTTCTTTTGACTCTTGTATAAAAGCTCCGTGCCTGTTTTCTGTTAAAACTGGATCTTCTCGACTTCACGCTGCTCATGGGCTTTtttctttctttctttctttctttctttctttctttctttctttctttctttcTGAGTAAGCGGTTCTTATTCCTTCTCTTGTCGACGTGGAGCTGGCGGGACGATCGTGTCCTCCTTTGCTGCCACAATCTTTATGCCTCCGTTTTGGTTTAGTTTGCCTGAGCACATTCGGAGTCA	AGGGCAGCTATTGAATCCCG	TGACTCCGAATGTGCTCAGG	88	105	193	20	477	20	59.891	59.753	5.14	3.86	0.356802	A	652	TCTTAAACGTTGAATACGCAGAtttttGACCAGTGGCAAGTCGCTGTACAGCTCGTAAAACTTATAACtttttttCTTCTTCGGCAACCAAATGGACTTGACGTGGCTGCTGTGGTTGAAATGAtctctcTAGATTTTAAGCTTTGACTGCATCTCGACTACGGTATTCCACTCCCTACTTTTGCAGGCTCCAGGGCAGCTATTGAATCCCGTAGTTTTCTTTTGACTCTTGTATAAAAGCTCCGTGCCTGTTTTCTGTTAAAACTGGATCTTCTCGACTTCACGCTGCTCATGGGCTTTtttctttctttctttctttctttctttctttctttctttctttctttctttcTGAGTAAGCGGTTCTTATTCCTTCTCTTGTCGACGTGGAGCTGGCGG…	scaffold_115763	284
scaffold_115_24557	1	301	30	10	1	AAC	CAACAACAACAACAACAACAACAACAACAA	NA	1	1	4	38	152	ATTGTCATCCGGTGGAGCAGCACTTCAGTCTGAAGAGATGAATGGTTTTGTTACCTTACAACAGcaacaacaacaacaacaacaacaacaacaaCAGCAACAACAGCAAATAAACGAGCAAAATTCTCAagagagTCCACAGCAAAGAGGCT	ATTGTCATCCGGTGGAGCAG	AGCCTCTTTGCTGTGGACTC	44	38	237	20	388	20	60.108	59.964	4.24	3.36	0.14353	F	630	TACGGCGCCCTGGATAGTCAATCTAAATCATCGATAACAGGGGCTGGCAACGGCAATGTTgggggTGGTGGCTCACATcaacaacaaCCCCAGTCAGCAAATAATCCAAACAACAATGACAGCATGCATTCATCACACTTAAACGGCAGTGgcagcagcaACAACAATAACAACGGCTCTTCTGGTGGTAGTCAGAGCCAAAGGACAAATGACGTCCTTCGTAATGCTGGCAGTCAATTGTCATCCGGTGGAGCAGCACTTCAGTCTGAAGAGATGAATGGTTTTGTTACCTTACAACAGcaacaacaacaacaacaacaacaacaacaaCAGCAACAACAGCAAATAAACGAGCAAAATTCTCAagagagTCCACAGCAAAGAGGCTCTTTTGAAGGA…	scaffold_115	24557
scaffold_116229_475	1	301	21	7	1	AAT	AATAATAATAATAATAATAAT	NA	1	1	3	7	148	ACTTTCAACGAGCGACCCAATTTTAGGGTTCTCAATCTCTGTTGAATTGGCTGTAGAAGCTAAAGCATTAAATTTACAATGtttttttttATAAGAAACaataataataataataataatCAAGATATCGGATAAAGGAAGGTGCAAG	ACTTTCAACGAGCGACCCAA	CTTGCACCTTCCTTTATCCGA	79	7	202	20	349	21	60.179	58.014	4.12	4.55	3.16496	F	621	TTTGGTTTTCCGCATTTATTCATCACAATGTTCaaaaaTGCGTCTTTTCAGGTCAAATTTAGAATCTCATTCTGAAATAATAAGGCAAGTCCTTAAGGACAATCAtttttAAATATTTTAATATTATCAGATATTTGAttttttttGGTTTCAGaaaaaGGAGTTAAAGGGGACCCGGTCCTCACGATAAACGATGTGTCAACTTTCAACGAGCGACCCAATTTTAGGGTTCTCAATCTCTGTTGAATTGGCTGTAGAAGCTAAAGCATTAAATTTACAATGtttttttttATAAGAAACaataataataataataataatCAAGATATCGGATAAAGGAAGGTGCAAGTATGACCATACTATGAAATAGATATTTTGGTACAATTATTACGACACCAC…	scaffold_116229	475
scaffold_1167237_1	1	81	33	11	1	AAG	TCTTCTTCTTCTTCTTCTTCTTCTTCTTCTTCT	NA	1	1	2	23	156	ACTGAGCCTTGACAGATGCCACTTGtttttCattattattTTATTTATTTGCTTAAGTTACTAGGTGTATGAAGTGGAGGtcttcttcttcttcttcttcttcttcttcttcttttttttGATGTCATATTCCAACCCTCTCGAGCGCTAGGACTA	ACTGAGCCTTGACAGATGCC	TAGTCCTAGCGCTCGAGAGG	60	23	1	20	156	20	60.036	60.25	4.4	3.69	0.285583	F	194	ACTGAGCCTTGACAGATGCCACTTGtttttCattattattTTATTTATTTGCTTAAGTTACTAGGTGTATGAAGTGGAGGtcttcttcttcttcttcttcttcttcttcttcttttttttGATGTCATATTCCAACCCTCTCGAGCGCTAGGACTAAATCTGTGATGAGTGGGATTTGTTCCtatataTTCTTC	scaffold_1167237	1
scaffold_1168954_1	1	87	21	7	1	AAC	GTTGTTGTTGTTGTTGTTGTT	NA	1	1	4	28	142	TGAACATATCCATGAGCCTGCTTTAGGTTTGAATTTATCTCCAAATCCTACTGTACTTGACTCTGGTTTCTGAgttgttgttgttgttgttgttGAAAAGCCAAATTTAAATTCAGATTTAACCTCACCACTTGGAAGCAGT	TGAACATATCCATGAGCCTGCT	ACTGCTTCCAAGTGGTGAGG	51	28	14	22	155	20	59.559	59.891	4.24	3.86	2.54997	A	194	TTAGATAACATTCTGAACATATCCATGAGCCTGCTTTAGGTTTGAATTTATCTCCAAATCCTACTGTACTTGACTCTGGTTTCTGAgttgttgttgttgttgttgttGAAAAGCCAAATTTAAATTCAGATTTAACCTCACCACTTGGAAGCAGTGATTTTGTTTCTTTCTTTGGCAATGTTTTATCTTTTGGA	scaffold_1168954	1
scaffold_1170090_1	1	81	33	11	1	AAG	GAAGAAGAAGAAGAAGAAGAAGAAGAAGAAGAA	NA	1	1	3	22	150	AGCGAAAGAACAATGCCACGCTGACCAAGTCTGTGGCTGATGgaagaagaagaagaagaagaagaagaagaagaaGGGGTTGGGTATATGGTAAAATAAACTTCTCGCCATAACTACGTACTACTTCCGACCGTCCATCCAGAGACCTTC	AGCGAAAGAACAATGCCACG	GAAGGTCTCTGGATGGACGG	22	55	39	20	188	20	59.762	59.538	4.94	4.79	0.70025	A	194	TCAGGAACAGAACCAGGATCATAGAAACAGGAGACATCAGCGAAAGAACAATGCCACGCTGACCAAGTCTGTGGCTGATGgaagaagaagaagaagaagaagaagaagaagaaGGGGTTGGGTATATGGTAAAATAAACTTCTCGCCATAACTACGTACTACTTCCGACCGTCCATCCAGAGACCTTCCATAGT	scaffold_1170090	1
scaffold_117185_104	1	301	32	8	1	AAAT	TAAATAAATAAATAAATAAATAAATAAATAAA	NA	1	1	4	110	296	GGTGCTTTGCATCTTGGAAACTAAGtttttATTTAAGTTGTACATATTTGTACATTAAATATTTTATTTTATCATTATTATGATATTTATTGTTATTGATAATGTTAGTCTGATAGATGTAAGTCGACAGTTtaaataaataaataaataaataaataaataaaAAAGTATCTGATGCGGTATTAAACCCACCAAACGAAAATAAACACGAGATCTGATTTCAGTGGTCAAAGAACGATTCGGAGACTCTGAACAATGTTAAATCaaaaaaCTActctctGACGTCGATATTGGCG	GGTGCTTTGCATCTTGGAAACT	CGCCAATATCGACGTCAGAGA	110	111	169	22	464	21	59.964	60.003	2.66	3.1	3.03914	F	632	ATCTATAAGATCTAGAGAtttttttATATTGAGTATCATAGAACAAACTATGCCCGTAATGATACTATAGTCAAATCTTGTATTGCGTTCAACTCCATTTCCAATGTAATCGACTTTAGTCAAGTGAGATCAAtttttAAACAAAATGTTCTTTACGTtatatataTTGGTGCTTTGCATCTTGGAAACTAAGtttttATTTAAGTTGTACATATTTGTACATTAAATATTTTATTTTATCATTATTATGATATTTATTGTTATTGATAATGTTAGTCTGATAGATGTAAGTCGACAGTTtaaataaataaataaataaataaataaataaaAAAGTATCTGATGCGGTATTAAACCCACCAAACGAAAATAAACACGAGATCTGATTTCAGTGGTCAA…	scaffold_117185	104
scaffold_1172775_1	1	86	35	7	1.5	ACC	CACCACCACCACCACCACCACCATCGTCGTCGTCG	NA	1	1	3	27	159	TGCTAACCACACGTTTATTGGAAGACAAACCTCCCGAGGATGGCAGGGATGTGCCACCCAGCTTTCAACCACCATcaccaccaccaccaccaccacCAtcgtcgtcgtcgTTGTCTAACACTCAGCCTCACGATGAAACTGACTTCTTCATCCCTCGAC	TGCTAACCACACGTTTATTGGA	GTCGAGGGATGAAGAAGTCAGT	53	27	11	22	169	22	58.259	59.506	3.53	3.41	6.23532	B	193	CCTCCaaaaaTGCTAACCACACGTTTATTGGAAGACAAACCTCCCGAGGATGGCAGGGATGTGCCACCCAGCTTTCAACCACCATcaccaccaccaccaccaccacCAtcgtcgtcgtcgTTGTCTAACACTCAGCCTCACGATGAAACTGACTTCTTCATCCCTCGACAATATAAAATCATCAAAGGTATCG	scaffold_1172775	1
scaffold_1173991_1	1	86	21	7	1	AAC	TGTTGTTGTTGTTGTTGTTGT	NA	1	1	2	38	145	GGCTCGGCCTATTTGCTATACTATTGCTGTCAATAGCCTTAATTCTATGCCCTTCTTTGtgttgttgttgttgttgttgtTGATGTTGGCCTTTACAATTTATGGCGTAAATATTTCTGTATTTCGGTCTCTTCGCTTGTTAACG	GGCTCGGCCTATTTGCTATAC	CGTTAACAAGCGAAGAGACCG	38	44	27	21	171	21	58.652	59.614	1.47	4.79	3.73347	A	193	GAAATTATATTGTTTGGTAAAGTGTCGGCTCGGCCTATTTGCTATACTATTGCTGTCAATAGCCTTAATTCTATGCCCTTCTTTGtgttgttgttgttgttgttgtTGATGTTGGCCTTTACAATTTATGGCGTAAATATTTCTGTATTTCGGTCTCTTCGCTTGTTAACGAACCCGAAAACGAAACGACCCG	scaffold_1173991	1
scaffold_1174784_1	1	86	31	7	1.5	CCG	GCGGCGGCGGCGGCGGCGGCGGCAACAACAA	NA	1	1	2	7	116	TTGCGGCACTAGCTACTACGACGCACAgcggcggcggcggcggcggcgGcaacaacaaAAAGAAGATAGAACACTTTTGGGTAGAAAAGGCCCTAGGGGCCCAtctctctcACTTT	TTGCGGCACTAGCTACTACG	AAAGTGAGAGAGATGGGCCC	7	38	59	20	174	20	59.9	59.085	3.51	5.8	1.01533	F	193	ATAAACCTAATTTCCTCTATGTTTGTTTTCATTTACGAATTAGTTAAACAGAGTTTCTTTGCGGCACTAGCTACTACGACGCACAgcggcggcggcggcggcggcgGcaacaacaaAAAGAAGATAGAACACTTTTGGGTAGAAAAGGCCCTAGGGGCCCAtctctctcACTTTGTTCACAAAGTAAAGCTCT	scaffold_1174784	1
scaffold_1175345_1	1	90	24	8	1	ATC	CATCATCATCATCATCATCATCAT	NA	1	1	6	13	106	CAaacaacaacGCTGGAGCATCAACCATCTCACcatcatcatcatcatcatcatcatGGCCCGCAATAAGGAGCCTGCGCGACTTAGGAAATGCCTACGTGATGCG	CAAACAACAACGCTGGAGCA	CGCATCACGTAGGCATTTCC	13	29	57	20	162	20	59.9	59.695	4.26	3.13	0.40503	F	193	AAAACACATCACAAAATGCCGACATGatcatcatcGTCATTGGCATCAGCATCAGGCAaacaacaacGCTGGAGCATCAACCATCTCACcatcatcatcatcatcatcatcatGGCCCGCAATAAGGAGCCTGCGCGACTTAGGAAATGCCTACGTGATGCGTATGTGcccccATCAGACCAGACCCAAAGGT	scaffold_1175345	1
scaffold_1175533_1	1	83	27	9	1	ATC	ATCATCATCATCATCATCATCATCATC	NA	1	1	3	42	161	AACACCCGAACTCCAAACCGGTACTGTATTCGGCGCAAAAGGAGCAACGTCATTGCCATCCTatcatcatcatcatcatcatcatcatcATGGCAAAACTATTCTGCTATCACTGAGCATTTGTCATTTCGCGCTCCAGCGCAGCGACGCGAATGTTGAAA	AACACCCGAACTCCAAACCG	TTTCAACATTCGCGTCGCTG	42	52	21	20	181	20	60.816	60.111	4.44	5.18	0.927289	A	193	ATCAAAGTAAACTCTGATGTAACACCCGAACTCCAAACCGGTACTGTATTCGGCGCAAAAGGAGCAACGTCATTGCCATCCTatcatcatcatcatcatcatcatcatcATGGCAAAACTATTCTGCTATCACTGAGCATTTGTCATTTCGCGCTCCAGCGCAGCGACGCGAATGTTGAAAACGACCGAATCA	scaffold_1175533	1
scaffold_1177998_1	1	73	36	8	1.5	AGC	CATCATCATCATCAGCAGCAGCAGCAGCAGCAGCAG	NA	1	1	4	18	122	AACACCGAACAGCAAAGGTTACAGTTACAGTCCATCAGcatcatcatcatcagcagcagcagcagcagcagcagTAGAGCGCTCAAGGCCTGTGTCCATGTCGTCCAAGTCGAAGTCTGGCA	AACACCGAACAGCAAAGGTT	TGCCAGACTTCGACTTGGAC	18	28	35	20	156	20	58.53	59.966	3.5	4.02	1.50355	B	192	ACTATCGTCCAGCTTATCCtttttCCCAGCTATTAACACCGAACAGCAAAGGTTACAGTTACAGTCCATCAGcatcatcatcatcagcagcagcagcagcagcagcagTAGAGCGCTCAAGGCCTGTGTCCATGTCGTCCAAGTCGAAGTCTGGCAATGGCCAACAACGTGTTGTTTATCCAAGCTATCAAG	scaffold_1177998	1
scaffold_1178347_1	1	85	36	8	1.5	ATC	GATGATGATGATGATGATGATGATAACGATGATGAT	NA	1	1	3	28	149	ACAACATCCAGCCAACCGTAATTAAAATTTTAATTTCAAAACtttttCCAATAATTGAAAGCTTCgatgatgatgatgatgatgatgatAACgatgatgatTGACTATGACGCTGACGCTGACGGCGACGTCCATAGCCGTTGAAGCGA	ACAACATCCAGCCAACCGT	TCGCTTCAACGGCTATGGAC	46	28	20	19	168	20	59.849	60.46	4.83	4.02	1.61012	F	192	GATGCACATATAATTAGTCACAACATCCAGCCAACCGTAATTAAAATTTTAATTTCAAAACtttttCCAATAATTGAAAGCTTCgatgatgatgatgatgatgatgatAACgatgatgatTGACTATGACGCTGACGCTGACGGCGACGTCCATAGCCGTTGAAGCGATGCAATGAAGGTGACGTTGACGTT	scaffold_1178347	1
scaffold_11787_4388	1	301	24	8	1	AAT	TAATAATAATAATAATAATAATAA	NA	1	1	4	41	242	ATTCCACAAGCCAACCCTGTTGAATCGATTATCCTGTTTGTAAAATTCGTGCCAGACCTTCtaataataataataataataataaAACCCACACCCAGCCAAACCGAAAACCATAACAGGaaaaaaaCAGTCTTTTGAAAACGATGACCCCATTTaaaaaaGCTTAATCCTCATGAAAAGGCAAAGTTCAAGTTGTTGGGTAACGCAGAAAATGACATAAAGGTCGAATGTGGAAGAGTGGA	ATTCCACAAGCCAACCCTGT	TCCACTCTTCCACATTCGACC	41	136	240	20	481	21	59.812	59.725	4	4.79	1.46363	F	624	AAATCAGACTTAAGTCAACACAAGATTTTGTAATTTACTAAATTAAAATTTTCAGTTCTCACCCAATCCTATTAGCAGTTAGTATGTTGCCGGGAGTTaaaaaTGCCTCTCaaaaaTGtttttACCTTGCATTTAATTAACTTTGAACATTCGAAAAGAATTAAATaaaaaTAATTTATTTTGAACATATTTTCCTTtatataCTAAGATTGAATGGATTGTTCTTTAtttttGTATTCATTCCACAAGCCAACCCTGTTGAATCGATTATCCTGTTTGTAAAATTCGTGCCAGACCTTCtaataataataataataataataaAACCCACACCCAGCCAAACCGAAAACCATAACAGGaaaaaaaCAGTCTTTTGAAAACGATGACCCCATTTaaaaa…	scaffold_11787	4388
scaffold_1181873_1	1	84	24	8	1	ACG	ACGACGACGACGACGACGACGACG	NA	1	1	6	43	160	cacacAGTTGAGCGctctctTGTTCCCGATATTGTTCATTTCCTTTTGAACTTAACATTCACCTGATTTTCTCacgacgacgacgacgacgacgacgATGTAAATGTCGATGACTAGAATAAGGACGAAAGGACGACTACGACGACAACGGCATAGGCTA	CACACAGTTGAGCGCTCTCT	TAGCCTATGCCGTTGTCGTC	53	43	11	20	170	20	60.319	59.898	3.1	4.2	0.421141	F	191	TTTCTAATTacacacAGTTGAGCGctctctTGTTCCCGATATTGTTCATTTCCTTTTGAACTTAACATTCACCTGATTTTCTCacgacgacgacgacgacgacgacgATGTAAATGTCGATGACTAGAATAAGGACGAAAGGACGACTACGACGACAACGGCATAGGCTATAGCAGGCAAGGACGATGAGT	scaffold_1181873	1
scaffold_1183263_1	1	84	24	8	1	AGC	TGCTGCTGCTGCTGCTGCTGCTGC	NA	1	1	3	2	110	TGCGCTGTCtgtgtgGATAGGAATGCAACTAGCACTCTTTTATTTTGTTGGTACTACTGCTGGtgctgctgctgctgctgctgctgcTATTCCCATCCCAGAGGAGAAAT	TGCGCTGTCTGTGTGGATAG	ATTTCTCCTCTGGGATGGGAA	43	2	21	20	130	21	60.109	58.136	2.08	3.97	2.97255	F	191	TCTatgatgatgCTTTGAAGTGCGCTGTCtgtgtgGATAGGAATGCAACTAGCACTCTTTTATTTTGTTGGTACTACTGCTGGtgctgctgctgctgctgctgctgcTATTCCCATCCCAGAGGAGAAATTAAACTTATGGTACAAtttttCGACCAGATAACGGTTAAATAAGGCTAAAATGAAAATTGC	scaffold_1183263	1
scaffold_1183576_1	1	84	24	8	1	ACG	GACGACGACGACGACGACGACGAC	NA	1	1	2	19	107	CCTGCATATGACTCACAccccccAACGAACGAACTAAGTgacgacgacgacgacgacgacgacGTCATTATAAtttttGTTGTACCGCAATCGCACCAAACACCCTT	CCTGCATATGACTCACACCC	AAGGGTGTTTGGTGCGATTG	19	24	45	20	151	20	58.041	59.327	4.61	2.67	2.63248	F	191	GAACGTTGAAATTATCACAATTCGtttttGCCTGTCGCCCCACCCCTGCATATGACTCACAccccccAACGAACGAACTAAGTgacgacgacgacgacgacgacgacGTCATTATAAtttttGTTGTACCGCAATCGCACCAAACACCCTTATGACAGGTTCTATGTtgtgtgTAGataataataAATTCT	scaffold_1183576	1
scaffold_1183852_1	1	81	30	10	1	AAG	GAAGAAGAAGAAGAAGAAGAAGAAGAAGAA	NA	1	1	3	48	169	CCGCGATAGAAACAGCGAACAAGGCAGCAAGGACGAATAATATAATAAAATTAGTTGAAGTCTTCAATGACgaagaagaagaagaagaagaagaagaagaaGGTGGAACTATgcgcgcTGCCTTAACTACTCCCATGTCGGTTGGATCCGGATCCtgtgtgTCAGCCTT	CCGCGATAGAAACAGCGAAC	AAGGCTGACACACAGGATCC	51	48	10	20	178	20	59.702	59.674	3.95	3.36	0.624084	F	191	CGAGCTGCGCCGCGATAGAAACAGCGAACAAGGCAGCAAGGACGAATAATATAATAAAATTAGTTGAAGTCTTCAATGACgaagaagaagaagaagaagaagaagaagaaGGTGGAACTATgcgcgcTGCCTTAACTACTCCCATGTCGGTTGGATCCGGATCCtgtgtgTCAGCCTTTGTTAAACACATT	scaffold_1183852	1
scaffold_1184074_1	1	83	24	8	1	ATC	GATGATGATGATGATGATGATGAT	NA	1	1	8	27	155	AGTACCTCGGGATCAGTCCTCTTTACGATGTCGATGTAGACGCTGCCgatgatgatgatgatgatgatgatGACTATGACGACAACGACAATGACACTAACAATTGCGCCAACGATAACGACAAGGAGgacgacgacgacGATGAGGAGAGGACA	AGTACCTCGGGATCAGTCCT	TGTCCTCTCCTCATCGTCGT	27	64	36	20	190	20	59.072	60.035	3.85	4.34	0.96311	F	190	AGCAATATAGAGTCCTTTATACCTATGAGCCTTAAAGTACCTCGGGATCAGTCCTCTTTACGATGTCGATGTAGACGCTGCCgatgatgatgatgatgatgatgatGACTATGACGACAACGACAATGACACTAACAATTGCGCCAACGATAACGACAAGGAGgacgacgacgacGATGAGGAGAGGACA	scaffold_1184074	1
scaffold_1184180_1	1	83	33	8	1.5	ATC	GATGATGATGATGATGATGATGATGACGACGAC	NA	1	1	4	32	156	AGCTCAGTCCGTTGTCTTTGTCAGGAATAACCCGAACCGACTACAACGATGAAgatgatgatgatgatgatgatgatgacgacgacGAAACAACAAATTCGACGCATCCTTCTTTCCATCAATTTGTGTATGGATGCACAGCACAGTGCCCAATTT	AGCTCAGTCCGTTGTCTTTGT	AAATTGGGCACTGTGCTGTG	32	50	30	21	185	20	59.861	59.61	2.83	3.66	1.52918	B	190	ACAatcatcatcatcatcATTCCTTTAGTAGCTCAGTCCGTTGTCTTTGTCAGGAATAACCCGAACCGACTACAACGATGAAgatgatgatgatgatgatgatgatgacgacgacGAAACAACAAATTCGACGCATCCTTCTTTCCATCAATTTGTGTATGGATGCACAGCACAGTGCCCAATTTGTGAA	scaffold_1184180	1
scaffold_1184321_1	1	83	24	8	1	AAC	CAACAACAACAACAACAACAACAA	NA	1	1	13	9	110	TGCAGcatcatcatCAGCAACAACTGTCACACCAACAGCATCAACAACAGCAACATcaacaacaacaacaacaacaacaaCAGCAAACATCGCAGACATCAGTTACAGCA	TGCAGCATCATCATCAGCAAC	TGCTGTAACTGATGTCTGCGA	35	9	27	21	136	21	59.596	59.728	4.17	5.1	2.67625	F	190	ACAACACCATCACCATcaacaacaaTTGCAGcatcatcatCAGCAACAACTGTCACACCAACAGCATCAACAACAGCAACATcaacaacaacaacaacaacaacaaCAGCAAACATCGCAGACATCAGTTACAGCAATTAAATTTACTTCAAGTATCATAAACAATAACATcaacaacaacaaCACCAAT	scaffold_1184321	1
scaffold_118445_205	1	301	24	8	1	AAT	ATTATTATTATTATTATTATTATT	NA	1	1	3	92	270	ACACTCGTACTACCAGGAGGACTTAAAGCATAGAGATTCttttttCAGCCTCACATCATGAATGTGGAAGTAAGTATCAACGTCTGtttttCATTTTCATTTTGACATTTTAAattattattattattattattattATACCAATGTAATGCTCGCAAGGTGTTTACACCCTAAACATTTAAAGGATAACGAGAAGAATATAACCATCAACACGTaaaaaaaaGCGATACAAATTGTAAAGGTTACGTTAGGCAAGGTTAAAGTGGCTGT	ACACTCGTACTACCAGGAGGA	ACAGCCACTTTAACCTTGCC	92	113	188	21	457	20	59.368	58.672	3.71	4.52	2.96069	F	624	GTTTATTATTTGTaaaaaTaaaaaTAGGAAGCACCATTTTCATGTTTTCGaaaaaGTGTGAATCCATTTTaaaaaaaaaaaCAAACTGGAAGTCTCTTGTAGAATGTCGAAATACTaaaaaTTGCTAAGTATTTTAGAAGTTCTATAAAGAACTCATcccccccTACaaaaaaTATATTTAACTGTAACACTCGTACTACCAGGAGGACTTAAAGCATAGAGATTCttttttCAGCCTCACATCATGAATGTGGAAGTAAGTATCAACGTCTGtttttCATTTTCATTTTGACATTTTAAattattattattattattattattATACCAATGTAATGCTCGCAAGGTGTTTACACCCTAAACATTTAAAGGATAACGAGAAGAATATAACCATCAACA…	scaffold_118445	205
scaffold_1184593_1	1	83	24	8	1	ATC	TGATGATGATGATGATGATGATGA	NA	1	1	2	19	106	GTCGACCTCCATAAAGTGACgaggaggagAAGAATGCTGAAGTtgatgatgatgatgatgatgatgaTGGTTTTGTACTGATGGGGTGGTACACCGCCTTTCATGT	GTCGACCTCCATAAAGTGACGA	ACATGAAAGGCGGTGTACCA	21	19	40	22	145	20	59.837	59.601	4.2	3.25	2.56171	F	190	GAATAAAATTATCTAGGCAATTACATCAATTTCTTCAAAGTCGACCTCCATAAAGTGACgaggaggagAAGAATGCTGAAGTtgatgatgatgatgatgatgatgaTGGTTTTGTACTGATGGGGTGGTACACCGCCTTTCATGTACTTCAACGTACCTCTACATACGATGaaaaaGCAAAGGTATCTTT	scaffold_1184593	1
scaffold_1184669_1	1	72	35	8	1.5	AAC	CGACGACGACTACAACAACAACAACAACAACAACA	NA	1	1	4	26	150	ATGAATTGTCGACTTGGGAACAATTTAGTTCAAGGAAGTCCACGTCCTcgacgacgaCTacaacaacaacaacaacaacaacaACGACTacgacgacgTCACATCACCTAGAGATATAGAAAagagagGTGATTTCAGGTGTGCTGCTAA	ATGAATTGTCGACTTGGGAACA	TTAGCAGCACACCTGAAATCAC	26	45	24	22	173	22	58.25	59.186	3.18	3.06	6.56412	B	190	ACTGCTACCACCTCAACATAAGAATGAATTGTCGACTTGGGAACAATTTAGTTCAAGGAAGTCCACGTCCTcgacgacgaCTacaacaacaacaacaacaacaacaACGACTacgacgacgTCACATCACCTAGAGATATAGAAAagagagGTGATTTCAGGTGTGCTGCTAATAGGAACTCATTTGTCC	scaffold_1184669	1
scaffold_1187920_1	1	85	21	7	1	ATC	ATCATCATCATCATCATCATC	NA	1	1	4	38	159	CGCAGAGGGACACGAAGTCGATGGGGATGTTTTCGATGGGATGAGATGGAATGGGATGGTGTGGTACTGGTACTAAGAatcatcatcatcatcatcatcGCCACCAGCATCATCGACATCATCGACAATCATGATTCTTCATCGAGGGTCTTACTTGGt	CGCAGAGGGACACGAAGTC	ACCAAGTAAGACCCTCGATGAA	59	38	7	19	165	22	60.445	58.829	3.01	2.57	4.61527	F	189	ACGCGACGCAGAGGGACACGAAGTCGATGGGGATGTTTTCGATGGGATGAGATGGAATGGGATGGTGTGGTACTGGTACTAAGAatcatcatcatcatcatcatcGCCACCAGCATCATCGACATCATCGACAATCATGATTCTTCATCGAGGGTCTTACTTGGttttttGTTCTTTCTTCAGTTTACT	scaffold_1187920	1
scaffold_1188395_1	1	85	21	7	1	CCG	CGCCGCCGCCGCCGCCGCCGC	NA	1	1	4	11	134	ATGGGATTCGGCAGAAGCAACTTTTCCGTAATTACTGTGAAGTtgatgatgatgaAGATAATGGTCTACCGGTCGGACGTGTcgccgccgccgccgccgccgcTGTCATTATTATCAAGCTCGTCCTCGTTGTT	ATGGGATTCGGCAGAAGCAA	AACAACGAGGACGAGCTTGA	62	11	3	20	136	20	60.034	59.612	3.91	3.02	0.422115	B	189	AGATGGGATTCGGCAGAAGCAACTTTTCCGTAATTACTGTGAAGTtgatgatgatgaAGATAATGGTCTACCGGTCGGACGTGTcgccgccgccgccgccgccgcTGTCATTATTATCAAGCTCGTCCTCGTTGTTTCTATCACAGCagagagagagTGAACAGAGACCCAATATTCGAAAGAAGCCAT	scaffold_1188395	1
scaffold_1188498_1	1	85	21	7	1	ACG	GTCGTCGTCGTCGTCGTCGTC	NA	1	1	4	52	166	TGGTATTGCCAAGGCCTTTGTTTTATATTGTATCACCCGaaaaaTATGcacacaACCCCAGTCCAGCTTCATAgtcgtcgtcgtcgtcgtcgtcATCGTCGTACATCAGCCATCGCTCGTTGAGGACCAAGAGACAAAGATCTCTTCGGGCATAAATGGTGGACGA	TGGTATTGCCAAGGCCTTTG	TCGTCCACCATTTATGCCCG	53	52	12	20	177	20	58.735	60.463	2.77	6.13	1.72817	F	189	ATAAGGACTAATGGTATTGCCAAGGCCTTTGTTTTATATTGTATCACCCGaaaaaTATGcacacaACCCCAGTCCAGCTTCATAgtcgtcgtcgtcgtcgtcgtcATCGTCGTACATCAGCCATCGCTCGTTGAGGACCAAGAGACAAAGATCTCTTCGGGCATAAATGGTGGACGACACGAATaaaaa	scaffold_1188498	1
scaffold_1188667_1	1	85	21	7	1	AGC	AGCAGCAGCAGCAGCAGCAGC	NA	1	1	4	38	160	AGCACCTGGATTATGAGCACAAAGAGGTAGGGTCGAGTGACAGAAAGGTATACAGCAGAagcagcagcagcagcagcagcCGTAGCCTCAGCCTCAGCCGTACAGCATATAACCGAAGGGTATCTGCCTGAAAATTTGGTTAAATTTATTggcggcggcG	AGCACCTGGATTATGAGCACA	CGCCGCCGCCAATAAATTTA	38	60	26	21	185	20	59.439	59.97	4.57	1.4	1.59064	F	189	TTTCTGTTATTGATTTATGCAGATAAGCACCTGGATTATGAGCACAAAGAGGTAGGGTCGAGTGACAGAAAGGTATACAGCAGAagcagcagcagcagcagcagcCGTAGCCTCAGCCTCAGCCGTACAGCATATAACCGAAGGGTATCTGCCTGAAAATTTGGTTAAATTTATTggcggcggcGTATA	scaffold_1188667	1
scaffold_1188668_1	1	85	21	7	1	AAC	AACAACAACAACAACAACAAC	NA	1	1	3	56	175	ACAAGCGCCTCAACTTAACTTAACTCAACTCAACAGTACCAACAACGACCAACGAAGGCACCAACaaaaaaTAACCAaacaacaacaacaacaacaacTTGGTGGAACAACCATTCGTTCTATTACCCAAGGGAGTTCCCACTGTGTAGAGTAGAGTGCTGCACAATATGAGGCG	ACAAGCGCCTCAACTTAACTT	CGCCTCATATTGTGCAGCAC	56	57	8	21	182	20	58.428	59.971	2.66	4.4	2.6008	F	189	AAACTATACAAGCGCCTCAACTTAACTTAACTCAACTCAACAGTACCAACAACGACCAACGAAGGCACCAACaaaaaaTAACCAaacaacaacaacaacaacaacTTGGTGGAACAACCATTCGTTCTATTACCCAAGGGAGTTCCCACTGTGTAGAGTAGAGTGCTGCACAATATGAGGCGCTCCCAT	scaffold_1188668	1
scaffold_1188756_1	1	85	21	7	1	ACG	CGACGACGACGACGACGACGA	NA	1	1	2	11	115	CCCTCAACAGCCATTCCGATCCCTTCGCCACcgacgacgacgacgacgacgaGGATACCGATTGGGATGTATACAAAAGAAAGACAACCGCAAAGTTCAACATGGTCACGCTGGT	CCCTCAACAGCCATTCCGAT	ACCAGCGTGACCATGTTGAA	11	43	54	20	168	20	60.107	60.179	4.18	2.69	0.286049	A	189	TGCTTCGTTTTCTTGAATCCATCTCCATTGTTCCTGCTCCAACTATAAAGCTCCCCTCAACAGCCATTCCGATCCCTTCGCCACcgacgacgacgacgacgacgaGGATACCGATTGGGATGTATACAAAAGAAAGACAACCGCAAAGTTCAACATGGTCACGCTGGTGTtgtgtgTACATAAGCTGGG	scaffold_1188756	1
scaffold_1188966_1	1	85	21	7	1	AGC	GCTGCTGCTGCTGCTGCTGCT	NA	1	1	4	45	154	GGGTGGGTGTAGGGTTGATGTTTGCCGACTCATATAGCTAGCGTCTGtttttGATGATGCTGCCGTCgctgctgctgctgctgctgctCCTcccccTCCTGCGGAAGAGCAGGGTGGTGATATCGATGTGCCAACAGCAGCGGGCATATTATGA	GGGTGGGTGTAGGGTTGATG	TCATAATATGCCCGCTGCTGT	47	45	18	20	171	21	60.034	59.928	3.07	4.4	1.10665	F	189	GATGTTATCATGATAATGGGTGGGTGTAGGGTTGATGTTTGCCGACTCATATAGCTAGCGTCTGtttttGATGATGCTGCCGTCgctgctgctgctgctgctgctCCTcccccTCCTGCGGAAGAGCAGGGTGGTGATATCGATGTGCCAACAGCAGCGGGCATATTATGATCGAAGGGATGTTGTGAT	scaffold_1188966	1
scaffold_1189491_1	1	85	21	7	1	AGC	TGCTGCTGCTGCTGCTGCTGC	NA	1	1	4	31	150	TGATTCTGATAAAGGCGCCGCCGACgctgctgctGAATGAGATTCTTCAATtgctgctgctgctgctgctgcCGCGGATGCTACTGCTTTAAacgacgacgAAGACGCAGCAGAAGAGTCAGCTGGCATCGTTGGTGGTAAGGAAGACGA	TGATTCTGATAAAGGCGCCG	TCGTCTTCCTTACCACCAACG	31	57	34	20	183	21	58.418	60	6.46	4.1	2.58199	B	189	AAATTTGAATTTCTGGTCATAAGACGATTGCAATGATTCTGATAAAGGCGCCGCCGACgctgctgctGAATGAGATTCTTCAATtgctgctgctgctgctgctgcCGCGGATGCTACTGCTTTAAacgacgacgAAGACGCAGCAGAAGAGTCAGCTGGCATCGTTGGTGGTAAGGAAGACGAAGATGG	scaffold_1189491	1
scaffold_1189523_1	1	85	30	7	1.5	AAC	TGTTGTTGTTGTTGTTGTTGTGGTGGTGGT	NA	1	1	6	10	105	GTGAGGAGGCTGATGTTGCTGGTGTGCTGATGATTGTTGCTGCtgttgttgttgttgttgttgtggtggtggtTGCTGATGAACTGTCGTAGGTTGGTATGGTGT	GTGAGGAGGCTGATGTTGCT	ACACCATACCAACCTACGACAG	23	10	42	20	146	22	60.036	59.767	3.91	3.51	2.26857	B	189	GTTATCGTTGTTGATCTATTATGAGCGTTCTGACGTTGATGGTGAGGAGGCTGATGTTGCTGGTGTGCTGATGATTGTTGCTGCtgttgttgttgttgttgttgtggtggtggtTGCTGATGAACTGTCGTAGGTTGGTATGGTGTTTGATGAGAACTACTGTGTTTCGCTTGTTTTGAAGGATGAGGC	scaffold_1189523	1
scaffold_1189816_1	1	85	21	7	1	ATC	ATCATCATCATCATCATCATC	NA	1	1	3	14	118	ACGTCCACATCTAATCCCTCAAAATATCACAAATTATTCCGAAAACGaaaaaaTCCAACAACAatcatcatcatcatcatcatcGCCATCACAATCGGTCGAACAGCAGGCTCTTTCC	ACGTCCACATCTAATCCCTCA	GGAAAGAGCCTGCTGTTCGA	42	14	22	21	139	20	58.253	60.321	3.86	3.71	3.06795	F	189	CCTATAAACTTATTTAACCAAACGTCCACATCTAATCCCTCAAAATATCACAAATTATTCCGAAAACGaaaaaaTCCAACAACAatcatcatcatcatcatcatcGCCATCACAATCGGTCGAACAGCAGGCTCTTTCCTTTTAGCCATCCCGCTGGCACTGTGCTGGGCTGGTCTCTTATACTCTCGT	scaffold_1189816	1
scaffold_1189865_1	1	85	21	7	1	ATC	ATGATGATGATGATGATGATG	NA	1	1	6	61	184	CCGGCTAGAGCTCGTGAGTAAAGCTagaagaagaAATGTATCTTCTTCATTTCGTCTTTGACCacgacgacgATGTGGATAatgatgatgatgatgatgatgGCGATGGTGATGGTGGGaaaaaTGAATCTGATGTTTGCTTTGCATTCGGTGCCTCGACAGCGACCTTGATGGACGCGTACAA	CCGGCTAGAGCTCGTGAGTA	TTGTACGCGTCCATCAAGGT	61	62	4	20	187	20	60.814	59.681	2.59	3.5	1.13349	F	189	TCTCCGGCTAGAGCTCGTGAGTAAAGCTagaagaagaAATGTATCTTCTTCATTTCGTCTTTGACCacgacgacgATGTGGATAatgatgatgatgatgatgatgGCGATGGTGATGGTGGGaaaaaTGAATCTGATGTTTGCTTTGCATTCGGTGCCTCGACAGCGACCTTGATGGACGCGTACAATA	scaffold_1189865	1
scaffold_1189975_1	1	82	27	9	1	ATC	CATCATCATCATCATCATCATCATCAT	NA	1	1	4	0	105	TCCATTTCGTTCATGCACGCcatcatcatcatcatcatcatcatcatTGATGGTGATCCTTCTATGATGCCCAGACCCAAATCCTTATTCCTGCAACCCGTACGC	TCCATTTCGTTCATGCACGC	GCGTACGGGTTGCAGGAATA	0	38	62	20	166	20	59.832	60.461	5.34	1.75	0.628543	A	189	TCaaaaaCTGTTTGCTGaaaaaaaGTTACAGGTGCAGTTAGAAGtttttCTATTTTATGCTTCCATTTCGTTCATGCACGCcatcatcatcatcatcatcatcatcatTGATGGTGATCCTTCTATGATGCCCAGACCCAAATCCTTATTCCTGCAACCCGTACGCCACGAACCCATCGAATTCCAGGT	scaffold_1189975	1
scaffold_1190035_1	1	85	21	7	1	AAC	CAACAACAACAACAACAACAA	NA	1	1	3	52	167	TCCTCATCATCTGCGTCAGGAAATCAACAGCACCAACCACATCAACAACAGTATCACCACAACAACCACAACAGcaacaacaacaacaacaacaaTTACAACAATCATCAACACCAACACcaacaacaacaaTACAATCATCAAAACTACAGAGATGGCAATGGCGG	TCCTCATCATCTGCGTCAGG	CCGCCATTGCCATCTCTGTA	54	52	11	20	177	20	59.251	60.179	3.86	2.74	0.928097	B	189	AAAAGGAGCATCCTCATCATCTGCGTCAGGAAATCAACAGCACCAACCACATCAACAACAGTATCACCACAACAACCACAACAGcaacaacaacaacaacaacaaTTACAACAATCATCAACACCAACACcaacaacaacaaTACAATCATCAAAACTACAGAGATGGCAATGGCGGAAGAGACGAACG	scaffold_1190035	1
scaffold_119042_515	1	301	32	8	1	AAAT	TATTTATTTATTTATTTATTTATTTATTTATT	NA	1	1	2	69	294	CCCTATCTCCGAGCTGTTGCTCCCGCAACTAATTTTAGCCTCTTGATGGACAGTATTGAGCGTCAAGCATTTAAATTGATTGGTGATAAtatttatttatttatttatttatttatttattAAGTTTCTTGTCTCTTTTATCTTTTATTTTAGAACAAATTATtatataTTATTATAATTCCTCCCCTTAAACAGTTCAATCAAAATCCTCGCTCTTCAATGAATATTCATAACTATACCTTCGAGCCTTACTTCAATCGTACTGTCAAGTACACAGATTCCCTCTTTAGCCGT	CCCTATCTCCGAGCTGTTGC	ACGGCTAAAGAGGGAATCTGTG	69	151	212	20	505	22	60.25	60.093	4.17	3.66	2.3431	B	632	TAAAGCAAGatatatGTCCCTTGCCATtatataTGCAACTTGCATCAATGAGATCAGCAACCACCTCTTGTGGGACGATCACATACGCGATGTCCCCaaaaaaGCCTCAAGACGTTGGCGtttttCGTGATGCAAGAAGtttttCTCCTTCTATGATATCTACGTTATCTACAAGTCTTATAAAGGCCCAAGGCTTAAGTATGTATAACCGCCCTATCTCCGAGCTGTTGCTCCCGCAACTAATTTTAGCCTCTTGATGGACAGTATTGAGCGTCAAGCATTTAAATTGATTGGTGATAAtatttatttatttatttatttatttatttattAAGTTTCTTGTCTCTTTTATCTTTTATTTTAGAACAAATTATtatataTTATTATAATTCCTCCCCT…	scaffold_119042	515
scaffold_1191152_1	1	84	21	7	1	AAC	ACAACAACAACAACAACAACA	NA	1	1	3	56	176	TGCTCTTCCATCAGAACTAGGAAGCACTTCCTGAAATGGaaaaaaGAACCTTTTGCCATTTTGACaaaaaTAAAGAACGacaacaacaacaacaacaacaAAATATAAATTCTACGAATATAACCTCTAAGTAATATTTTCTCTTCTTATAGAAAGGGATGCGGATGTGTTTGCTT	TGCTCTTCCATCAGAACTAGGA	AAGCAAACACATCCGCATCC	57	56	5	22	180	20	58.287	59.472	2.94	3.51	4.24057	F	188	CTTCTGCTCTTCCATCAGAACTAGGAAGCACTTCCTGAAATGGaaaaaaGAACCTTTTGCCATTTTGACaaaaaTAAAGAACGacaacaacaacaacaacaacaAAATATAAATTCTACGAATATAACCTCTAAGTAATATTTTCTCTTCTTATAGAAAGGGATGCGGATGTGTTTGCTTATTATATC	scaffold_1191152	1
scaffold_1191576_1	1	81	27	9	1	ATC	TCATCATCATCATCATCATCATCATCA	NA	1	1	4	40	152	GTTAATCAAACGGGAGGAGTCATTCGCTAATTTATTCTGGGCCATACGTCTCATATTGTTCGtcatcatcatcatcatcatcatcatcaTACGTATTGGCTTTTGATGAGTTCtatataGATTCTACATTAGTCGTGGAGAGGATGATGTTT	GTTAATCAAACGGGAGGAGTCA	AAACATCATCCTCTCCACGACT	40	41	19	22	170	22	58.066	59.165	3.41	4.18	6.76862	B	188	ATGACTCCTAAAATGCCAGTTAATCAAACGGGAGGAGTCATTCGCTAATTTATTCTGGGCCATACGTCTCATATTGTTCGtcatcatcatcatcatcatcatcatcaTACGTATTGGCTTTTGATGAGTTCtatataGATTCTACATTAGTCGTGGAGAGGATGATGTTTTCTTTAtttttGTCTGAT	scaffold_1191576	1
scaffold_1191784_1	1	81	27	9	1	ATC	GATGATGATGATGATGATGATGATGAT	NA	1	1	2	16	100	GACGCTACGGTGACTCCAACTCCAAGCGAAGACCAAgatgatgatgatgatgatgatgatgatGGTGCAGTTTAGTCTTATCCTGGACCGTGGAGTTTCG	GACGCTACGGTGACTCCAAC	CGAAACTCCACGGTCCAGGA	16	17	45	20	144	20	60.732	61.813	3.77	3.86	2.54454	A	188	tttttCTGTAATTTACAAGAAAATTGATGGCCACacgacgacgCGACGCTACGGTGACTCCAACTCCAAGCGAAGACCAAgatgatgatgatgatgatgatgatgatGGTGCAGTTTAGTCTTATCCTGGACCGTGGAGTTTCGGTTTACTTATGCCACTGATGGAATAACATACAGAGCTCCAATAT	scaffold_1191784	1
scaffold_1191797_1	1	84	21	7	1	AAC	ACAACAACAACAACAACAACA	NA	1	1	4	34	133	TCGcaaccaaccaacTCAGTTAGAAATAAACAAAAGTGCGGGTGGGCGGTAGGTCCCTacaacaacaacaacaacaacaAAATAACCAACAACCttttttGCTTTAAtttttCTCCAGTCACGGATGGAATGA	TCGCAACCAACCAACTCAGT	TCATTCCATCCGTGACTGGA	38	34	26	20	158	20	60.107	58.433	3.41	3.86	1.67477	F	188	TAGACCAAGTGaaaaaCTCTATTCTTCGcaaccaaccaacTCAGTTAGAAATAAACAAAAGTGCGGGTGGGCGGTAGGTCCCTacaacaacaacaacaacaacaAAATAACCAACAACCttttttGCTTTAAtttttCTCCAGTCACGGATGGAATGATAGATATTTGTGTTGTATTGAATCCTTAAT	scaffold_1191797	1
scaffold_1191931_1	1	84	21	7	1	ATC	ATCATCATCATCATCATCATC	NA	1	1	2	13	133	TCTTTGGCTTCTGAGTGGCAGCCGTGGAAGGATatcatcatcatcatcatcatcAGCAGCACAAGGAACAGCATCAATCGGCAGAGAATGAAGAAAGCTACAGAATATCaaaaaGGGCTGATAGGGAGGCAAA	TCTTTGGCTTCTGAGTGGCA	TTTGCCTCCCTATCAGCCCT	13	59	51	20	183	20	59.526	60.625	4.92	5.19	1.09825	F	188	ACTGTTCGTATACATAGGTGTATACCTATAGAAAATCCTGCAGAAGCAACTCTTTGGCTTCTGAGTGGCAGCCGTGGAAGGATatcatcatcatcatcatcatcAGCAGCACAAGGAACAGCATCAATCGGCAGAGAATGAAGAAAGCTACAGAATATCaaaaaGGGCTGATAGGGAGGCAAAAGCAT	scaffold_1191931	1
scaffold_1192179_1	1	84	21	7	1	AGC	CAGCAGCAGCAGCAGCAGCAG	NA	1	1	3	9	123	AGCACCCTTCTTCGAAAGCACAATAATAAGacacacAATTGCTAATTTTATACTTCTCaaaaaCTCGAGGCATcagcagcagcagcagcagcagCGTCTACTTAGCCAGATGTAGCCTTGAGG	AGCACCCTTCTTCGAAAGCA	CCTCAAGGCTACATCTGGCT	53	9	11	20	133	20	59.891	59.164	3.91	4.75	0.944525	F	188	ATCTTCTTAAAGCACCCTTCTTCGAAAGCACAATAATAAGacacacAATTGCTAATTTTATACTTCTCaaaaaCTCGAGGCATcagcagcagcagcagcagcagCGTCTACTTAGCCAGATGTAGCCTTGAGGTGTCAGTACCTAATGAAATTGAGGATCAACCCAATTGCTTTCTTCTTGATTCTCA	scaffold_1192179	1
scaffold_1192363_1	1	59	46	7	1.5	ACC	GTGGTGGTGGTGGCGGCAGCAGCACTGGTGGTGGTGGTGGTGGTGG	NA	1	1	6	32	181	ATCCTGCACTGATGGTGGACTACTAACCGACGACGTCGATGCCCAACTGGTAgtggtggtggtgGCGgcagcagcaCtggtggtggtggtggtggtggTATAGGTGTTgggggCTAAAGTTCTGCTATTGCTATTGCTGGTGCTAGTGCTGGTACTGGTGCTGGCCTGGCTCAAGTGTTTA	ATCCTGCACTGATGGTGGAC	TAAACACTTGAGCCAGGCCA	32	63	7	20	187	20	59.746	59.524	4.02	5.36	0.730516	F	188	TGCAAAATCCTGCACTGATGGTGGACTACTAACCGACGACGTCGATGCCCAACTGGTAgtggtggtggtgGCGgcagcagcaCtggtggtggtggtggtggtggTATAGGTGTTgggggCTAAAGTTCTGCTATTGCTATTGCTGGTGCTAGTGCTGGTACTGGTGCTGGCCTGGCTCAAGTGTTTAC	scaffold_1192363	1
scaffold_1192390_1	1	84	21	7	1	ATC	GATGATGATGATGATGATGAT	NA	1	1	3	43	152	TCATCAAAGGTGCACTCTTGGATGGCGCATACTCAACTCATCTCTTAGAAAACCAATAACCGGACgatgatgatgatgatgatgatGGGATATACCCTAACCATACCCATTGATGTAACGTTGCATTTCTCCAGCCCATCAGCTTTACCTCA	TCATCAAAGGTGCACTCTTGGA	TGAGGTAAAGCTGATGGGCTG	43	45	19	22	170	21	59.894	60.065	3.53	4.85	3.17154	A	188	GTTCGTCTTTAAATGACATCATCAAAGGTGCACTCTTGGATGGCGCATACTCAACTCATCTCTTAGAAAACCAATAACCGGACgatgatgatgatgatgatgatGGGATATACCCTAACCATACCCATTGATGTAACGTTGCATTTCTCCAGCCCATCAGCTTTACCTCAAATATGCATATAGGAATA	scaffold_1192390	1
scaffold_1192670_1	1	84	21	7	1	AAC	ACAACAACAACAACAACAACA	NA	1	1	4	0	103	GAACAAACGTAACAGCCAACGacaacaacaacaacaacaacaAGAGCAAATCagtagtagtagtATTATTACTAGCTGCAATGCTTCAACAACATTACCGTCA	GAACAAACGTAACAGCCAACG	TGACGGTAATGTTGTTGAAGCA	0	39	63	21	165	22	58.631	58.793	4.1	3.91	5.57565	B	188	GAAAGAAGCAAACTTAAAACAAATACAAATAGTAATCAATTCAATACTAAAGTTTCAACAATGAACAAACGTAACAGCCAACGacaacaacaacaacaacaacaAGAGCAAATCagtagtagtagtATTATTACTAGCTGCAATGCTTCAACAACATTACCGTCATTAGAGACGTGTGATGATATTGA	scaffold_1192670	1
scaffold_1194315_1	1	83	21	7	1	ATC	CATCATCATCATCATCATCAT	NA	1	1	2	33	151	AATGAAATacacacATTGGCGCTGCTGCAACAGCAGCTCaaaaaTATCAAACGAACCACGACaaaaaGAGTTCACcatcatcatcatcatcatcatCAGTagcagcagcagcCGTAGCATCAGAGCGTACATACCTAGGACACAGAATGCC	AATGAAATACACACATTGGCGC	GGCATTCTGTGTCCTAGGTATG	53	33	8	22	158	22	58.489	58.267	6.53	2.39	7.24406	F	187	AGTATAAAATGAAATacacacATTGGCGCTGCTGCAACAGCAGCTCaaaaaTATCAAACGAACCACGACaaaaaGAGTTCACcatcatcatcatcatcatcatCAGTagcagcagcagcCGTAGCATCAGAGCGTACATACCTAGGACACAGAATGCCCCTCAGATTGATGTATCTGTACATTTATG	scaffold_1194315	1
scaffold_1194460_1	1	83	21	7	1	AAC	AACAACAACAACAACAACAAC	NA	1	1	8	37	162	CGAGGAAGATCGTCTATGTGCTGAagcagcagcAGTAGCAGCAAGCCTCATGCAACACAaacaacaacaacaacaacaacAAAATCAGaaaaaCAGTAGCAACAGCAACAACAGCAATAGCGACAGAGATACCaaaaaaaaCCTTATGTCCTCATCAGCACA	CGAGGAAGATCGTCTATGTGCT	TGTGCTGATGAGGACATAAGGT	37	60	24	22	185	22	59.708	59.16	4.4	3.5	5.13205	F	187	CAACAAGACGAAAAGGACAAGGACGAGGAAGATCGTCTATGTGCTGAagcagcagcAGTAGCAGCAAGCCTCATGCAACACAaacaacaacaacaacaacaacAAAATCAGaaaaaCAGTAGCAACAGCAACAACAGCAATAGCGACAGAGATACCaaaaaaaaCCTTATGTCCTCATCAGCACAAA	scaffold_1194460	1
scaffold_1194575_1	1	83	21	7	1	ATC	GATGATGATGATGATGATGAT	NA	1	1	8	22	115	gacTCGACAACTcgacgacgaTGGGGATGGAATTGAGGAATGGAGACGACgatgatgatgatgatgatgatGAGAATACGTCGTTGTACAATCCCCTCTCAATGCCATACTACGA	GACTCGACAACTCGACGACG	TCGTAGTATGGCATTGAGAGGG	30	22	33	20	147	22	60.785	59.372	5.12	4.3	3.41316	F	187	ACACAAGAATTTAACTCATTTGAAAAgacgacgacTCGACAACTcgacgacgaTGGGGATGGAATTGAGGAATGGAGACGACgatgatgatgatgatgatgatGAGAATACGTCGTTGTACAATCCCCTCTCAATGCCATACTACGATTAGTGAAGTGAACTAATAAAACaaaaaTAACTAGAACTT	scaffold_1194575	1
scaffold_1195129_1	1	83	21	7	1	ATC	TGATGATGATGATGATGATGA	NA	1	1	3	10	113	ACCGCCATCAAACAACCCTTACCTCAATCTCAACCCCAACCCCAatatatatAGTTGCTCGtgatgatgatgatgatgatgaTGGTTTATACACATTACTCAGGCTGGTTTGG	ACCGCCATCAAACAACCCTT	CCAAACCAGCCTGAGTAATGT	41	10	22	20	134	21	60.469	58.205	3.95	2.71	3.26447	B	187	ATTCCAACAacacacCTTTTAACCGCCATCAAACAACCCTTACCTCAATCTCAACCCCAACCCCAatatatatAGTTGCTCGtgatgatgatgatgatgatgaTGGTTTATACACATTACTCAGGCTGGTTTGGtattattatGAAAGTCAATTTATCTGTCTGTCTCTGGTCATTATCATTAAATT	scaffold_1195129	1
scaffold_1195473_1	1	83	21	7	1	CCG	GCGGCGGCGGCGGCGGCGGCG	NA	1	1	4	46	166	GTGCAGAAACACGGTACTGTTtggtggtggAAAATAGTGGTTGTTTAAGGTGGCGGTGGTAGCGGCgcggcggcggcggcggcggcgGCAGTATAGTATTTCCTTCATGATGGCCATAAGTTTCTAACCAAACTAAAGTTTTCATTGGACTTGTGCCAGTCGAACT	GTGCAGAAACACGGTACTGT	AGTTCGACTGGCACAAGTCC	46	59	17	20	182	20	58.421	60.25	3.55	3.85	1.82849	B	187	GGCTTTACAAGCTGTCGTGCAGAAACACGGTACTGTTtggtggtggAAAATAGTGGTTGTTTAAGGTGGCGGTGGTAGCGGCgcggcggcggcggcggcggcgGCAGTATAGTATTTCCTTCATGATGGCCATAAGTTTCTAACCAAACTAAAGTTTTCATTGGACTTGTGCCAGTCGAACTACGAA	scaffold_1195473	1
scaffold_1195565_1	1	83	30	7	1.5	AAC	CAACAACAACAACAACAACAACAGCAGCAG	NA	1	1	4	48	169	GTCAAGGGCCTCTCATGTCCCAAGTGAACTCGTCACAATCTCCACAACATCAATCGCACCATCTGTTGCAGcaacaacaacaacaacaacaacagcagcagCACGTTCGAATCaaaaaGGAGCCCTTGCCTATGTTGAATCTATCTCCAACGGCACATCACAGACAACA	GTCAAGGGCCTCTCATGTCC	TGTTGTCTGTGATGTGCCGT	51	48	12	20	180	20	60.107	60.179	4.02	5.68	0.286519	F	187	ACCCTCGTCACGTCAAGGGCCTCTCATGTCCCAAGTGAACTCGTCACAATCTCCACAACATCAATCGCACCATCTGTTGCAGcaacaacaacaacaacaacaacagcagcagCACGTTCGAATCaaaaaGGAGCCCTTGCCTATGTTGAATCTATCTCCAACGGCACATCACAGACAACAGCAGGTG	scaffold_1195565	1
scaffold_1195595_1	1	83	21	7	1	ATC	CATCATCATCATCATCATCAT	NA	1	1	2	17	106	CTCTTCACTCCTTGGCATTGCCATACCCATCATCAGGACCACGAACCGcatcatcatcatcatcatcatCAGGACTATGAAGATCGAATGGCGCTCATGcaacaac	CTCTTCACTCCTTGGCATTGC	GTTGTTGCATGAGCGCCATT	27	17	35	21	140	20	59.528	60.389	3.56	3.16	1.86059	F	187	AAGTTCACAAGTCACATTGTCTGATTGAttttttCTCTTCACTCCTTGGCATTGCCATACCCATCATCAGGACCACGAACCGcatcatcatcatcatcatcatCAGGACTATGAAGATCGAATGGCGCTCATGcaacaacaaATTAAGaaaaaaaaaCAACTAGCTAACGCATGCATTAGACACTTG	scaffold_1195595	1
scaffold_1196506_1	1	80	27	9	1	ACG	CGACGACGACGACGACGACGACGACGA	NA	1	1	5	13	126	aGAACGACAGCCAGCAAACTTCGCCGAAGCGAGcgacgacgacgacgacgacgacgacgaCGTGTGGGTGCTTTTGGGCTCGAAAACTGCGAGTAGGCGGAGTGAGGCGCGTTGCAATACTGTCTG	AGAACGACAGCCAGCAAACT	CAGACAGTATTGCAACGCGC	13	46	47	20	172	20	60.179	60.519	2.66	6.86	0.69822	F	187	ACTATTGCAATACAATAACAAAATCaaaaaCTGAAGAACaaaaaaaaGAACGACAGCCAGCAAACTTCGCCGAAGCGAGcgacgacgacgacgacgacgacgacgaCGTGTGGGTGCTTTTGGGCTCGAAAACTGCGAGTAGGCGGAGTGAGGCGCGTTGCAATACTGTCTGTCTTTGCAATATAAT	scaffold_1196506	1
scaffold_1196616_1	1	83	21	7	1	ACG	GTCGTCGTCGTCGTCGTCGTC	NA	1	1	6	30	152	TCGTTTGACGTGTCACCAGTcaccaccacCGCACcgtcgtcgtTGTTGTTgtcgtcgtcgtcgtcgtcgtcGTAGTCGACAACATCGACATCGTTGTCATCGTCGTCATCTACTTTGTCGTTGTCGTCTTTTCCCTGTTTCAACAAGCTTCC	TCGTTTGACGTGTCACCAGT	GGAAGCTTGTTGAAACAGGGA	30	60	33	20	184	21	59.826	58.693	4	4.2	2.48078	B	187	ATAGCCATTTTCTCCttttttACACCCTGTTTTCGTTTGACGTGTCACCAGTcaccaccacCGCACcgtcgtcgtTGTTGTTgtcgtcgtcgtcgtcgtcgtcGTAGTCGACAACATCGACATCGTTGTCATCGTCGTCATCTACTTTGTCGTTGTCGTCTTTTCCCTGTTTCAACAAGCTTCCCAT	scaffold_1196616	1
scaffold_1197286_1	1	82	24	8	1	AAC	TGTTGTTGTTGTTGTTGTTGTTGT	NA	1	1	4	28	129	TCACTGACGTCACTACAACTGACATTATCGAAATTAACAttttttGTTGGtgttgttgttgttgttgttgttgtGGGTAGGACTGACTTTGAGATGAGTGGATTGCTAGCAGCTGATGATGGTAAAGGC	TCACTGACGTCACTACAACTGA	GCCTTTACCATCATCAGCTGC	28	34	32	22	160	21	59.053	59.664	3.41	5.25	4.28311	F	186	TTTAATTTCGCCAtttttATTCTTTATACAATCACTGACGTCACTACAACTGACATTATCGAAATTAACAttttttGTTGGtgttgttgttgttgttgttgttgtGGGTAGGACTGACTTTGAGATGAGTGGATTGCTAGCAGCTGATGATGGTAAAGGCTTGACAATTCCATttgttgttgCTGG	scaffold_1197286	1
scaffold_1197410_1	1	82	24	8	1	ATC	TGATGATGATGATGATGATGATGA	NA	1	1	2	5	112	TGACCAGAAACAACCGTTCGATAAGGACAACGATGACATTGGTAGCGCGGTGGCGGGCGGTGtgatgatgatgatgatgatgatgaAGAATCCAAAGCTCAAGTCAAGAGGG	TGACCAGAAACAACCGTTCGA	CCCTCTTGACTTGAGCTTTGG	41	5	20	21	131	21	60.135	58.842	3.71	3.28	3.2925	A	186	ATCTATAGGAGACGaaaaaTGACCAGAAACAACCGTTCGATAAGGACAACGATGACATTGGTAGCGCGGTGGCGGGCGGTGtgatgatgatgatgatgatgatgaAGAATCCAAAGCTCAAGTCAAGAGGGAATATTGGAGTTTCATTGGTATCTGACCCATGAAAAGAGTAAAGAGCTTCTTCTG	scaffold_1197410	1
scaffold_1197673_1	1	73	33	8	1.5	AAC	CAGCAGCAGCAACAACAACAACAACAACAACAA	NA	1	1	10	2	123	AAACAagcagcagcAACAGCAAcagcagcagcaacaacaacaacaacaacaacaaGAGTTGAATCCTTCTCTAGAGGCGGATGAATTGTTGGACAAAAGACGGGCCGCCATGAGCAATCAATT	AAACAAGCAGCAGCAACAGC	AATTGATTGCTCATGGCGGC	2	48	51	20	173	20	60.529	59.896	4.4	6.53	0.632691	F	186	ACACATGATCATCACCTTCATTCACAACATCAGAATCAGAGTACCAATGAAAACAagcagcagcAACAGCAAcagcagcagcaacaacaacaacaacaacaacaaGAGTTGAATCCTTCTCTAGAGGCGGATGAATTGTTGGACAAAAGACGGGCCGCCATGAGCAATCAATTGCTCTCGACAAAC	scaffold_1197673	1
scaffold_1198053_1	1	80	28	7	1	AGAT	ATCTATCTATCTATCTATCTATCTATCT	NA	1	1	2	5	117	TcacacaCGCACCTGATGATGGTGGatctatctatctatctatctatctatctGTCTTGTCTACCTATTATACTATATCTTACAGTTGGTGACATACAGTGCTCATTCTCAACGGCA	TCACACACGCACCTGATGAT	TGCCGTTGAGAATGAGCACT	5	44	55	20	171	20	59.679	59.965	2.45	4.4	0.356663	F	186	CTGAACAAATCCTATCACACTATCTTTTGTATTCTTTCTCTTTGAATTTAATTATcacacaCGCACCTGATGATGGTGGatctatctatctatctatctatctatctGTCTTGTCTACCTATTATACTATATCTTACAGTTGGTGACATACAGTGCTCATTCTCAACGGCACCAGGGTCAAATGTT	scaffold_1198053	1
scaffold_1198492_1	1	82	24	8	1	ATC	TCATCATCATCATCATCATCATCA	NA	1	1	6	43	161	GCGATTACGGCGATTgcggcggcgAATGCCGCCAACCGGCGTATCATCTTCACTCTTGTCTtcatcatcatcatcatcatcatcaCTGTTAAAGACGAAATTTGAttttttACCAAGTTTACCTCGCACTCTTCTACATGATGACGACGATGCAGAAGCTT	GCGATTACGGCGATTGCG	AAGCTTCTGCATCGTCGTCA	43	56	21	18	181	20	60.128	60.038	4.85	4.35	2.16638	F	186	TCGTCATCTTCCAAAATCTGGCGATTACGGCGATTgcggcggcgAATGCCGCCAACCGGCGTATCATCTTCACTCTTGTCTtcatcatcatcatcatcatcatcaCTGTTAAAGACGAAATTTGAttttttACCAAGTTTACCTCGCACTCTTCTACATGATGACGACGATGCAGAAGCTTTGATC	scaffold_1198492	1
scaffold_1199250_1	1	82	24	8	1	AAC	CAACAACAACAACAACAACAACAA	NA	1	1	4	40	153	aaaGTTAACGAAGAGgcgcgcGTTCAATAAGTGCTCAAAAGGAAACAGCAACAGTAAGAGcaacaacaacaacaacaacaacaaaaaaaGGTACATGCCGCACAATCAGGCATAAAGAGCTAGTTTTACGTTACCGTATATTCTTGCACGCGC	AAAGTTAACGAAGAGGCGCG	GCGCGTGCAAGAATATACGG	40	49	22	20	174	20	59.212	60.111	6.86	4.02	0.899657	F	186	GAAGATACCTACGAAAAGaaaaaaGTTAACGAAGAGgcgcgcGTTCAATAAGTGCTCAAAAGGAAACAGCAACAGTAAGAGcaacaacaacaacaacaacaacaaaaaaaGGTACATGCCGCACAATCAGGCATAAAGAGCTAGTTTTACGTTACCGTATATTCTTGCACGCGCTTCCAGCTCCCG	scaffold_1199250	1
scaffold_12002_1	1	224	21	7	1	AAC	TTGTTGTTGTTGTTGTTGTTG	NA	1	1	4	92	273	aaGAGGACGAATTGCAGTGaaaaaaaGGGGTATAATTCAATAATACCGAGCTCAGGACCCTTTAATGTGCTCTATACTGATGGCAATGGCTGCGCTGTAGCTACATATCCATTAAGCTTCACCAAACAGAGGCCTTTTttgttgttgttgttgttgttgCCCTGGTCAATAGAAGTGTGGGTAAACTATTTCAATTTCAATCACTTTTACTAATAATAGGGCCTTTCAAAAGAACTAAGTGACTTTTAATAGGAAGTAGGAACCCAATCAGTC	AAGAGGACGAATTGCAGTGAAA	GACTGATTGGGTTCCTACTTCC	116	92	86	22	358	22	58.523	58.125	2.69	3.46	7.35168	F	621	TTAAAATTGTCTGTGaaaaaTGGAGGTTAAAATGCTTTTGAGTTATGCAGAAAGGCAgggggTTGATGAAGAAGCTTCTCTGaaaaaGAGGACGAATTGCAGTGaaaaaaaGGGGTATAATTCAATAATACCGAGCTCAGGACCCTTTAATGTGCTCTATACTGATGGCAATGGCTGCGCTGTAGCTACATATCCATTAAGCTTCACCAAACAGAGGCCTTTTttgttgttgttgttgttgttgCCCTGGTCAATAGAAGTGTGGGTAAACTATTTCAATTTCAATCACTTTTACTAATAATAGGGCCTTTCAAAAGAACTAAGTGACTTTTAATAGGAAGTAGGAACCCAATCAGTCAATTGGaaaaaTGAACAATTTGAAAAGGCAACTTACATAGA…	scaffold_12002	1
scaffold_1200454_1	1	81	24	8	1	ATC	CATCATCATCATCATCATCATCAT	NA	1	1	4	8	133	AAACACAATCCTGCCGTCTGCAGTTGTGcatcatcatcatcatcatcatcatCTTCATCGTCGTCATCAGGGATGAAGGACCCACATAAACTTTTAAGAAGGCTATGTAATGCTGAGGATTCTTTAAGAGGGC	AAACACAATCCTGCCGTCTG	GCCCTCTTAAAGAATCCTCAGC	8	59	53	20	185	22	58.762	58.79	3.51	4.26	4.44867	A	185	ACTTAGATAAACTTTTCGGCCATTGGATGAATAAATAACaaaaaCATAAAGAAAACACAATCCTGCCGTCTGCAGTTGTGcatcatcatcatcatcatcatcatCTTCATCGTCGTCATCAGGGATGAAGGACCCACATAAACTTTTAAGAAGGCTATGTAATGCTGAGGATTCTTTAAGAGGGC	scaffold_1200454	1
scaffold_1200607_1	1	81	24	8	1	ATC	TGATGATGATGATGATGATGATGA	NA	1	1	2	17	108	GCGATCGATGGAGAGCATCAGCCTAGCCTTCGTATGTtgatgatgatgatgatgatgatgaTACttttttCTTGGACtttttGCATTCGTTCCTCGTATAAGCCCGCA	GCGATCGATGGAGAGCATCA	TGCGGGCTTATACGAGGAAC	17	27	44	20	151	20	60.039	59.896	3.07	3.62	0.142373	F	185	GATTTGATTCGaatccaatccaatccaatccCAACCATTGTACGCGATCGATGGAGAGCATCAGCCTAGCCTTCGTATGTtgatgatgatgatgatgatgatgaTACttttttCTTGGACtttttGCATTCGTTCCTCGTATAAGCCCGCAAACATTCCACAAAGTGTGGTTGCAATTTCATTTC	scaffold_1200607	1
scaffold_1200671_1	1	81	24	8	1	CCG	GCGGCGGCGGCGGCGGCGGCGGCG	NA	1	1	5	21	120	CGATAGCGACGGCAACAAAACAACACAACGGTGGCGCGGCgcggcggcggcggcggcggcggcgGGCGGTCGGTGGCGGCAAAGACGATGTCGATGATTAAAAGCGAAGCAATCACAGCG	CGATAGCGACGGCAACAAA	CGCTGTGATTGCTTCGCTTT	21	36	41	19	160	20	58.925	60.11	2.83	3.51	2.185	A	185	aaaaaCCTAAGAATAACAAGgacgacgacgacgacgacAGCGATAGCGACGGCAACAAAACAACACAACGGTGGCGCGGCgcggcggcggcggcggcggcggcgGGCGGTCGGTGGCGGCAAAGACGATGTCGATGATTAAAAGCGAAGCAATCACAGCGCAGCTAATTTGTAAGCTATAAATAT	scaffold_1200671	1
scaffold_1200718_1	1	81	24	8	1	ATC	TCATCATCATCATCATCATCATCA	NA	1	1	3	51	168	AGCTAGCGTCACATTGACTGAAGTCAAGAGACTTTTCTATTATAAAGACGAAGCTGGTTAGCGTCATAGTCGtcatcatcatcatcatcatcatcaTAATCATCGGCGGCTTGGATGGCGGTGTGGTAATCGCATAcccccAGCCCAGATGCACAATTGTCTCGTCGC	AGCTAGCGTCACATTGACTGA	GCGACGAGACAATTGTGCAT	51	52	9	21	176	20	59.454	59.556	3.41	3.96	1.9899	F	185	CGTCATATAGCTAGCGTCACATTGACTGAAGTCAAGAGACTTTTCTATTATAAAGACGAAGCTGGTTAGCGTCATAGTCGtcatcatcatcatcatcatcatcaTAATCATCGGCGGCTTGGATGGCGGTGTGGTAATCGCATAcccccAGCCCAGATGCACAATTGTCTCGTCGCGTTCGGGAC	scaffold_1200718	1
scaffold_1201946_1	1	68	37	8	1.5	ATC	TCATCATCATCAACATCATCATCATCATCATCATCAT	NA	1	1	4	33	171	TGGGTCATCAACTCGAAAGGAGGAAGACAAATCTGATGATAGTCATCTTCATCGtcatcatcatcaAcatcatcatcatcatcatcatcatCGACGAAGACTATCATCAACGGCAACATCATCTCAAGCCCTAATATCAATATCACTATACTCCAACTCAATGCTGCTGGT	TGGGTCATCAACTCGAAAGGA	ACCAGCAGCATTGAGTTGGA	33	60	14	21	184	20	59.025	59.889	3.36	3.53	2.08602	B	185	ATGAATAATTTCATGGGTCATCAACTCGAAAGGAGGAAGACAAATCTGATGATAGTCATCTTCATCGtcatcatcatcaAcatcatcatcatcatcatcatcatCGACGAAGACTATCATCAACGGCAACATCATCTCAAGCCCTAATATCAATATCACTATACTCCAACTCAATGCTGCTGGTG	scaffold_1201946	1
scaffold_1202116_1	1	70	34	8	1.5	AAC	TATATATATAAACAACAACAACAACAACAACAAC	NA	1	1	3	48	175	CCCACGACTGGACGAAATAGATGGGTAAAATAATTGATACCTGCCTAACATCCCCTCTACGTTTCTGATtatatatataaacaacaacaacaacaacaacaacAAGAACGCAAACCATGCCACCAACATCtcatcatcaTCGTTCAGTTCGTAACTGTCCCAAGGGCATGTTCAA	CCCACGACTGGACGAAATAGA	TTGAACATGCCCTTGGGACA	48	52	1	21	175	20	59.525	59.813	1.98	4.02	1.6624	B	184	CCCACGACTGGACGAAATAGATGGGTAAAATAATTGATACCTGCCTAACATCCCCTCTACGTTTCTGATtatatatataaacaacaacaacaacaacaacaacAAGAACGCAAACCATGCCACCAACATCtcatcatcaTCGTTCAGTTCGTAACTGTCCCAAGGGCATGTTCAAAGAAACTCT	scaffold_1202116	1
scaffold_1202362_1	1	70	34	8	1.5	AAC	TGATGATGAGTGTTGTTGTTGTTGTTGTTGTTGT	NA	1	1	8	24	159	TTGTGTTtgatgatgaGGTGGTTGAATTAAAATTATTTGATATCCTtgatgatgaGtgttgttgttgttgttgttgttgtTGATGTTGAACTTCTGAACTGCATGGTTGCTGATGTGGCTGATAATTTGAATTTGTACTTGTTCCTGGAAAGAGTCACA	TTGTGTTTGATGATGAGGTGGT	TGTGACTCTTTCCAGGAACAAG	24	57	24	22	182	22	58.169	58.191	4.16	3.16	7.64005	F	184	CGATTTAGCACCACTTGAGTAATTTGTGTTtgatgatgaGGTGGTTGAATTAAAATTATTTGATATCCTtgatgatgaGtgttgttgttgttgttgttgttgtTGATGTTGAACTTCTGAACTGCATGGTTGCTGATGTGGCTGATAATTTGAATTTGTACTTGTTCCTGGAAAGAGTCACAAA	scaffold_1202362	1
scaffold_120249_1	1	81	21	7	1	ATC	CATCATCATCATCATCATCAT	NA	1	1	4	40	295	TTCCGGCACAACCAAACTCTTCCtatataATAGCCTCaaaaaTTAACATGCAAACCATCGcatcatcatcatcatcatcatGGAGACCAGCTAGAGACAGaaaaaaTCATCCCCACTCCTCACCTTTGTATAGATAGGTATACCCAGACTCTATGTAACTACCTGTTGAACTCTTACCTTCAATTTAAGTATGGCAATAAATTATAACTTCTATAGCACACGACACCAAATCGCCAAAGTTTTCCACCGCATACTCGTGCTAGGATAttttttGCACTTACTTTGCACCTTGGCG	TTCCGGCACAACCAAACTCT	CGCCAAGGTGCAAAGTAAGT	40	194	21	20	315	20	60.107	59.048	3.24	2.24	1.05848	F	621	TTACTTGACATTATCATTCCTTCCGGCACAACCAAACTCTTCCtatataATAGCCTCaaaaaTTAACATGCAAACCATCGcatcatcatcatcatcatcatGGAGACCAGCTAGAGACAGaaaaaaTCATCCCCACTCCTCACCTTTGTATAGATAGGTATACCCAGACTCTATGTAACTACCTGTTGAACTCTTACCTTCAATTTAAGTATGGCAATAAATTATAACTTCTATAGCACACGACACCAAATCGCCAAAGTTTTCCACCGCATACTCGTGCTAGGATAttttttGCACTTACTTTGCACCTTGGCGTTTTGTCGAAAGaaaaaTTGCCACCACATCCGTATCAGCATCATTTGTACGCGTTCGTCTAAGCCTCTTTAGAATCTAAAAGTT…	scaffold_120249	1
scaffold_1202584_1	1	80	24	8	1	AGG	GAGGAGGAGGAGGAGGAGGAGGAG	NA	1	1	2	47	162	TGCGTTTGTTGTGCTTTGGAGACCGCCCTCCTCGTGTTTCGGCACCGACGACAACGACAACAACGACgaggaggaggaggaggaggaggagGACGACGATGCATTCGCAATTGAGTCAGCTTCCAGGATAATTGGAGCATtgtgtgCACTGTGATGGCTGAT	TGCGTTTGTTGTGCTTTGGA	ATCAGCCATCACAGTGCACA	47	51	13	20	174	20	59.472	59.963	3.53	4.57	0.565177	F	184	GACCGAATTGTTTGCGTTTGTTGTGCTTTGGAGACCGCCCTCCTCGTGTTTCGGCACCGACGACAACGACAACAACGACgaggaggaggaggaggaggaggagGACGACGATGCATTCGCAATTGAGTCAGCTTCCAGGATAATTGGAGCATtgtgtgCACTGTGATGGCTGATGATTAGAGCC	scaffold_1202584	1
scaffold_1203770_1	1	80	75	8	2	ATC	GATGATGATGATGATGATGATGATGACGACGATGATGATGATGACGACGATGATGAAGATGATGATGATGATGAT	NA	1	1	13	0	123	GAGGAGGATGGTGATGAGGAAgatgatgatgatgatgatgatgatGACGACgatgatgatgatGACGACGATGATGAAgatgatgatgatgatgatGGAGAAACCGATGATGAAGTTTACGGT	GAGGAGGATGGTGATGAGGAA	ACCGTAAACTTCATCATCGGTT	0	5	59	21	181	22	58.597	58.066	3.36	4.44	6.33663	D	184	CAACAAAgatgatgatgatGAGGACGACGATGACgatgatgatgatgatgaagaagaaGAGGAGGATGGTGATGAGGAAgatgatgatgatgatgatgatgatGACGACgatgatgatgatGACGACGATGATGAAgatgatgatgatgatgatGGAGAAACCGATGATGAAGTTTACGGTTGT	scaffold_1203770	1
scaffold_120431_1232	1	508	21	7	1	ATC	CATCATCATCATCATCATCAT	NA	1	1	4	3	250	TTTGACCCTACTCCTCAGTTGGTCGATGAtttttaaaaaTAATCTCCAGTGTTGACAACAACCCGATAACTCGATAATTTTCTTCACGCAACGCAAAATCCTCCAGAGGCTTGAGGTGTTCCAGAGCTTGCTGATATGTTTCAACAATCGGTTCCGACATCACCACCGGACCACTAGTGTCTTCCGAATAAACATCAAAACAACcatcatcatcatcatcatcatCTTGACTCGCATCCATTGATTCCtt	TTTGACCCTACTCCTCAGTTGG	AAGGAATCAATGGATGCGAGTC	182	3	304	22	553	22	59.362	58.791	3.77	3.36	5.84728	F	621	AATTGTTTCTTGCATCGTAAGttttttATTCATTTCCTAATTATTCGTTCAAAAGAAAAGTGTTTATGTATTTAGGAAAAGTACCTAGTACACTTTCGGATACCTACCCTTCAAAAGAAAACAGAAATTCCGTTAAATGCCCTCAAGTCCCAATTTTAAAGAAAATATCAGTGAGTAAAGGTGAATCGATAGTCAGAAAATTCTTCATCtgtgtgGATTAAAAGTTCGGttttttATAACTATTAATTCTATCTTATTTATTTaaaaaaTAAACTTAAAACGTCTTaaaaaTAAAttttttGTTTTGACCCTACTCCTCAGTTGGTCGATGAtttttaaaaaTAATCTCCAGTGTTGACAACAACCCGATAACTCGATAATTTTCTTCACGCAACGCAA…	scaffold_120431	1232
scaffold_1205137_1	1	77	28	7	1	AAAC	TGTTTGTTTGTTTGTTTGTTTGTTTGTT	NA	1	1	5	8	101	AAACACCTACGCCACAGGACTATCCCGCACATCAAAAGGACTACCGtgtttgtttgtttgtttgtttgtttgttTGTCGTAAAGCCGTCATAGCTTTGGCA	AAACACCTACGCCACAGGAC	TGCCAAAGCTATGACGGCT	26	8	31	20	131	19	60.25	59.7	3.85	5.52	1.54981	A	183	TAAGTACCTGGTACAGTACCTGGTATTTGAAAACACCTACGCCACAGGACTATCCCGCACATCAAAAGGACTACCGtgtttgtttgtttgtttgtttgtttgttTGTCGTAAAGCCGTCATAGCTTTGGCAGCAGTAGGTATATTGCTGCATAATCAGATTAAAATTCAATCaaaaaTCGGAT	scaffold_1205137	1
scaffold_12177_1	1	236	40	8	1.5	AAT	ATAATAATAATAATAATAATAATAATTTATTTATTTATTT	NA	1	1	4	44	339	CTGGTAGCGTGTGCCGAATAAtattattatTAATTTGTGTAATTTATTACATATTAATAATGTTataataataataataataataataatttatttatttatttGTTCTAATTCAAATCATTGGTGTGAAATGCAGTAAGTTATCTCCTTTGAAATATTAAAGATATTAAAAGCTTAAAATCAATGACTCATATAGTTGTAACATGGCAAAAGCTATAAATAATTTTAAATTTGTATGAatatatatTTATACatatatTTATGCAAAATGTTTTAtttttCTTGTTTGTCTATAAACAGAAAACAATTTTAATTGTAATACCAACCAGACTCGCCAAA	CTGGTAGCGTGTGCCGAATA	TTTGGCGAGTCTGGTTGGTA	44	215	172	20	510	20	60.179	59.24	1.75	3.25	0.93908	F	624	CCGTCCCTACTGAACAAAACATTAAAGACGTTTTCAAAATATTAACTGCAATTAAACTTCAAACTCAAATTTAACTATTATATTTATATTAAGTATAACAATATTTAAGTTAAACTCAAGACCTAACAACATataataataTTTAAATAACTGCCCTTATCCGCCGAAGTCCTGGTAGCGTGTGCCGAATAAtattattatTAATTTGTGTAATTTATTACATATTAATAATGTTataataataataataataataataatttatttatttatttGTTCTAATTCAAATCATTGGTGTGAAATGCAGTAAGTTATCTCCTTTGAAATATTAAAGATATTAAAAGCTTAAAATCAATGACTCATATAGTTGTAACATGGCAAAAGCTATAAATAATTTTA…	scaffold_12177	1
scaffold_1219_6247	1	301	27	9	1	AAT	TAATAATAATAATAATAATAATAATAA	NA	1	1	4	43	298	CGTTTGCAGAGGTTTATCGAGTTCAAATATGTCTTGTATTCGAAACATATAAAATATCTCATTTATCAGCCACAAAAGATGGAGAATTTTCCCTAGTATTAATACTTTCATATTTAAGTAGTTATAGAAATATTTAAATCATGTATTTCTGGAAAACAGTTATCTAAGaaaaaCAGAAACTGTCACTGTTAAGCTTTTAAAGTTAGtaataataataataataataataataaATAAGGaaaaaaTGGATGCACATTATTTAATTCAAATAAAAGTCACTTTCTTCAATTGCCATCGC	CGTTTGCAGAGGTTTATCGAGT	GCGATGGCAATTGAAGAAAGTG	184	43	95	22	392	22	59.006	59.081	4.18	3.16	5.91313	F	627	TTATCCACAGTCTAGGGCTAATTCTTTGGCCGCACGTGGTCTGATAACGGACCTAACATTCCACGTGCATATCCGAAGTTCGTTGTCCTTAATTCGTTTGCAGAGGTTTATCGAGTTCAAATATGTCTTGTATTCGAAACATATAAAATATCTCATTTATCAGCCACAAAAGATGGAGAATTTTCCCTAGTATTAATACTTTCATATTTAAGTAGTTATAGAAATATTTAAATCATGTATTTCTGGAAAACAGTTATCTAAGaaaaaCAGAAACTGTCACTGTTAAGCTTTTAAAGTTAGtaataataataataataataataataaATAAGGaaaaaaTGGATGCACATTATTTAATTCAAATAAAAGTCACTTTCTTCAATTGCCATCGCAAAATTT…	scaffold_1219	6247
scaffold_122306_1	1	184	24	8	1	AAC	TTGTTGTTGTTGTTGTTGTTGTTG	NA	1	1	6	18	116	CTGTGGAACTTGACCTGGCTGGGCATATTGCATTTGTGGCACTTGCTGTTGGTAttgttgttgttgttgttgttgttgGTAATGCTGTGGGTTAACTCCGGGAACTActctctGGG	CTGTGGAACTTGACCTGGCT	CCCAGAGAGTAGTTCCCGGA	34	18	130	20	245	20	59.891	60.033	4.75	5.14	0.142747	F	624	CTGTTGAACTGGTTGTTGCATCATAGGTTGCTGATGCATGGGCTGCTGTTGCATCATTGgctgctgctGACCCATGGCTTGCTGGGGCATAGGAGGCTGTTGCATTTGCTGCTGTTGAATGGGTTGCATCTGTGGAACTTGACCTGGCTGGGCATATTGCATTTGTGGCACTTGCTGTTGGTAttgttgttgttgttgttgttgttgGTAATGCTGTGGGTTAACTCCGGGAACTActctctGGGCCAGAGTAATTGTCAGGGTCACCGCAAATATaaaaaaaCATTGCAGGTGTTTCATTCTGAGGCCAAAATTGGAAGAAATATAGATGAACTTTTGTAGAAACGGAAATCACAacacacCGCAAAAGACAGACGTGTCACaaaaaCAACttttttA…	scaffold_122306	1
scaffold_122395_693	1	301	36	9	1	AAAT	ATAAATAAATAAATAAATAAATAAATAAATAAATAA	NA	1	1	4	88	340	TGGATACTAGTTGTACTCGGCAAGAAAAGTGAGACCTTAGCATTGAATTGTATTTTATAAGTGTATTAGCTGACGCGacacacGTTGTTTTGTCATTTAAATAATTTTCTataaataaataaataaataaataaataaataaataaAAAGATCATTATAAACATATCGCTAAATAAGACAATACTACCaaaaaaCTATATCAATCCCTTAATGCAACAGAGTGTACAATATTTATCCCATCTTTCCCCAATACAAACAAACTGAATGGTTTGCCCACTCGAGAGCACACCACTTATAGTTGTCCATGTGaaaaaCATGAAGTGCCCAAATTTAAGCCGCA	TGGATACTAGTTGTACTCGGCA	TGCGGCTTAAATTTGGGCAC	88	174	191	22	530	20	58.376	60.038	5.69	5.01	3.66149	F	636	TAATAAACATAGACTTGTTTATTTACTTGTTTATTATGATTTATTATTCAATAAtattattatTGCTGTGAGCTGGCATAGTTTCACTTATTCAGAATCTAACTTTTGAAATCGAAAGTTAAGCTTTGAGATTTGTTTTATGTaaaaaCATTTTGTTTTACATCATTACAACAAGAACTAAGGTCAAATTTGGATACTAGTTGTACTCGGCAAGAAAAGTGAGACCTTAGCATTGAATTGTATTTTATAAGTGTATTAGCTGACGCGacacacGTTGTTTTGTCATTTAAATAATTTTCTataaataaataaataaataaataaataaataaataaAAAGATCATTATAAACATATCGCTAAATAAGACAATACTACCaaaaaaCTATATCAATCCCTT…	scaffold_122395	693
scaffold_122681_1	1	113	27	9	1	ACG	ACGACGACGACGACGACGACGACGACG	NA	1	1	3	17	297	AAGGCACGACACATCTACCTATAGAAGGATATACTACacgacgacgacgacgacgacgacgacgAAGCTGACAAAGGGAGGGATGTGGATATGAATTTTACAAGGACATGGTTGCTCTTAAGTCCTCTATTTATTTCAGGCaaaaaaCgagagaaaaaaaaaaCAAGGAAATGCCTTTGGGAAGAGCTTATGCTTAACTATACACTTCAAATCACTTAATTGATAATACCTGCTACGCCtttttttCTTAAGAATCTACCTAATTGATAGATTTTAGCTGGAGAACTGGTAATGCCa	AAGGCACGACACATCTACCT	TGGCATTACCAGTTCTCCAGC	17	212	76	20	372	21	58.733	60.34	3.08	4.85	2.60714	F	627	aaaaaaGGAAAGCTGTTTGTaaaaaCAGGTATACAAAATAAAGGAAATATCTTTTACTAGAGTTGAAGAAGGTATAAGGCACGACACATCTACCTATAGAAGGATATACTACacgacgacgacgacgacgacgacgacgAAGCTGACAAAGGGAGGGATGTGGATATGAATTTTACAAGGACATGGTTGCTCTTAAGTCCTCTATTTATTTCAGGCaaaaaaCgagagaaaaaaaaaaCAAGGAAATGCCTTTGGGAAGAGCTTATGCTTAACTATACACTTCAAATCACTTAATTGATAATACCTGCTACGCCtttttttCTTAAGAATCTACCTAATTGATAGATTTTAGCTGGAGAACTGGTAATGCCaaaaaCAAAAGAAGTGGAAACTTCCTAG…	scaffold_122681	1
scaffold_122945_66	1	301	21	7	1	AAG	CTTCTTCTTCTTCTTCTTCTT	NA	1	1	4	117	343	TCCGGATTCAACGAAACCCATTCACGAACTGAGCTTTGACCATCGAATGCTTTTCTAGGtatataGAGAAGAGATACTTAGTGCCGCCCGCCCGAATCAAAGTGTCTAACAATTTTGGCCTAAAGTGAAATaaaaaGcttcttcttcttcttcttcttTTTCAACCTCAGCATCTCCTTCTCAATTCTTGATGGTTATAGATACTTTTCTAACTCATTGACGTAAATAGCTATGGTTTGAAGTGCATAATGAAGATGAAAATGTACCATCaaaaaaGGGCTATAACCACCAAACCATCGCTCGTATGGTCTTCGACGTCGATCGCTCGTCGTCATCTACCCTC	TCCGGATTCAACGAAACCCA	GAGGGTAGATGACGACGAGC	117	165	164	20	506	20	59.603	59.692	4.51	5.03	0.705563	F	621	ATGTTATAGAACTTAAAATCCAATAAATGAAAATTTTGGTAAAAtttttAAACTCaaaaaCaaaaaCCAAGTaaaaaaaTTAACAAAACTaaaaaTCCGTGTCCCGtttttATTCtatataAtttttCTTTCAGTTAGCTGATGATAAATTTCTTATTGGCCATCCGGATTCAACGAAACCCATTCACGAACTGAGCTTTGACCATCGAATGCTTTTCTAGGtatataGAGAAGAGATACTTAGTGCCGCCCGCCCGAATCAAAGTGTCTAACAATTTTGGCCTAAAGTGAAATaaaaaGcttcttcttcttcttcttcttTTTCAACCTCAGCATCTCCTTCTCAATTCTTGATGGTTATAGATACTTTTCTAACTCATTGACGTAAATAGCTATGGT…	scaffold_122945	66
scaffold_123280_245	1	301	28	7	1	AAAT	AAATAAATAAATAAATAAATAAATAAAT	NA	1	1	4	116	315	TGGAAATGCAAGAAAGTTCGCaaaaaTTAATGAATAGCGTGTATTATTCTAAGTGTATGGCCAAGAGTGTACACAAATGAGTTTCGTGTCAAATAAATGTTAACATTTGGCTGATACCTATTTaaaaaaaGATGCAAAaaataaataaataaataaataaataaatTGGGTGGCGCAACAGTCCGTTTTGAACTAGGGCCTTACAACTCTCAACCATTCCTGTGTCCGAGTAATGTTGTCAAGAATGGAGATACATATACTTTTATAGGTATGTAAGTAAATCTCTTATCAAATTATTCGGTCAGCTGTAGTGCA	TGGAAATGCAAGAAAGTTCGCA	TGCACTACAGCTGACCGAAT	116	129	163	22	477	20	59.64	59.392	5.1	3.34	2.96861	F	628	ATAGAATATGGGTCAGCATTCCaaaaaTTGCTTGTATAAATTGATGTAAAATGACTTTAATTTCTTAACTTGtttttCTGGACACATCTGACTAAAATCCAACTCTAAAGTATATTTTAATCGATGTTTATTCGTCTCttttttGTTcacacaATGTTTTAATGGAAATGCAAGAAAGTTCGCaaaaaTTAATGAATAGCGTGTATTATTCTAAGTGTATGGCCAAGAGTGTACACAAATGAGTTTCGTGTCAAATAAATGTTAACATTTGGCTGATACCTATTTaaaaaaaGATGCAAAaaataaataaataaataaataaataaatTGGGTGGCGCAACAGTCCGTTTTGAACTAGGGCCTTACAACTCTCAACCATTCCTGTGTCCGAGTAATGTT…	scaffold_123280	245
scaffold_12331_1	1	213	21	7	1	AAC	AACAACAACAACAACAACAAC	NA	1	1	2	88	271	GGTGGGTGGTGTCAGTGATATGTATTGTTATGTATATGTATCAAACAGACAAACTTTCGAGCTTCCCCTTACCTACGACATCAACCCTTCGGAATAATTCATTAGGCAATTCTCATGAATAAACACCAAATGCGAATTATTAaacaacaacaacaacaacaacAATACCAATAATAACAAACtatataCATAAATATAAGCAAAacacacacTAGatatatatGTATGTAAGTTTATCGTTTGCACTTGGTGGCACTCTAAGCTCCTGCAT	GGTGGGTGGTGTCAGTGATA	ATGCAGGAGCTTAGAGTGCC	122	88	71	20	341	20	59.019	59.82	2.15	5.01	1.16112	B	621	TCAGGCAGCAAGCAgcaggcaggcagTCAAGCATCAAGAGTGCATATGTTAACTTGTGttttttGtttttGGTGGGTGGTGTCAGTGATATGTATTGTTATGTATATGTATCAAACAGACAAACTTTCGAGCTTCCCCTTACCTACGACATCAACCCTTCGGAATAATTCATTAGGCAATTCTCATGAATAAACACCAAATGCGAATTATTAaacaacaacaacaacaacaacAATACCAATAATAACAAACtatataCATAAATATAAGCAAAacacacacTAGatatatatGTATGTAAGTTTATCGTTTGCACTTGGTGGCACTCTAAGCTCCTGCATGATACATTTGAGTGCCCTTTGCCTGACCCTTTTATATGGaaaaaTGCAACAAGGTTGC…	scaffold_12331	1
scaffold_124182_1105	1	301	21	7	1	AAT	ATTATTATTATTATTATTATT	NA	1	1	3	4	113	AGCTCACTCAGACTCACACCAAAAattattattattattattattATACTTTGTCTCTTTCTATCtttttGTATGTTTTGTATTTATATGAAACAGTTCAAGCCAACAAGTGG	AGCTCACTCAGACTCACACC	CCACTTGTTGGCTTGAACTGT	4	47	277	20	389	21	59.035	59.249	4.16	3.55	2.71622	F	621	CGTTTCCATTTTAAACCAGCAATATCGACATCCTCACATAATTCCACCCCAATATTATAATATCTCATTTTATTTGCTCAACTTCGGGAATAACAACCTCATCCCTAAGTcccccAACTCCCTCCATCGAATCCAAGCATCGTCATCGGCACGGCATTGCCATCCGCCATCGTATCGGTCGGTCGCTTGGCGTCGCGTCGTCATCACATTTCAATTTTAATTTATTTATCGTTTTATACTCGCGGCTTAATTTATCTGTCAACCACGTGTCCTATTAGCTCACTCAGACTCACACCAAAAattattattattattattattATACTTTGTCTCTTTCTATCtttttGTATGTTTTGTATTTATATGAAACAGTTCAAGCCAACAAGTGGATaaaaaaTA…	scaffold_124182	1105
scaffold_125813_437	1	288	34	7	1.5	ATC	GATGATGATGATAATGATGATGATGATGATGATG	NA	1	1	3	9	271	TTTCGAAGTCGTACCGCTCtatataAGTACCTATACTATGATCTGATGATTGCAACACCTGCTGCTCACCCTGTTGCTTGCTCTAAGAAatatatAGCTATGAAGGTACATATTTTCatatatTtatataAAGTGGAAGTTTTAAAGAGGACCAGACgagagaGTAATTTAtttttGttttttCGGTGTAGGCCTTCATAACGATAGAgatgatgatgatAatgatgatgatgatgatgatgACGTGTTCAATATCCTTGCCGTTGCgtct	TTTCGAAGTCGTACCGCTCT	AGACGCAACGGCAAGGATAT	188	9	80	20	350	20	59.123	59.822	4.09	1.63	1.05514	F	621	AGGAGACTAACTGAGTTCGAAAATAATATTATGTTGTGTTATCAGTCAACCTTGAATCGAAAGGACTAAATGTGCTCGTTTTCGAAGTCGTACCGCTCtatataAGTACCTATACTATGATCTGATGATTGCAACACCTGCTGCTCACCCTGTTGCTTGCTCTAAGAAatatatAGCTATGAAGGTACATATTTTCatatatTtatataAAGTGGAAGTTTTAAAGAGGACCAGACgagagaGTAATTTAtttttGttttttCGGTGTAGGCCTTCATAACGATAGAgatgatgatgatAatgatgatgatgatgatgatgACGTGTTCAATATCCTTGCCGTTGCgtctgtctgtctgtctTGAGAGCCGAGAGTCCTCGTGGGAGAAATAAAggggg…	scaffold_125813	437
scaffold_125866_1811	1	301	21	7	1	AAT	TAATAATAATAATAATAATAA	NA	1	1	4	96	310	ACAAGACGTGTGCCACATATGAAAAGGGTGttttttttAAATAGtatataACTTTAAAATGGAATaaaaaaaGTAAAtttttCAAAATTGATATGAAATGAAAATGTACTGTCATAATtaataataataataataataaAAATAAGTAAGGTTGAGAATTACTTACATCTTAAAACAACAGGCACGCAAAGCGGCGCTGCATGGACGAGAGCTGCTCATGAGCTCTATGAGCAGAAGAGGCGAGAGCGAGAGGAACGCCTACTTCTCACAAGGaaaaaGAGAGGGCATGAGAAGCGTGCGGTCAAAGATG	ACAAGACGTGTGCCACATATGA	CATCTTTGACCGCACGCTTC	96	151	183	22	492	20	60.289	60.179	2.15	3.86	2.4686	F	621	AAAatatatTACTACCAATTTACAAAAGTAAGGAATTAGTTACACTGAAATTTTCTTAATTCTTTGTCaaaaaTTTAAATTTCTCACTAATAAAATAATTGTAtttttCGTCAtttttGTTAGGTTGGTATAATTTTACaaaaaCTATTCTGaaaaaaTGTCAAGAACTaaaaaTATTGAACACAAGACGTGTGCCACATATGAAAAGGGTGttttttttAAATAGtatataACTTTAAAATGGAATaaaaaaaGTAAAtttttCAAAATTGATATGAAATGAAAATGTACTGTCATAATtaataataataataataataaAAATAAGTAAGGTTGAGAATTACTTACATCTTAAAACAACAGGCACGCAAAGCGGCGCTGCATGGACGAGAGCTGCTC…	scaffold_125866	1811
scaffold_1268_11251	1	301	21	7	1	ATC	GATGATGATGATGATGATGAT	NA	1	1	3	64	307	TGACCCTTCCGCCAAATCTTTTAAATACAACATTAAAGTCTCAGATTGTTTTGAAATAATTAAGAAATAAACACAAAATACCATGCAACTAGATAAATCCCAGAGATCCTATTGAATCAAACATAGCAACGTGTACGACGAAAATTGACACGTCTTCAGTTTAAAGTTCAATAGAGATTGGCTTAGGTAGTTTGTTAAAACgatgatgatgatgatgatgatAATGGCGACGTGCTGAAGGGTCAGAGTTtgtgtgAAATTTAACTGATAACTACCTACGTAGGCTTCATTTAAGTCAGCTGCTGCC	TGACCCTTCCGCCAAATCTT	GGCAGCAGCTGACTTAAATGA	181	64	100	20	406	21	59.596	58.913	2.4	2.57	2.49091	B	621	ATTCTGTCTGTGTTGAGTGTTAATACttttttCAAATTTGTATTCATTCACAGATAACAAATACGGATATTGTTATTACCTCCTTTTATTGTCTGATTTTGACCCTTCCGCCAAATCTTTTAAATACAACATTAAAGTCTCAGATTGTTTTGAAATAATTAAGAAATAAACACAAAATACCATGCAACTAGATAAATCCCAGAGATCCTATTGAATCAAACATAGCAACGTGTACGACGAAAATTGACACGTCTTCAGTTTAAAGTTCAATAGAGATTGGCTTAGGTAGTTTGTTAAAACgatgatgatgatgatgatgatAATGGCGACGTGCTGAAGGGTCAGAGTTtgtgtgAAATTTAACTGATAACTACCTACGTAGGCTTCATTTAAGTCAGC…	scaffold_1268	11251
scaffold_127072_1	1	136	21	7	1	ATC	TGATGATGATGATGATGATGA	NA	1	1	4	14	304	ACATCCTTGCTGCTGGTActgctgctgTTCCTGTtgatgatgatgatgatgatgaGGATGCTCCAGAGCGGTGATGTTTCCGACTTTATAtttttGTTGACACATGCATCGCGAGCTTCGAGCATGTACTGTACAGTGTACAGTGTAGAGCATCAGGATGCAGAATGCAGGATGCAGGATTCAGGAGTACTATAAAGCATTTGCTTCCACCACTCGTTAAACATTTATACCATTGAgtgtgtTACCATCTAAGTCCAGGACAAAAGTGCATAGTAAACTTGTTCTGCGACAGacacacTACTCG	ACATCCTTGCTGCTGGTACT	CGAGTAGTGTGTCTGTCGCA	14	229	102	20	405	20	59.013	59.763	2.73	5.1	1.22479	F	621	ACAGAACATGTACTTTaaaaaCAAAATGGATTCttttttACGCCAAACGCATCCTAATCATCAAGTAGTACGAAATCACAAGTATTTGCATTTCTCATCATACATCCTTGCTGCTGGTActgctgctgTTCCTGTtgatgatgatgatgatgatgaGGATGCTCCAGAGCGGTGATGTTTCCGACTTTATAtttttGTTGACACATGCATCGCGAGCTTCGAGCATGTACTGTACAGTGTACAGTGTAGAGCATCAGGATGCAGAATGCAGGATGCAGGATTCAGGAGTACTATAAAGCATTTGCTTCCACCACTCGTTAAACATTTATACCATTGAgtgtgtTACCATCTAAGTCCAGGACAAAAGTGCATAGTAAACTTGTTCTGCGACAGacacac…	scaffold_127072	1
scaffold_12765_5030	1	497	21	7	1	ATC	TCATCATCATCATCATCATCA	NA	1	1	2	71	281	CTTCCAACCAACCTTCACGCTCAGAAGAATTTGTTTTAATAACCAACATTTATCATTTATATTTATCTTATTTCATATTAAAACTTAATTTAAATTCAAAATTAATAAATTTTCTTTATTCAAGACACATATGCGTTATAAAAGACTCTACTAATAAACCTATATCTCCtcatcatcatcatcatcatcaACAACtttttttATTaaaaaTTCAACTCCATAAATTTCAAGTGCAAAAGCAATAAacacacATATAAGGAAAATCCAATTCGCATCGCCAG	CTTCCAACCAACCTTCACGC	CTGGCGATGCGAATTGGATT	149	71	328	20	608	20	59.689	59.335	5.34	3.01	0.975615	F	621	TCTTGCACGACAAATTTAATGGCTATGTTATCTCACTTGGTGGCGATTTCAAATTTCCGCTAAGACCATGCGATTTGACAACGTTTGATTTCTATCTTTGGGGATTTGaaaaaaaGGTCTACGACGATAAGCCAGCACCAATTCAAGAGCTAaggaggaggCCGATATTTTGTTCCATACATAATTTAACCATACCCATATTTTCAAAATGAAAAGATATGACAATAATTTCCTAAATAAATGGTACGCTTAAAATTTTACCAAAATGAACAATCTTGAAAACTTATTTAATATCATAAGTTCAAGTATTACCAGtttttATTTTCACTTCCAACCAACCTTCACGCTCAGAAGAATTTGTTTTAATAACCAACATTTATCATTTATATTTATCTTATT…	scaffold_12765	5030
scaffold_127875_1499	1	301	21	7	1	ACT	AGTAGTAGTAGTAGTAGTAGT	NA	1	1	4	24	113	CATTATTTGCGCGAGGGTATGTAATTTAGGGCTGTCGATTTGGTAGagtagtagtagtagtagtagtAtttttGtttttAAAATACGAAATAGGTTGGATACGATTCAGTGGT	CATTATTTGCGCGAGGGTATGT	ACCACTGAATCGTATCCAACCT	24	24	255	22	367	22	59.452	59.162	2.29	3.5	5.38626	F	621	TAAAGTAAAGTTCAACAtttttAGGACTCATAAAATCATTGAAAATAAAATaaaaaTCCTATAAAATGaaaaaaTATATTTTACATTCATTCGAATaaaaaGAGATAAACAAACTTAAATAAATTCACATaaaaaaaaCTCCTCCAATGAAATTATATTGAAGCCTCTTTGTTTTATAACACCAACTTTTCGTTGAATAATTAatatatTTTATGGTAAATAACGTTGTGAACTTGAATTTCGACAAACATTAACATTATTTGCGCGAGGGTATGTAATTTAGGGCTGTCGATTTGGTAGagtagtagtagtagtagtagtAtttttGtttttAAAATACGAAATAGGTTGGATACGATTCAGTGGTAGGAtttttCTTTCAATGTCGATTTATTGTTC…	scaffold_127875	1499
scaffold_128463_1	1	85	32	8	1	AACC	AACCAACCAACCAACCAACCAACCAACCAACC	NA	1	1	2	23	165	AGGATCTCGCTTGTTACATTGCAAAACTCTAAGGACTAGTGATTGaaccaaccaaccaaccaaccaaccaaccaaccAACGACGAACAACGTTCGGGACTTGGGACAACTATTAATAAGACTGTGTATAAtgtgtgGTTGCTGCGCTATCAGCAGCCTTACAGTT	AGGATCTCGCTTGTTACATTGC	AACTGTAAGGCTGCTGATAGC	23	67	40	22	204	21	59.061	58.089	3.56	2.97	5.85059	B	632	TGGCCCTTATTTATAGTTGAGTTGAGTGAAGTGAAGTAAAGGATCTCGCTTGTTACATTGCAAAACTCTAAGGACTAGTGATTGaaccaaccaaccaaccaaccaaccaaccaaccAACGACGAACAACGTTCGGGACTTGGGACAACTATTAATAAGACTGTGTATAAtgtgtgGTTGCTGCGCTATCAGCAGCCTTACAGTTAAGTTCTCGTGTTTACTACTATAGTAGGgtgtgtCAATGCCAAATCTGCATTGTATGAATTTTCATTTGACATCGAAAATTATTTAAATAAAAGCAAGAATAATACTCAtttttAtttttAATACATCCTTAAATTAAGACtttttGTTCAAGTCTTGttttttGAATCGAAAATCAGTTTTGAAAGtttttATC…	scaffold_128463	1
scaffold_128948_2479	1	301	21	7	1	AGC	GCTGCTGCTGCTGCTGCTGCT	NA	1	1	2	69	324	CGACCGACCAATGCCACATAGAGTGGCACACGGGACCTGAATCCTGGATTGCTCCTAttttttGTATCCATTCATTGGGATACAGCTTGgctgctgctgctgctgctgctGGGTAAAGTGGGAAAGTTTGTTGGGTATAAACGTAAACGTGTGGAATTTATCTACGACAAATAATTCCACTTTCGAGAGCCCAATAAATTATTTTGTTTGCCTTGCAAACATTGCTCTTTGGATGGCTTGCCgctgctgctCTTCGGCGATTGGAGGGCACTCGATAAAACATGTTTGTAGACtatataCACCGCCGAACAATTCCCTCGCAAC	CGACCGACCAATGCCACATA	GTTGCGAGGGAATTGTTCGG	69	194	212	20	535	20	60.461	59.832	2.29	4.3	0.629291	F	621	GAGGGCAGGCAAGGGAAATTaaaaaCTTACTAAATTCTCCGTTTAGGTCTCCTCTTCGGCCATAAATTCGAGGATTTATACGGCAGCTAGGAGATAATAACAGAAGAGCAATGCCGACCACCCGAATATTAACTGGATTGCCAGGACAGGGCACACTGAGTCAACTATGGCTATGGCGATGGtggtgatggtgatggtgaTGGCGTTGGCGCGACCGACCAATGCCACATAGAGTGGCACACGGGACCTGAATCCTGGATTGCTCCTAttttttGTATCCATTCATTGGGATACAGCTTGgctgctgctgctgctgctgctGGGTAAAGTGGGAAAGTTTGTTGGGTATAAACGTAAACGTGTGGAATTTATCTACGACAAATAATTCCACTTTCGAGA…	scaffold_128948	2479
scaffold_1289_1059	1	301	21	7	1	ATC	TGATGATGATGATGATGATGA	NA	1	1	3	2	217	ACAAGCCAACCAAAGCACTCTTCTTTTGAAGAAACGTTCAAGCCCAAGACAATCCTTAAGATGATTATATGCAATGCTTATGCTTATGGATATGGATATCCTTTGCAGTGGACTAATCCTAAATGGGGATATTGTGAGTATGCTGCTGTTGCTGcttcttcttCTACTGCTGCtgatgatgatgatgatgatgaTTGGAAATTAAGCCCGAAGCCAC	ACAAGCCAACCAAAGCACTC	GTGGCTTCGGGCTTAATTTCC	153	2	128	20	344	21	59.253	59.866	3.51	3.13	1.88103	B	621	ATAAGGCTTCTCtatataAAGTAAAGCAAAGaaaaaTAGAATATACAAAATTGTGTAAATGTGAATTGAGATGGAAATGATTACACCGATGCGATGATTCTATGCCTGAAGGCGacacacTATGTGTACAAGCCAACCAAAGCACTCTTCTTTTGAAGAAACGTTCAAGCCCAAGACAATCCTTAAGATGATTATATGCAATGCTTATGCTTATGGATATGGATATCCTTTGCAGTGGACTAATCCTAAATGGGGATATTGTGAGTATGCTGCTGTTGCTGcttcttcttCTACTGCTGCtgatgatgatgatgatgatgaTTGGAAATTAAGCCCGAAGCCACATTTATACATATCATATAATGTATATGTACTATATTGCACAAAACCACAGCgaga…	scaffold_1289	1059
scaffold_12969_5679	1	292	30	7	1.5	ACT	ATATATTGAAGTAGTAGTAGTAGTAGTAGT	NA	1	1	6	113	324	TCCTTTAGCCGTACTGTGCGAATGTGGAACACCTTATTATGCTATCGCTTTCAATCCTTTATCTATCTATGTTCAAGAACTTAAAACTAATGTACACCGATATCTCGTTTCTAATGCTACCACTGTGTCTCAGatatatTGAagtagtagtagtagtagtagtCTTTATTGAGAttttttttttAACACAAATTACAAATATTGAAGTTATTCAAAACCCTTTGACTATGAGCTTATTaaaaaaTAAAATTaaaaaaaaaaCTCGCATACATACaaaaaaaCTCAAAACAAAGCAATATTTGTGGAAAGCAGTCAAATCACTGG	TCCTTTAGCCGTACTGTGCG	CCAGTGATTTGACTGCTTTCCA	113	139	159	20	482	22	60.109	59.113	5.34	3.53	2.99552	F	621	CGGAAAATTCCATGCTTCACCCAtttttAGATTCCCATTAAGCATAATGCTTTAGTGAAATAGCCAATTGTATTCCTCCCTTaaaaaGTTCTTCTTGTAGAGCCCATCAATTTAGCCTTGAGCCAAACTTTTGGCATGCCTTAAAGTACAGATATTCGTCCTTTAGCCGTACTGTGCGAATGTGGAACACCTTATTATGCTATCGCTTTCAATCCTTTATCTATCTATGTTCAAGAACTTAAAACTAATGTACACCGATATCTCGTTTCTAATGCTACCACTGTGTCTCAGatatatTGAagtagtagtagtagtagtagtCTTTATTGAGAttttttttttAACACAAATTACAAATATTGAAGTTATTCAAAACCCTTTGACTATGAGCTTATTaaa…	scaffold_12969	5679
scaffold_129753_382	1	301	24	8	1	ATC	CATCATCATCATCATCATCATCAT	NA	1	1	2	44	281	CGCGTTTACGAAGTCGAATCCTTTTGTAAGCTTTTGTTAATTCAACATATACTCGTTGCGGTGATGGTTCCtttttACAATGAAATGTGTATACGTTTCCTGTTTTATCAGCGAGCAATGATTGTTAAAGCTTGAGGTTGATTTCAACCTCCGCAACCAATATCCGTTGGAGTTTTAACCACCGCATTTCCACcatcatcatcatcatcatcatcatCACACCGGAGTGAGTAAAATTCattcagattcagattcagGGCGGAAGGCGGTAGAGTTGTGCA	CGCGTTTACGAAGTCGAATCC	TGCACAACTCTACCGCCTTC	172	44	108	21	388	20	60.008	60.32	3.01	3.46	1.32815	F	624	GAGTACGAGAGTATTATTCAATTCTAGGAATACATTCAAATAAACTATAACTAGAGTTTCAACAAACATAGCTAGGTGCCTATATGTATATTGTATAGTCTCAGTATCGCGTTTACGAAGTCGAATCCTTTTGTAAGCTTTTGTTAATTCAACATATACTCGTTGCGGTGATGGTTCCtttttACAATGAAATGTGTATACGTTTCCTGTTTTATCAGCGAGCAATGATTGTTAAAGCTTGAGGTTGATTTCAACCTCCGCAACCAATATCCGTTGGAGTTTTAACCACCGCATTTCCACcatcatcatcatcatcatcatcatCACACCGGAGTGAGTAAAATTCattcagattcagattcagGGCGGAAGGCGGTAGAGTTGTGCAtttttAGtttt…	scaffold_129753	382
scaffold_13042_5072	1	511	27	9	1	AAC	TGTTGTTGTTGTTGTTGTTGTTGTTGT	NA	1	1	8	68	332	TTCGTTTCTTCTATGTGCGAGTATGCATCAAACTATACAATTTCTGGCTATGACTTAATTGCATCGAACATAGAGACACAAGGATAAATAAAATTGTCGAATAAGGAAGAAGGATTCTATGCAATACCTATCCTCTTTGTATTCGTATGTGGGTATGCTCAGACACCAAGACGTTGATATTCAATATGTATGAATATGtatataGTATTTCTGTTTGtgttgttgttgttgttgttgttgttgtTGGTGTTGTTATTGtttttGTATAGTTTTAGTGTCTCAATATAGCTTAAGTTTAGGAATTTATACAAAACAAGGGCACTTACAGGGAA	TTCGTTTCTTCTATGTGCGAGT	TTCCCTGTAAGTGCCCTTGT	195	68	294	22	625	20	58.091	58.854	4.18	3.16	5.055	F	627	CAAATACAAATTCTTAAGTTATATTCAACTTTGGCTAACAAAATCGGTCCTAATTGTTTAAAGACTCACTCAATTAAAATACAtttttttaaaaaaCTTGGTCTAACAGaaaaaTATACACaaaaaGTAAACaaaaaTGTAAAAtttttAAGGAGACTATAATTTAACCTACCAACAGTTTTCCATcacacacacaAATAATCTTTGAACGAATCAAGATATTGTCTAAATTCTACTATTTCTCATGCCAAACAAATCCTTCGTCCTTaaaaaTGTCCTTGTGTCAAATTTATTTCGTTTCTTCTATGTGCGAGTATGCATCAAACTATACAATTTCTGGCTATGACTTAATTGCATCGAACATAGAGACACAAGGATAAATAAAATTGTCGAATAAGG…	scaffold_13042	5072
scaffold_131068_83	1	301	21	7	1	AAT	ATTATTATTATTATTATTATT	NA	1	1	4	64	292	TTCTGGTGATGATGgagagaGTTCAAGGTTATTTTCGAGAAGTTCAAGAATTTAAGTATTGTTTAGCTTTAAATAATACAATCATCattattattattattattattTGGATAATGTATTATTCCAACTCACTGATTTCATATTATTTACAATGTCAATAATATTTATTCAgtgtgttgtgtgGTGTTGTTTAATATTTAATGGGCTGTGTTTACAATTAATAGAAAATTTAAATGTCATTAAATAACACTTTAAGTGAGTTAATGTTGTTATACGGGTTGCGTGTGGGttt	TTCTGGTGATGATGGAGAGAGT	AAACCCACACGCAACCCG	64	167	215	22	506	18	58.282	61.213	3.24	5.28	6.93098	F	621	CAAGAAAACTGTTCGAGATagagagtttttACTATATTTTGCTTCTTTAAAtttttAACAAAAGAAGTTCAAAACAAATTATTCAAAATGACCAAATATGTTGAGGATCCgaagaagaaAAGGTTTGTGGTTGATCTCATTATGATACCTTTTGTATATTCGGTTTGttttttCtttttCAAAACTAATGTTTTATTGACTTTAATGTTTCTGTTTCTGGTGATGATGgagagaGTTCAAGGTTATTTTCGAGAAGTTCAAGAATTTAAGTATTGTTTAGCTTTAAATAATACAATCATCattattattattattattattTGGATAATGTATTATTCCAACTCACTGATTTCATATTATTTACAATGTCAATAATATTTATTCAgtgtgttgtgtgGT…	scaffold_131068	83
scaffold_131471_1466	1	301	27	9	1	ATC	TGATGATGATGATGATGATGATGATGA	NA	1	1	3	28	134	TCGCCAGGTAATGCAtgtgtgCTGCATCAATTTTCTGTAGGTAGATGTtgatgatgatgatgatgatgatgatgaCGACACGACATTTTAGTTTATGGTATCTACTTCAAAATAGTGCTATGCGGTAGATGTGA	TCGCCAGGTAATGCATGTGT	TCACATCTACCGCATAGCACT	28	38	253	20	386	21	60.036	58.968	3.72	4.4	2.0674	F	627	TGTTTCCTTATGGGTACATACTATATCCCCAGGTGTGGAATAAACGTTGAATTTCAGAGAAGATATACAGTTAGAATTATTGGTTCTTTGCTTTGCTCTGATGTTCTTTCTTTACACATGTTACCTGTTTGTTGAAGTCttttttttAGCAACATTGTGATTTGTGATCAAAGTCAAGTCGACAtttttttAGAGCCCATGTTATAACAACGATTGATCAAACATCAGACAGAGCAAGGTGTGATTTGTGCCTCGCCAGGTAATGCAtgtgtgCTGCATCAATTTTCTGTAGGTAGATGTtgatgatgatgatgatgatgatgatgaCGACACGACATTTTAGTTTATGGTATCTACTTCAAAATAGTGCTATGCGGTAGATGTGAACACATGAGCTTA…	scaffold_131471	1466
scaffold_131884_1253	1	301	21	7	1	AAT	ATTATTATTATTATTATTATT	NA	1	1	2	30	228	CCCAGCAGAATGGAGTCACTGTAGCGGTCGCTTATCGCGCTGTTAAAACATACGAAAATAGTACACAGCGCCATAAGGGGAAGCTGTTGCTGCAGCGATCGCCATTGTTGAATAATTTTCTACTTTTCGCTGTTAGTCGCGCTACATTTTGACATAAattattattattattattattATCATCTTTAttttttCATTTCGAAAACAAGACGACGTCCTAGCTGTCAC	CCCAGCAGAATGGAGTCACT	GTGACAGCTAGGACGTCGTC	137	30	144	20	371	20	59.383	60.179	3.41	4.2	0.796607	F	621	TActctctTCAACCACTTCAATGtttttGGTAGTCCTTGACGGTGAACTGGGCCCTGGCCGTGGAGTGTTCATAGCCGATGCAGTTGCGCGGAACCTCTGCAACCACGAACGAATTGAATTTACACTCGGACCAttttttAGCCCCAGCAGAATGGAGTCACTGTAGCGGTCGCTTATCGCGCTGTTAAAACATACGAAAATAGTACACAGCGCCATAAGGGGAAGCTGTTGCTGCAGCGATCGCCATTGTTGAATAATTTTCTACTTTTCGCTGTTAGTCGCGCTACATTTTGACATAAattattattattattattattATCATCTTTAttttttCATTTCGAAAACAAGACGACGTCCTAGCTGTCACGCTGAAATTCAGCTCTTACGGACTCAAA…	scaffold_131884	1253
scaffold_131910_1536	1	273	49	7	2	AAC	TTGTTGTTGTTGTTGTTGTTATTGGTTGGTTGTTGTTGTTGTTGTTGTT	NA	1	1	4	32	229	TCAATTGCGTATTGGCTGGtttttAAGCAAAACAATGCATAATAGTACTTTTttgttgttgttgttgttgTTATTGGTTGgttgttgttgttgttgttgttttttttATCTTTTACATTTTCTGCTTGTTTACAATTTGTTTACTTATGGTAAACGGCaaaaaaTCAGTTAAATAATTTCTTTTAAATTTAAATAGATACaaaaaaTTCTACGAGCATTCCTCTTGACt	TCAATTGCGTATTGGCTGGT	AGTCAAGAGGAATGCTCGTAGA	32	106	221	20	449	22	58.167	58.643	4	2.59	5.19009	G	621	AAACTTTAATAACTGTTGgaagaagaagaaAGTAGACAAAACAGAATTACCAtttttAGAATGATGAACAAACTTATAAATATAAATAACCACTAGAACCAACACAATGTGTAAAAGTATTGttttttATTTATTTTATTTTGTTTTCATTTAATTTAGGAAAtttttGTTTGTTGGATATAAattttattttattttGTTTTCTTATTTACGAATCTTATCAATTGCGTATTGGCTGGtttttAAGCAAAACAATGCATAATAGTACTTTTttgttgttgttgttgttgTTATTGGTTGgttgttgttgttgttgttgttttttttATCTTTTACATTTTCTGCTTGTTTACAATTTGTTTACTTATGGTAAACGGCaaaaaaTCAGTTAAATAATTT…	scaffold_131910	1536
scaffold_131_34605	1	301	33	11	1	ATC	ATGATGATGATGATGATGATGATGATGATGATG	NA	1	1	4	30	284	ATACAGCATGCAGGACGACCGACTCCGCACTCGACAACCATGAAGACGAATAAAATAAGTAAAATGTACCGACTGACAGAAGGACTGTAGGTAAGGTAGGCCATGTGGTGTGGCATGGTGTGGTTTGGTTGTATAAATGGAAGAAAGTCAGGAAATCAAAACaaaaaCCaaaaaTCGTCCTCAatgatgatgTTGATGATAatgatgatgatgatgatgatgatgatgatgatgACGATGAAAGAAAAGTAAGGAAAGTCACACTGACTGAGATGCtgtgtgGG	ATACAGCATGCAGGACGACC	CCCACACAGCATCTCAGTCA	181	30	100	20	383	20	60.179	59.677	4.79	3.41	0.501721	F	633	GGACTTCCACGATTTTGTTATTATGTCGATGTCGGTCGGTTCAttgttgttgGTTATGGTCGGCAACGCAATATCCACAAAATTCACTTTCACTCCATGATACAGCATGCAGGACGACCGACTCCGCACTCGACAACCATGAAGACGAATAAAATAAGTAAAATGTACCGACTGACAGAAGGACTGTAGGTAAGGTAGGCCATGTGGTGTGGCATGGTGTGGTTTGGTTGTATAAATGGAAGAAAGTCAGGAAATCAAAACaaaaaCCaaaaaTCGTCCTCAatgatgatgTTGATGATAatgatgatgatgatgatgatgatgatgatgatgACGATGAAAGAAAAGTAAGGAAAGTCACACTGACTGAGATGCtgtgtgGGGTAAGTAAGTGGGTAA…	scaffold_131	34605
scaffold_131_6713	1	301	21	7	1	AAC	AACAACAACAACAACAACAAC	NA	1	1	2	31	212	CAACTCGACTGCGACTCGAACCCAACGAACGAGCGAATCAGGAGGAATAATaacaacaacaacaacaacaacATCAACaaaaaaGcacacaAAAATaaaaaTGTAGTaaaaaGCCGCTGCACACGAacgacgacgTGGTAAGGAATTCAATCTCTATAACACCCCTCCACCCCGCCGTACACAGAGCTGccccccGCTAGTCAACGAGAAGA	CAACTCGACTGCGACTCGAA	TCTTCTCGTTGACTAGCGGG	31	120	250	20	461	20	60.386	59.191	3.71	6.13	1.19498	F	621	CATacacacATATACTCACATTATGacacacCACGAGAACGCGATGAGATCcaacaacaacaaAAACAAGGACCAAACcaacaacaacaaAAAGaaaaaaaGCAACAacaccacaccacaccGCACCACACCGCACCGACACAGAAATaaaaaaaGGAAAATAAAATACCCACCAAATGAAAAGGATAAATAATGGgagagaaaaaaTACAACATCCAAATACACGCGGCGGAGaaaaaaaTaaaaaCTCAACTCGACTGCGACTCGAACCCAACGAACGAGCGAATCAGGAGGAATAATaacaacaacaacaacaacaacATCAACaaaaaaGcacacaAAAATaaaaaTGTAGTaaaaaGCCGCTGCACACGAacgacgacgTGGTAAGGAATTCAA…	scaffold_131	6713
scaffold_1323_7704	1	301	24	8	1	ATC	ATCATCATCATCATCATCATCATC	NA	1	1	3	113	309	TGGAACAAATTGTTTCGCGGTTATGAATTTATGATAttttttGTTATCAGGtttttGGGATTTGGAtttttCTTTCAGAtttttttGACATAACTGTTCTACTACAGGTTAAGTaaaaaaaaTGCCAACATTTCACATATTTTCGACTAACTatcatcatcatcatcatcatcatcGGTTCAAGAATCGGGATCTGGTACTGGCCTCAAACaaaaactctctCCATTTATCCTGATCGTGAGCGAacacacGAGTTGAGTAACCCAAGGCATCGGGTGTCCTAGTCTAGGTCATCGCTCCACCGTAACA	TGGAACAAATTGTTTCGCGGT	TGTTACGGTGGAGCGATGAC	131	113	149	21	457	20	59.594	60.109	5.68	3.06	1.51481	F	624	ATATTGGGTAATTATTGGAACGATAGCTTGGATATaaaaaTTCAAATCTAATTTCATATTaaaaaCATGGATATTTTAGAATACAGTTTTGGGATTCTTGCCATTTGGAATCTTAGATTTTAGATTTTaaaaaaaTCTGGTTATTGATTGGAACAAATTGTTTCGCGGTTATGAATTTATGATAttttttGTTATCAGGtttttGGGATTTGGAtttttCTTTCAGAtttttttGACATAACTGTTCTACTACAGGTTAAGTaaaaaaaaTGCCAACATTTCACATATTTTCGACTAACTatcatcatcatcatcatcatcatcGGTTCAAGAATCGGGATCTGGTACTGGCCTCAAACaaaaactctctCCATTTATCCTGATCGTGAGCGAacacac…	scaffold_1323	7704
scaffold_132578_1	1	145	28	7	1	AAAC	AACAAACAAACAAACAAACAAACAAACA	NA	1	1	4	89	342	aaTGCCAAACCCTTTATAGCCTATGTCACGTTATAACAATCCATAAAACGTGATCGTGCATcaacaacaacaaAAAACTAAATTATAACTCATCCCACTCTTAAAATAACGaacaaacaaacaaacaaacaaacaaacaAGCAAACAAAGAATGGaaaaaaaTATTAAACAAATTCCAATTTAAAAGCaaaaaaaTACAAAATAATTATTTATCCAAGCGTAACGAGAAAACACAAAATATTACGcaacaacaaCAGGAGAACAAAATAAGGAAGCTCAAACCAAAATGTCCAAATATGGCAAAGAACAGGTCCtttttCAGACCATTGAACACATGACGCT	AATGCCAAACCCTTTATAGCCT	AGCGTCATGTGTTCAATGGTC	89	182	34	22	375	21	58.006	59.193	4.58	4.02	5.80086	F	628	TACtttttGATCAAGTCATCTCTATTTaaaaaaaaTGCCAAACCCTTTATAGCCTATGTCACGTTATAACAATCCATAAAACGTGATCGTGCATcaacaacaacaaAAAACTAAATTATAACTCATCCCACTCTTAAAATAACGaacaaacaaacaaacaaacaaacaaacaAGCAAACAAAGAATGGaaaaaaaTATTAAACAAATTCCAATTTAAAAGCaaaaaaaTACAAAATAATTATTTATCCAAGCGTAACGAGAAAACACAAAATATTACGcaacaacaaCAGGAGAACAAAATAAGGAAGCTCAAACCAAAATGTCCAAATATGGCAAAGAACAGGTCCtttttCAGACCATTGAACACATGACGCTCTaaaaaaaaaCAACaaaaaaaTA…	scaffold_132578	1
scaffold_132674_725	1	301	30	10	1	ATC	ATGATGATGATGATGATGATGATGATGATG	NA	1	1	4	8	278	ACATCCCGCACGTCTAAAGTTCAAGCCAatgatgatgatgatgatgatgatgatgatgAAGACgatgatgatgatATTCTAAAGCAAAACAttttttGTTTCGTTAATaaaaaaaaaaaaaaCAGATTAATAAAATAATTCGAAGCAGGGAAAAGTTTTGCAAGTGGAAGCAAAACACTCGTCtttttATTgggggACAAAAGCATTAGACTTTGGTGACATCTTTGATTGTTTAATTTTGAAAAGTTCTTTACTGAGTCGGAGTCCATTGTTGCgtt	ACATCCCGCACGTCTAAAGT	AACGCAACAATGGACTCCGA	8	200	273	20	550	20	59.393	60.25	2.66	4.55	0.856727	F	630	CTTCCTTTTATTATTTTATAGGTATTATACACGAAGGTCGAAACCGAAACCGAATGCCATAATAATGTCTATCAGTGTCTACGTCAGGTTCTCCATCATTCAGACTAAATACTTTCGGAAAACGTTTAAGTAATTCAATACTTTGAGCACAGTTATCTATGCATTAGTAAAGAAGCGACACGAAAACTCTTCAATTTTCATAGCaaaaaGTTCAAGTACTCaaaaaGTTCAAGTATTTGATAAATGAGTTTGGGtttttttttAAATATTAAACATCCCGCACGTCTAAAGTTCAAGCCAatgatgatgatgatgatgatgatgatgatgAAGACgatgatgatgatATTCTAAAGCAAAACAttttttGTTTCGTTAATaaaaaaaaaaaaaaCAGAT…	scaffold_132674	725
scaffold_132974_1879	1	301	99	33	1	ATC	GATGATGATGATGATGATGATGATGATGATGATGATGATGATGATGATGATGATGATGATGATGATGATGATGATGATGATGATGATGATGATGATGAT	NA	1	1	4	55	259	TAACTGGGTGGCATCGGTTCGCGATCGGAATAAATTGAGGTAGGCTTGTTTCATGAGGCAAGGACCGGATTCTAACTGTTTAGCCgatgatgatgatgatgatgatgatgatgatgatgatgatgatgatgatgatgatgatgatgatgatgatgatgatgatgatgatgatgatgatgatgatTCAGAAAAGCGCTTCCAAATTGCCGAAATTTACTTTGAAATAAAACTAAGGTTTAAGCTCACAAGTCGCACAAAC	TAACTGGGTGGCATCGGTTC	GTTTGTGCGACTTGTGAGCT	65	55	216	20	474	20	60.036	59.342	3.62	4.09	0.69366	A	699	GATCTTGTGGAGAATTGTTGGCCGCTTATGTGACGAACGACTATTCCGGAGACGCTTAAATCAAGAACTTTATGTAATCTACCTTGAAACTGGTATATTGGCaaaaaTTAAGCTCGGAAGACTTAGGTGGGCTGGACACTTAGCTCGAAAAGTTCTTTGTAGTACATTCGACGGTATAGGCAACAGCGTGGCAGAACAGGAAGAAAAGTATGCCATAACTGGGTGGCATCGGTTCGCGATCGGAATAAATTGAGGTAGGCTTGTTTCATGAGGCAAGGACCGGATTCTAACTGTTTAGCCgatgatgatgatgatgatgatgatgatgatgatgatgatgatgatgatgatgatgatgatgatgatgatgatgatgatgatgatgatgatgatgatgat…	scaffold_132974	1879
scaffold_133225_1109	1	382	21	7	1	ATC	ATCATCATCATCATCATCATC	NA	1	1	3	75	299	GCGAATGGCAGCTGTGAAAATGAAAAGTGAAATTCTTGTTaaaaaCAAACaaaaaTCCTGCAAATaaaaaTACaaaaaaCtttttCTACCAAGAatcatcatcatcatcatcatcGTCGTCGTGTACAACTAtttttATTTTAAGGACATAAAGGAGAACAATACGAACAGAGAATTCAAAAGGATATAATAACTCAAATACCAGACGAATGAAAATTTTAATTAAATCGTAAAATGTTTTGGCTCTTACATTTGTGGTATTTTGATATTTAAAGTTAGGTGGGTTATTGAAGGTAGCC	GCGAATGGCAGCTGTGAAA	GGCTACCTTCAATAACCCACCT	75	162	288	19	586	22	59.419	59.759	2.69	4	3.82237	F	621	TCGTTGCGTTGGCGTTGGCACGGAGGAGTTGGAAGTTCAGATAGCAGAAATGGTAACAATAAGGTTAGTCAGTTATGTAAAAGCTATCTCAACAACGTCAGAGCTTCAACtttttttttGtttttttGTTAAATACAAACCTGAGCGACGAGCACCTTTAAGTATCCCTTTGTTATGCTGCCTTGTCGGCAGGCTCGTTCTAAACGGATCTTAGCCGGAGGTGGTGCGTTATTTGCCAAGCAACGAAAATAGGCAGCCGACCATCTGAGTAAGTCGTATGGCTGAGTGCGAATGGCAGCTGTGAAAATGAAAAGTGAAATTCTTGTTaaaaaCAAACaaaaaTCCTGCAAATaaaaaTACaaaaaaCtttttCTACCAAGAatcatcatcatcatcatc…	scaffold_133225	1109
scaffold_133520_1	1	140	177	7	2	AAC	CAACAACAACAGCAACAACAACAACAACAACAACAGCAACAACAATTCCAACAACAACAGCATCAGAATCAAATTCAACAACAACTTCAGGAAGAACAAAATATATTAATTCAACAACATCATCAATTATTGCTGCAACAACAACTACAATTCCAACAACAGCAACAACAACAACAA	NA	1	1	16	20	309	TCAACAAcagcagcagcaacaacaacaaCAGCAGCAACAGcaacaacaaCAGcaacaacaacaacaacaacaaCAGcaacaacaaTTCcaacaacaaCAGCATCAGAATCAAATTcaacaacaaCTTCAGGAAGAACAAAatatatTAATTCAACAACATCATCAATTATTGCTGcaacaacaaCTACAATTCCAACAACAGcaacaacaacaacaaCATGTTCACAATCAGCATCAACTTGTTACTAATGaaaaaGCTTCGCAATCAAATCTTACCGAAAAGCAAATAGGGATCGATAACCGTGGTAA	TCAACAACAGCAGCAGCAAC	TTACCACGGTTATCGATCCCT	20	71	100	20	408	21	59.899	58.33	4.17	4.2	2.77082	G	621	TCAACAGCTGCAACAACATcagcagcagATGCAAGAAGATCAAAATCAACTTcaacaacaaGGGCAGGTGCAATCACTGAATCAATTTCAATTACAACATCAACAAcagcagcagcaacaacaacaaCAGCAGCAACAGcaacaacaaCAGcaacaacaacaacaacaacaaCAGcaacaacaaTTCcaacaacaaCAGCATCAGAATCAAATTcaacaacaaCTTCAGGAAGAACAAAatatatTAATTCAACAACATCATCAATTATTGCTGcaacaacaaCTACAATTCCAACAACAGcaacaacaacaacaaCATGTTCACAATCAGCATCAACTTGTTACTAATGaaaaaGCTTCGCAATCAAATCTTACCGAAAAGCAAATAGGGATCGATAA…	scaffold_133520	1
scaffold_134163_1007	1	301	21	7	1	ATC	TCATCATCATCATCATCATCA	NA	1	1	4	65	244	ATGACTCTCAGGTCGTCCCATATTAATCCTTATTAATTCaaaaaaTATACAATTGCATTCATTGCACGGAGTGTGGGATGATGGTtcatcatcatcatcatcatcaCAATTCGCGTTGTCTGTCCATTGACCATTTCCGAGAAATTTACTGACGAATCAGCCCGATATGACAAATTCCATCGAAATATAGGTATAGGTAGAAatatatGTACATAGCTTTTATGAATTGTCCGTCCAGTCGAGC	ATGACTCTCAGGTCGTCCCA	GCTCGACTGGACGGACAATT	65	118	216	20	459	20	59.96	60.39	4.37	2.32	0.429712	F	621	CTGATGATAACGGCGGATGATGGCAATGGCCCCaaaaaCAAGCTGTTCTGTATTCTACATATTTGAGTTTTCATTTCCGATGCTCTACGACATACATACGAGTATAGCCATTAATAAATTTCACAAACAATGTTCATTTGCAATTATTGTCGTTATGCTCGGCTCACAGCAGGATCCTGAAATTATTTGCCAATCTGTTTGGAAGCACATTATAAATGACTCTCAGGTCGTCCCATATTAATCCTTATTAATTCaaaaaaTATACAATTGCATTCATTGCACGGAGTGTGGGATGATGGTtcatcatcatcatcatcatcaCAATTCGCGTTGTCTGTCCATTGACCATTTCCGAGAAATTTACTGACGAATCAGCCCGATATGACAAATTCCATCGAA…	scaffold_134163	1007
scaffold_134244_1100	1	469	43	7	2	ATC	CATCATCATCATCATCATCATGACCATCCATCATCATCATCAT	NA	1	1	2	47	190	ATGACTTCGTCAAGGGTGCTTTTGAGCTTTGGGGACTTGAATTTGGCCTCTCCGAAACTAGCTCTGTATGAACCAATCcatcatcatcatcatcatcatGACCATCcatcatcatcatcatTATTATCATCGtatataatatatatCTACCCCATATGTAATTTGTAATGTGCCTTTGACTGTGATGAGT	ATGACTTCGTCAAGGGTGCT	ACTCATCACAGTCAAAGGCACA	58	47	391	20	580	22	59.313	60.159	4.4	4.57	2.84612	D	621	ATGCCTTCGTGGTCCGTAACATAGCCAACATGGTTCCTCCTTTCGACAAGGTCAAATACGGTGGCGTTGGAGCAGCCATTGAATACGCGGTCTTACACCTTAAGGTGGAGAACATTGTGGTGATAGGACACAGTGCATGTGGTGGGATCAAAGGGCTTATGTCTTTCCCCTTAGATGGAAACAACTCCACTGACTTCATAGAGGACTGGGTCAAAATCTGTTTACCAGCCAAGTCAAAGGTTATATCAGAACTTGGAGATTCAGCCTTTGAAGATCAATGTGGCCGATGTGAAAGGGAGGCGGTGAATGTTTCACTAGCAAACCTATTGACATATCCATTTGTgagagaAGGACTTGTGAAGGGAACACTTGCTTTGAAGGGAGGCTACTATGACTTCG…	scaffold_134244	1100
scaffold_134523_707	1	301	21	7	1	ACT	TAGTAGTAGTAGTAGTAGTAG	NA	1	1	2	26	300	AGCGCCAGAGAAAGAAACCTTAAGTGGTTAAGCTTTTCATAATGAAtagtagtagtagtagtagtagCTTTTCATAATGAATAGTAGTAATTTCGTCCGaaaaaTTTAAGCCTGTTTAATGATACAAAATTGAAATATTAAAATTGAACATACAAACTCATTTTCTGTGCTTAACAGCGCAGCATAAGCTGTTATTGTTCTTTTGTTAAAATAAAGCCGTAAATAACTTGGAGCTTCAATAACATTATAATTTCTGCTAAATTGTAACCCTCCTTAAATGCCGCCGGTAATGAGACTTTG	AGCGCCAGAGAAAGAAACCT	CAAAGTCTCATTACCGGCGG	26	213	255	20	554	20	59.602	58.993	3.5	6.13	1.40515	F	621	GGAACAACCGACtttttttttAACTCtttttACCAAACTTGAAGATATCGAATTGTacgacgacgGCTAGTTTATACAAGATGACTCGTTGTGTCACAGCCCAAGCTAAAACCGATCTTTTGCCTACCTCTTTTCCaaaaaGTTTATCAGCCATCTTCAGAGATGTCAATTGGATGCCCTAAAGTTGAGATTGGATTGCTTGTAACAttttttGAGTAATCCAAACAATCCATGAGCTGaaaaaCTGGAATAAAAGCGCCAGAGAAAGAAACCTTAAGTGGTTAAGCTTTTCATAATGAAtagtagtagtagtagtagtagCTTTTCATAATGAATAGTAGTAATTTCGTCCGaaaaaTTTAAGCCTGTTTAATGATACAAAATTGAAATATTAAAATT…	scaffold_134523	707
scaffold_134582_615	1	292	30	7	1.5	ATC	CTGCTGCTGTGATGATGATGATGATGATGA	NA	1	1	3	3	160	TGTGCAAACATCCCACTTGTCTGtctctcTGTCTGTCCGTCGTCTGTCAGTCCATCATCACCATGCATGAagagagTGTGTATATTTTGAGGCAGGCTTTCGCTTAActgctgctgtgatgatgatgatgatgatgaTGGGTGCTTGGATGTGCAGTGTG	TGTGCAAACATCCCACTTGTC	CACACTGCACATCCAAGCAC	86	3	185	21	344	20	59.319	60.04	3.18	4.4	1.72053	B	621	GTGTCTGCAAGTGACCCAGATTGCGGAGTAAATGCAATGGTTAATTATACCCTAGGTGAGGGTATAAAGCAGCTGGCGGAGTTCGAAGTACGCCCCGCATCCGgagagaTATGCATTTCTAGTGACCTGGACTATGAGAAGCGTTCATCGTATGAATTTCCAGTCATTGCAACTGATCGAGGTATGTGCAAACATCCCACTTGTCTGtctctcTGTCTGTCCGTCGTCTGTCAGTCCATCATCACCATGCATGAagagagTGTGTATATTTTGAGGCAGGCTTTCGCTTAActgctgctgtgatgatgatgatgatgatgaTGGGTGCTTGGATGTGCAGTGTGCAGAAAATATAAATTACCATAGACAAACTAAACCTAAATTCTTCTTTTCtttttt…	scaffold_134582	615
scaffold_134670_329	1	301	24	8	1	ATC	TGATGATGATGATGATGATGATGA	NA	1	1	5	7	222	TCCTTCGCACTTACTCACTGTCAGtttttATACAAATCAACaaaaaTAAAACAACGAACAGAAGTTTTGCTTTCttgtttgtttgtttgcttgcttgcttgtttgtttgtTTTGTTTGAAGTGCGaaaaaaGGACCATGGTTGTAATGAATGACGATCatgatgatgAAGTtgatgatgatgatgatgatgatgaTGCACGAGGCACGACACTGATGGAGAA	TCCTTCGCACTTACTCACTGTC	TTCTCCATCAGTGTCGTGCC	149	7	130	22	351	20	60.03	60.037	3.51	5.01	2.06751	F	624	TTTGGTTCAGTCTCGTTTCGTCTCGGTGTATAATCATTTTCGttattattaATTAATACaaaaaGCATGAGATGTCAAAATGTGTATTTGACAGTTTCTCTTCCTTTTCTTTCTCtttttttttGGTTTTCCTTCGCACTTACTCACTGTCAGtttttATACAAATCAACaaaaaTAAAACAACGAACAGAAGTTTTGCTTTCttgtttgtttgtttgcttgcttgcttgtttgtttgtTTTGTTTGAAGTGCGaaaaaaGGACCATGGTTGTAATGAATGACGATCatgatgatgAAGTtgatgatgatgatgatgatgatgaTGCACGAGGCACGACACTGATGGAGAATGAGTGAGTGACTCTTAACCCATTCACTTGGTGTATTAATACAAACaa…	scaffold_134670	329
scaffold_134728_7	1	301	27	9	1	ATC	GATGATGATGATGATGATGATGATGAT	NA	1	1	2	45	338	TGCACTGGATTCTGGAGACATCATCAAGCAAGTGCGTATGGTACAATGTATATGTTTAGATGCTAATGTTCATATTGCTATCTCAATATTGCGATACTCTGTGGTTACGATAATGATAGACTCgagagaCAAATTGCTTGTGATATTTTATAGAtttttAAAGAAACCCAGATATTATTCTGGGTGGAGCTGTAAAATTTTaaaaaaGGCCAACaaaaaCtttttCTCATGTGTCCCTTTATAGACgatgatgatgatgatgatgatgatgatGAAGATGACTACAAGACGGGaaaaaaGCTACAAGAATTGACAAACGGAGCACCATCAGTCGAAGT	TGCACTGGATTCTGGAGACA	ACTTCGACTGATGGTGCTCC	226	45	55	20	392	20	58.649	59.752	3.41	4.7	1.59881	F	627	TGTATCCAATATTCACAAACAGAAGTTGTTAATTAATGTAAATTGTTTATTATATGCACTGGATTCTGGAGACATCATCAAGCAAGTGCGTATGGTACAATGTATATGTTTAGATGCTAATGTTCATATTGCTATCTCAATATTGCGATACTCTGTGGTTACGATAATGATAGACTCgagagaCAAATTGCTTGTGATATTTTATAGAtttttAAAGAAACCCAGATATTATTCTGGGTGGAGCTGTAAAATTTTaaaaaaGGCCAACaaaaaCtttttCTCATGTGTCCCTTTATAGACgatgatgatgatgatgatgatgatgatGAAGATGACTACAAGACGGGaaaaaaGCTACAAGAATTGACAAACGGAGCACCATCAGTCGAAGTGCCCTAA…	scaffold_134728	7
scaffold_134879_1082	1	301	21	7	1	ACT	TACTACTACTACTACTACTAC	NA	1	1	2	27	299	GTCGTGAGAAGCGATCAGCTTTTGTAGGttttttCTAAAGCAGTTCACCATACTGTGTATAGCCAATGCTTGATTTGCAAGAAAGGAGAGCTACAGTAGCttttttGAGTCCTTGTGGATGTTTTAAAGTCCTTTGATTCTTAATCTATCGTTTCTAGAGTTATATTTCTATGTTTTATTCTTATATCATAATTGCAAATCGTCTAAACtttttATCCACATTTAGCACTAtactactactactactactacTATAATAACACTTTAATAGTTTAATTATGAGTTTCCCAAGGACGTCA	GTCGTGAGAAGCGATCAGC	TGACGTCCTTGGGAAACTCA	212	27	70	19	368	20	58.717	58.875	4.26	3.41	3.40803	F	621	AACGTTTTCTTGAAGCCAGGaaaaaaCTTCTTTTATCGCTAGAGTAGGGTGTCCAGTGACGCAGATGGGGTCGTGAGAAGCGATCAGCTTTTGTAGGttttttCTAAAGCAGTTCACCATACTGTGTATAGCCAATGCTTGATTTGCAAGAAAGGAGAGCTACAGTAGCttttttGAGTCCTTGTGGATGTTTTAAAGTCCTTTGATTCTTAATCTATCGTTTCTAGAGTTATATTTCTATGTTTTATTCTTATATCATAATTGCAAATCGTCTAAACtttttATCCACATTTAGCACTAtactactactactactactacTATAATAACACTTTAATAGTTTAATTATGAGTTTCCCAAGGACGTCATTGTAGGCCGCTTTTCTTCAtttttATCATT…	scaffold_134879	1082
scaffold_1348_582	1	301	21	7	1	AAC	GTTGTTGTTGTTGTTGTTGTT	NA	1	1	2	30	128	ACCGCATTGTTGTGCCTCATTCTTACACGATTATAGTTTTATTTATAtttttttCgttgttgttgttgttgttgttAAGAGTTTTGTGtttttCTGTATTAGCAACAATTCCTCTGATAAGTTCGCCC	ACCGCATTGTTGTGCCTCAT	GGGCGAACTTATCAGAGGAATT	35	30	246	20	373	22	60.895	58.19	2.9	2.17	4.705	F	621	TTCAAATCGATAACAATTTTCTTTGTTTTGCGTTAAATTGATTCAAATCATAGGTAATTACGTTTACAACAATCACGTATGTAAATGTCTTCAACAAAGCAGAAATATTTAGAATGAATTTAAAGAAATACAAAACGAATACaaaaaCAAATTAAATTAACTTAAATTGCTTCCATCGAACTaaataaaaataaaaataaAAATATAAGTATAGTTTATAGAGGAGCGttttttAAAACGAATTGACCGCATTGTTGTGCCTCATTCTTACACGATTATAGTTTTATTTATAtttttttCgttgttgttgttgttgttgttAAGAGTTTTGTGtttttCTGTATTAGCAACAATTCCTCTGATAAGTTCGCCCCTTTTCAAGCttgttgttgTTTTCGT…	scaffold_1348	582
scaffold_134997_1094	1	305	21	7	1	AAT	TATTATTATTATTATTATTAT	NA	1	1	2	37	236	GCATCCAATCCCTAAATCGTGGTATCAATTGTCTTAGCGTTGTCATTTAACCTCTTTGAACtttttGTGTGAAACTGTGAAAGGATAAGTCTCAAGCACTTAAGAACAATATTATCGCATTTGAATTTAGAtttttAACATTTAAGCAGCTTAAGTTAtattattattattattattatTTATTAACACGTAATTTAAATAACAAGCTAATACAAAAGGTAAGAGCCTACTGCGGA	GCATCCAATCCCTAAATCGTGG	TCCGCAGTAGGCTCTTACCT	136	37	147	22	382	20	59.446	60.033	4.94	3.08	2.58744	F	621	CTTGTTACCGGGCGTTAATTATaaaaaaaaGGTTAGTAGTATTAGTAGACCATTGCTTGAGTTCTAAAATTGACATTGTTCTAATACAAATGACTTAAGTTTATGTTCATTAACACAAAGCTTACTCTACAAAACATATCCTTTAGGCATCCAATCCCTAAATCGTGGTATCAATTGTCTTAGCGTTGTCATTTAACCTCTTTGAACtttttGTGTGAAACTGTGAAAGGATAAGTCTCAAGCACTTAAGAACAATATTATCGCATTTGAATTTAGAtttttAACATTTAAGCAGCTTAAGTTAtattattattattattattatTTATTAACACGTAATTTAAATAACAAGCTAATACAAAAGGTAAGAGCCTACTGCGGAGACTATTGGctctctTA…	scaffold_134997	1094
scaffold_135460_80	1	301	21	7	1	AAT	TATTATTATTATTATTATTAT	NA	1	1	4	99	307	TTCGTTCGTCGTCATCGTGTGAGCAAAAGCACTGAACTGAGTTGAGCTAAGTTGAGTAAGGGGCAAATCTACTGGGGCGAATCAGTTCAACTTGAAACTCTTTGAGATACAAAATTACAtattattattattattattatGCTGATGTTGTtgatgatgatgaTTATGACGGTAGCGGACTGGAAATTAAATTTTCATTGCATGGCATGAAATCGTGCGATGTACCTGGGGAATTTTCTATTATAGCACCTCGCGTTAATTTATTTAAATTGATCAATTCAACTCATAGATACATGGTTAGCCGGCC	TTCGTTCGTCGTCATCGTGT	GGCCGGCTAACCATGTATCT	99	147	182	20	488	20	60.041	59.603	4.49	1.98	0.437858	B	621	aaaaaGTAACAATAATAAGTAGGTAATTGCGGGTCGGCTTCGGCTTCGGTTTCGGTTCGGTGGAATGAACGCGGTGTGAGTTCAGCGTATCCaaaaaaaGAGGTGAGTGACTGTATTTTAtttttGTTTAACGAGTACATGATGAGGACAGTCATCGCCGTCACGTCGCTTCGCGTCGGTCTTCGTTCGTCGTCATCGTGTGAGCAAAAGCACTGAACTGAGTTGAGCTAAGTTGAGTAAGGGGCAAATCTACTGGGGCGAATCAGTTCAACTTGAAACTCTTTGAGATACAAAATTACAtattattattattattattatGCTGATGTTGTtgatgatgatgaTTATGACGGTAGCGGACTGGAAATTAAATTTTCATTGCATGGCATGAAATCGTGC…	scaffold_135460	80
scaffold_13570_2173	1	301	24	8	1	AAG	TTCTTCTTCTTCTTCTTCTTCTTC	NA	1	1	6	70	335	TGATACATTGTCTCCGGCGGCTAATATTTCCTCTTGAAGtttttGGTATTTCCTATAGAGACTAGATTTAttttttttAAGGCAGATCACTTTATTATTGAAGTCCGACTTCAAATTGTAAAGAATCTCTTTGATAATGTTTATTTCTAAGtttttGACTTCAACATTTTCCTTTATAGAAtttttCaaaaaaTCAATAGCTTGTTCTATTAGTGAGGTttcttcttcttcttcttcttcttcCCCTTCTTCATTCTCATCTTCATTTTCATCTTCCTTTTCCAATAGTTCACCTTCAAAACTAATAAATGATTGCTCTTCGTCATCAAGTTCAT	TGATACATTGTCTCCGGCGG	ATGAACTTGATGACGAAGAGCA	199	70	82	20	416	22	59.896	58.07	6.13	4.26	4.03446	F	624	AGATCTCAAAGCTATGAAGGGTTCTTTGAAAACTTCTTCCGGGTATTCATTATAAAGCACAATTTCACGTAATTCAATCAATGATACATTGTCTCCGGCGGCTAATATTTCCTCTTGAAGtttttGGTATTTCCTATAGAGACTAGATTTAttttttttAAGGCAGATCACTTTATTATTGAAGTCCGACTTCAAATTGTAAAGAATCTCTTTGATAATGTTTATTTCTAAGtttttGACTTCAACATTTTCCTTTATAGAAtttttCaaaaaaTCAATAGCTTGTTCTATTAGTGAGGTttcttcttcttcttcttcttcttcCCCTTCTTCATTCTCATCTTCATTTTCATCTTCCTTTTCCAATAGTTCACCTTCAAAACTAATAAATGATTGCTC…	scaffold_13570	2173
scaffold_135870_434	1	293	32	8	1.5	ATC	ATATATGTATGATGATGATGATGATGATGATG	NA	1	1	2	65	250	TGGTGCTTTAAACCTCGGCTCGGGCATGACAATGGTCTGGTCAGGTAGAGCGGTAAGTAGCTTCATACATTACAatatatCTCGAatatatGTatgatgatgatgatgatgatgatgATATTATAGGTGCttttttACTGAATATCAATGTGCGTGCTTTGTTGttttttAATTAAGGataataataGTGTCATGGTAGAtttttGGGTGTAAAGTATACACCAGTGCTACACAGTGATACGACCAGCCA	TGGTGCTTTAAACCTCGGCT	TGGCTGGTCGTATCACTGTG	65	113	208	20	457	20	59.89	59.754	5.52	3.66	0.356083	F	624	AACTCTCAAGAATCTACACCGCTGTTCTCCCAACGTTTTCTACATACTAAAGATTTAAGTTaaaaaCTTTTaaaaaCATTCTATTTACATATTTATTCCATTAtttttGGCCAATTTTGAATACAAAACATTCCAATGTAGATGTTTTATTTAGTTGGTTGCTGCGTGAAATTACATACCtttttAACAATTAGCTGTATACCCAGTTGGTGCTTTAAACCTCGGCTCGGGCATGACAATGGTCTGGTCAGGTAGAGCGGTAAGTAGCTTCATACATTACAatatatCTCGAatatatGTatgatgatgatgatgatgatgatgATATTATAGGTGCttttttACTGAATATCAATGTGCGTGCTTTGTTGttttttAATTAAGGataataataGTGTC…	scaffold_135870	434
scaffold_136043_288	1	301	30	7	1.5	ATC	TCATCATCATCATCATCATCATTTGAGAGA	NA	1	1	3	107	296	TGCACTCAGAacacacCTTCATATGTTTGCATGGCAACATAACTATGTTTGGCTGTGTTGTTTGGCAAACTACACATAGAACGACGTTTTCTGAATCCCCAGGCAGCTTTTCGGCTGGATTttcttcttcATCGTCTtcatcatcatcatcatcatcaTTTgagagaTCGTTACCATCATCTTCATGAAATaaaaaaaGaaaaaGAACTAGTAATTTTAGGACACTCTTAAAAGGAAACAACTATACCTTCGAatatatCATCAAAGTATTCCATGTCCGTACATATTCCATCGCA	TGCACTCAGAACACACCTTCA	TGCGATGGAATATGTACGGACA	116	107	164	21	459	22	59.791	59.637	3.02	4.02	3.57198	F	621	TTTTGTCGAACACATTTTAAACAACACATTTTCTTATAACTTTGTTTATTTCAATTTGTCAAtttttttAGAGGTATTAAATGTAAACCTGAAGGAAATCTGCCACACGGACATTTATAATGGTCTTTTCCTTCAGCCACCGACTGGGCTTGTAATTTCATGTTGCACTCAGAacacacCTTCATATGTTTGCATGGCAACATAACTATGTTTGGCTGTGTTGTTTGGCAAACTACACATAGAACGACGTTTTCTGAATCCCCAGGCAGCTTTTCGGCTGGATTttcttcttcATCGTCTtcatcatcatcatcatcatcaTTTgagagaTCGTTACCATCATCTTCATGAAATaaaaaaaGaaaaaGAACTAGTAATTTTAGGACACTCTTAAAAGGA…	scaffold_136043	288
scaffold_1360_10960	1	301	21	7	1	AAC	TGTTGTTGTTGTTGTTGTTGT	NA	1	1	6	137	340	tgctgctgcATCAGATGTGATGCTGGTTGTAGAgggggAGTTTGCAGTGTTGGTtgctgctgcTGTTGTTGCTGAGATGGAGGCGGAACGGACGATACAGGTACAGACTGATGACCGACAATATCATTTATGGAATGCTGTAGCTGATCACTTAATTGCTGCtgttgttgttgttgttgttgtTGCTGCTGTTGTTGGTGTGGAGTTGGTTGTgggggCTGCACCCCTGGATGTCCCACATGCACTGGCATCTGCTGCGATGTCGGTGGCGGTGGTTGTtgctgctgcTGTGGTACAACACCTTGCGGTTGAAGGCTCATTGCCTGTGATTGTGCGTACA	TGCTGCTGCATCAGATGTGA	TGTACGCACAATCACAGGCA	142	137	139	20	478	20	60.036	60.25	3.58	4.75	0.285901	F	621	GATTGTTGGGTTATGATTGGTGGTAATGGTTCGACTGGCGGTGGTTCATTTGGCGGAATATGAAGACTttgttgttgTGAGTGTTGTTGAGTATGTTGTGGTTGATGCGGCAGTAAGtgctgctgcGGTGGAGAATGTtgctgctgcATCAGATGTGATGCTGGTTGTAGAgggggAGTTTGCAGTGTTGGTtgctgctgcTGTTGTTGCTGAGATGGAGGCGGAACGGACGATACAGGTACAGACTGATGACCGACAATATCATTTATGGAATGCTGTAGCTGATCACTTAATTGCTGCtgttgttgttgttgttgttgtTGCTGCTGTTGTTGGTGTGGAGTTGGTTGTgggggCTGCACCCCTGGATGTCCCACATGCACTGGCATCTGCTGCGAT…	scaffold_1360	10960
scaffold_136101_877	1	284	98	10	2	ATC	GATGATGATGATGATGTTGATGATGATGATGATGATGATGATGATGATTATGGTGATGATGATGATGATGATGATGATGATGAGATGATGATGATGAT	NA	1	1	4	70	285	AACGAACGCACCAATCCAACCATTTTCTGCCAGAGGCAACAATATTAAAAGATCCTCTTCAAAGGATAttttttAAattattattATCATTGGTCgatgatgatgatgatGTtgatgatgatgatgatgatgatgatgatgaTTATGGtgatgatgatgatgatgatgatgatgatgagatgatgatgatgatGACGATGATACCAAGGACAAGAAAGGCAATTACAAGTTGTCTATTGGGCTACAATTAGTTTATAATAATCACCATCCGTTTCTATGTCAGCA	AACGAACGCACCAATCCAAC	TGCTGACATAGAAACGGATGGT	75	70	189	20	473	22	59.69	59.764	3.77	3.55	2.54576	G	666	CTTTACCATTAGAAATTAAATGAGATACATAagagagAAGAAAATAAATACGTAAAAGGATATTGCCTTTGCCGCATGATTGaaaaaaGTTTCAATTTTATAAATTTGTGTCTGGTATTGTATTTGCATCTGAGCGATGATGAAGGGTAATTTTGTACTTAATTTTACaaaaaaaGTCCTTCCTCATCAACGAACGCACCAATCCAACCATTTTCTGCCAGAGGCAACAATATTAAAAGATCCTCTTCAAAGGATAttttttAAattattattATCATTGGTCgatgatgatgatgatGTtgatgatgatgatgatgatgatgatgatgaTTATGGtgatgatgatgatgatgatgatgatgatgagatgatgatgatgatGACGATGATACCAAGGAC…	scaffold_136101	877
scaffold_136495_71	1	301	21	7	1	AAT	TTATTATTATTATTATTATTA	NA	1	1	2	93	266	TGCGTAGATTCACGTTAGGCGtttttttCAGTGACCCTCATACAATTTTGTTGGCCaaaaaaCGAAAATTTGAATTTTCTCaaaaaCAAACCAATAGATTTCtttttttAATTTTCCTCAACATTTTATTTTttattattattattattattaAAACTTTATTGAAAACATAAATGAATTATATTAACAATAATTAAATAGATATAAAGCTACTTTGGCTTCTTTTATAGTAATACATGtttttGTATTGCTCCGGAAAGGTACCG	TGCGTAGATTCACGTTAGGC	CGGTACCTTTCCGGAGCAAT	112	93	169	20	434	20	58.083	60.108	3.93	3.56	2.02512	F	621	ACAGCCGTACATCAGGTGTTATGGTGTGGTGAGCTATCACCTACTATATGGCAAAATCGAATTGGAGTTTaaaaaaaGTGGGTCGCGTGATTCCGTCCATCTGTTTGTCCACGCTCTAAAAGCCTAAACCATCGGGTCGATTGAGTTCAAACTTGAAAGTTAAGGTTTTGCGTAGATTCACGTTAGGCGtttttttCAGTGACCCTCATACAATTTTGTTGGCCaaaaaaCGAAAATTTGAATTTTCTCaaaaaCAAACCAATAGATTTCtttttttAATTTTCCTCAACATTTTATTTTttattattattattattattaAAACTTTATTGAAAACATAAATGAATTATATTAACAATAATTAAATAGATATAAAGCTACTTTGGCTTCTTTTATAGT…	scaffold_136495	71
scaffold_136582_1280	1	291	31	7	1.5	AAC	GTCGTCGTCTTTGTTGTTGTTGTTGTTGTTG	NA	1	1	4	83	299	GGCCGATCGACAAGTATTGCTGTATTGCAACaaaaaaaaaaCTACAGCaaaaaTGTTGCCGAGATTCCTGATAGAGACTCATCTGGTTCACAAGTCTTTTGTAgtcgtcgtcTttgttgttgttgttgttgttgGTTGAAGCAATCtttttATATttgttgttgCATTTTCATTGGCATTGTTTTAATGGTAGATTTGGTATGCTTTTGCAAATGTTCAACAATAAAATAACCTAACAACTCTTTTATAGATACATCGTATCTTTTAACTATTTTAGCATCGCTCTGTTGAACCTGCTT	GGCCGATCGACAAGTATTGC	AAGCAGGTTCAACAGAGCGA	83	145	188	20	486	20	59.418	59.893	3.56	4.93	0.688713	F	621	GGCTAATGTTGCTAGCTAAACTGCGTGTCGTTTGAGTCATGCaaaaaGaaaaaaCAAACAACAATAAAATCAAAACaaaaaaTTaaaaaaTACACAAAGTGAATGGAATTAAACATTAAAACAAaacaacaacaacaaaaaGTTGCAAGGAGACAAAAGGCTGACTATATTGTCATATGGTTGAAAAGGCCGATCGACAAGTATTGCTGTATTGCAACaaaaaaaaaaCTACAGCaaaaaTGTTGCCGAGATTCCTGATAGAGACTCATCTGGTTCACAAGTCTTTTGTAgtcgtcgtcTttgttgttgttgttgttgttgGTTGAAGCAATCtttttATATttgttgttgCATTTTCATTGGCATTGTTTTAATGGTAGATTTGGTATGCTTTTGCAA…	scaffold_136582	1280
scaffold_136683_440	1	290	32	7	1.5	AAC	TCGTCGTCGTCGTTGTTGTTGTTGTTGTTGTT	NA	1	1	4	57	227	AGTCGCGTCTTCGTTTGTCTGTCTTtctgtctgtctgTTTGTCTGATATGATTGCCTGTAGTTGGAGATATAAACCAtcgtcgtcgTCgttgttgttgttgttgttgttGTCAGTTGTCATACTTTCATCTTGTATTGGATGAtttttATTGTCGTTGTTATTGTaaaaaaaaTAAAAGAAATAACAATATTGTTTCGATGCTAATCTGTGAGTCACAGTAGCAGGG	AGTCGCGTCTTCGTTTGTCT	CCCTGCTACTGTGACTCACA	57	98	213	20	439	20	59.97	59.031	3.41	3.58	0.999518	F	621	TAAGTTGACATAACGCACAACACTTACCGAGgagagaACTCACTCaaaaaaCTTTAAGTCCGATTGTTTTGTTGTTCGTGTTCATTGGAGAAGATACGATGCGGCTGCGGTGAAACGTTCGGTCGATAGCTTGCTTGATGCGGTATACCTATTCCTGTTGTTCAGGTTCATTCaaaaaGAAGTTGTCGCAAAAGATACTAAATGTCATCATAAGTCGCGTCTTCGTTTGTCTGTCTTtctgtctgtctgTTTGTCTGATATGATTGCCTGTAGTTGGAGATATAAACCAtcgtcgtcgTCgttgttgttgttgttgttgttGTCAGTTGTCATACTTTCATCTTGTATTGGATGAtttttATTGTCGTTGTTATTGTaaaaaaaaTAAAAGAAATAACA…	scaffold_136683	440
scaffold_136792_1421	1	301	21	7	1	ATC	CATCATCATCATCATCATCAT	NA	1	1	4	137	337	GTACCGCACTATAGCAGCCAAAGCCAATTCAATTCAAATAtttttAATATAAATAATTAAATTTAAATGAATCGAAtttttATCATTTTGCCTGcacacaGTTTGCTTTGGTTAAGTGTGCATAAAATGTGAATTCACATTTTCACATGCCATCCCCcatcatcatcatcatcatcatGATGAGCGTCATCATGGTTGACGGAACTTGACGTATTCGCGCTTCTTACTCctgctgctgCTTCAGCTTCGGCTTCAGCTTCGGCTTTTGCTTCCATCCATTTGCCCCGGAACTCATTGAATATTAAAATGCATACCCTTGTTGGTTGGATGCGGATGA	GTACCGCACTATAGCAGCCA	TCATCCGCATCCAACCAACA	137	139	144	20	480	20	59.612	59.963	4.75	3.33	0.425376	F	621	CAATTTTAATAATTAATaaaaaaGGAGACACaaaaaTTAATTTaaaaaaaaaaaGACTTTTATATTAGTTGCCAGTTTTGCAGTCCAAAGTTGATGGGAATAGTTTTCTacacacaccatcatcatCGATCGCCATGCCACCAGTACCGCACTATAGCAGCCAAAGCCAATTCAATTCAAATAtttttAATATAAATAATTAAATTTAAATGAATCGAAtttttATCATTTTGCCTGcacacaGTTTGCTTTGGTTAAGTGTGCATAAAATGTGAATTCACATTTTCACATGCCATCCCCcatcatcatcatcatcatcatGATGAGCGTCATCATGGTTGACGGAACTTGACGTATTCGCGCTTCTTACTCctgctgctgCTTCAGCTTCGGCTTCAG…	scaffold_136792	1421
scaffold_1370_7975	1	301	21	7	1	ACG	TCGTCGTCGTCGTCGTCGTCG	NA	1	1	3	91	293	GGGCAATGAAAGTCTTCAAGCTATGTGAACTCTATTATTCTTGATCATTACCTGAATTCATTAGATATGCAGGTGGGAAATCTATGGTAAAGTTTGTCGTCGTAGTCATCGTtcgtcgtcgtcgtcgtcgtcgTGGTTCTCCATTATGAAAAGTTCTAATTTAAAATTTGTGGCGAGTATaaaaaGGACGAAAACGAAATTTGTTAACAGATTCTACtttttATTCtttttCTTTTCTTTTCTAttttttttttCTTTTGGTAAGCAGCTTTTGTGAGGCGCCTTTAGATTGT	GGGCAATGAAAGTCTTCAAGC	ACAATCTAAAGGCGCCTCACA	91	139	189	21	481	21	58.048	59.997	4.01	3.58	3.95484	F	621	CGACAGGGCACAGAGGATATGGTTCTGCTGATGTTTGATGGTGGCTTTCTTCTATGCTCCATCAAAAGATATCTGAAAGAGATAAAATGAGGACATCTTTTGGCCTAAGGGAAACAAGGATAATTGAAAGTGGGTGGCCAATGTGGCAGCAGCCTACACTTAtctctcTGCCTCCTCCAATATGAAAGGGGCAATGAAAGTCTTCAAGCTATGTGAACTCTATTATTCTTGATCATTACCTGAATTCATTAGATATGCAGGTGGGAAATCTATGGTAAAGTTTGTCGTCGTAGTCATCGTtcgtcgtcgtcgtcgtcgtcgTGGTTCTCCATTATGAAAAGTTCTAATTTAAAATTTGTGGCGAGTATaaaaaGGACGAAAACGAAATTTGTTAACAGA…	scaffold_1370	7975
scaffold_137263_2077	1	484	21	7	1	ATC	TGATGATGATGATGATGATGA	NA	1	1	6	41	150	TGTTCACGTAGTTTCAGCAGTTCAGCATCAGCATAGCGAATTTACCTTCTATTCATCCAGACCtgatgatgatgatgatgatgaTGGTGTTGTGGTAGCTTTTATAGCTGTTAGCTGATGATCACGATGACGATGAGGAACACCAAACCA	TGTTCACGTAGTTTCAGCAGTT	TGGTTTGGTGTTCCTCATCG	41	46	421	22	570	20	58.472	58.109	3.16	3.84	5.41841	A	621	GGCCAACTTGATATTCACCTTTAAGaaaaaaaGGAAACAAACTGTGCACTTTTCAAAATTAATAATTTTGTTATTATTTGAACAATATTCTTAACGTGATTTGGTGCTCATTGTATTGAtttttAATTTAAatatatTAGCGTTTTGTTTCTGAACATATTAAATCAtttttttAGTCttttttaaaaaCTAATAGTAGATTAAAATAAATCTGCCGTATTTAGCTCAAtttttCAACCTGTGATGTCAAACCTTACATTCTTTCCCTCTCGTATTCCAATTTTAGTATAAGAGAACtatataAATTAATTTCATCACCTTCACcacacaAAACTATTCCAAACAATCTGTCTTCAAATGataataataATTTTACAAAGAAGGACAATataataataA…	scaffold_137263	2077
scaffold_137483_2142	1	301	24	8	1	ATC	TGATGATGATGATGATGATGATGA	NA	1	1	2	24	217	ATTCTGCTGTCGCGAAAGGTGTCCCTGctctctGTCTCTTCATATaaaaaaGGGAACACCAGTCTGTGTACTTCTGGATAATATTGCATGCATAATGAGCGTGTTCATAGGATACCCTTCCCTTTAAGATGACACTCCGACTATTACTCtgatgatgatgatgatgatgatgaCGATACaaaaaCaaaaaGCAGGTTAGGTGGCTGCCTTTAAGTGT	ATTCTGCTGTCGCGAAAGGT	ACACTTAAAGGCAGCCACCT	129	24	152	20	368	20	60.321	59.521	3.5	4	0.799277	F	624	CATATTACTaaaaaTTCCAGCTTGGTGCAATTTTCCAAATGACTGTGTCATaaaaaTTAAGGTAAAGAGCGTCAGCGGCACGAGCTTACAAGATTGCTTTACGtatataGCAAGGTAAGGGAAGGTATAAGGAATATAGGATAGGTTAGGTATTCTGCTGTCGCGAAAGGTGTCCCTGctctctGTCTCTTCATATaaaaaaGGGAACACCAGTCTGTGTACTTCTGGATAATATTGCATGCATAATGAGCGTGTTCATAGGATACCCTTCCCTTTAAGATGACACTCCGACTATTACTCtgatgatgatgatgatgatgatgaCGATACaaaaaCaaaaaGCAGGTTAGGTGGCTGCCTTTAAGTGTAAAATaaaaaCAAGCAGaaaaaaGTTCCTTG…	scaffold_137483	2142
scaffold_137861_207	1	301	21	7	1	AAT	TATTATTATTATTATTATTAT	NA	1	1	3	141	348	TGGTGATGGTGTGATGTCCTGTGGTACACATAGAACATATGGTGTGACTCTTATGTTTCTATATTTAAGTGTTGACTTTGTTATTGGTTCGTACTGCTACATAATGTTTATAATTTACCTAACGTTAAGTTGAACCTTACAGCATTATtatatatttttttAtattattattattattattatCTTTAttttttCTACATATTAAGTATAAATGTTTTAATATAAAAGATTTACGAACATGGCTTAAAAGCCGTCTGTCCAATTATTAAtattattatATACCTACCTTATAAttttttAGtctctcGATAGCCTCTTAATTAAACAGTTCACGAAGAATCACCTGCT	TGGTGATGGTGTGATGTCCTG	AGCAGGTGATTCTTCGTGAACT	141	143	139	21	486	22	59.997	59.962	3.86	3.01	3.04124	F	621	AGATGTACAAGAATGATAACTAAAGACCGACTCACAAACATAAGTTGCATGACGTTTTATATCCAATGCGAAACGAAGAAGTAACTTCAACAGCGAAAACTGTGTCTATGAAACTGATTTACTCGCAGTACATAAACTTGGTGATGGTGTGATGTCCTGTGGTACACATAGAACATATGGTGTGACTCTTATGTTTCTATATTTAAGTGTTGACTTTGTTATTGGTTCGTACTGCTACATAATGTTTATAATTTACCTAACGTTAAGTTGAACCTTACAGCATTATtatatatttttttAtattattattattattattatCTTTAttttttCTACATATTAAGTATAAATGTTTTAATATAAAAGATTTACGAACATGGCTTAAAAGCCGTCTGTCCA…	scaffold_137861	207
scaffold_138786_503	1	301	21	7	1	ATC	ATCATCATCATCATCATCATC	NA	1	1	2	20	233	GTGCTTCAACGGAGGGAGAAATAGCCGTCAAGTCAACATAatcatcatcatcatcatcatcACCAGGTCTTGATACATTATAGAAAGATTTTCAAAACCAAAACCAGTCGCCGAAGATAACAAGAAATAATGCGATAGTCATCTTGAAATTATTTACAGAccccccACTGGGAGGTTTTATAGTTGAAGTGTATAGTGTGCTAAAGCTATCTTCGGATCTTCCTTCACCACCA	GTGCTTCAACGGAGGGAGAA	TGGTGGTGAAGGAAGATCCG	20	152	261	20	493	20	59.965	59.387	2.87	4.18	0.648156	F	621	ATTTAAATACATAAAATATGGTTTCGaaaaaTAACCTTTAAATGAAGCCATGCAAAGTTCAAGACATAAATAATTCCTGTCCATTTTGGTGACTTGACATAAAATATTacacacTTACATTTTGCCTACCTTTTCATATTGTtctctcTTTCTTTCCCtttttCCCTTATTTtatataGAATATAATAAGAGaaaaaGCGTACAGTGTGATTTGAGGACCTTCTGGCCCAGATGTGCCAGATTCAATTAAGGATAATTATGTGCTTCAACGGAGGGAGAAATAGCCGTCAAGTCAACATAatcatcatcatcatcatcatcACCAGGTCTTGATACATTATAGAAAGATTTTCAAAACCAAAACCAGTCGCCGAAGATAACAAGAAATAATGCGATAGT…	scaffold_138786	503
scaffold_13892_2161	1	301	24	8	1	ATC	ATCATCATCATCATCATCATCATC	NA	1	1	4	31	228	AGCTACCGTTCGTCGTATCAACGTTGACATTCCACACGAATAATCGTCATAatcatcatcatcatcatcatcatcATAATCAACGTATGTAATTTAACAATCGTTATTCcacacaATAGAatatatGACTTTTCCAGTTGGGTTACATTGTTTCCAATGACTTTTCCAGTTGGGTTACATTGTTTCCATTTCATCAGAATAAACATCGCCATTGTTAACATATCCGGT	AGCTACCGTTCGTCGTATCA	ACCGGATATGTTAACAATGGCG	31	131	250	20	477	22	58.627	59.124	2.15	5.69	4.24852	B	624	GTCAAGaaaaaaaaaCAAGAAGGACTTAGCTTTTAtttttAGTCATTtatataTTATTATAAGAATATTAACGAAAATTCATTGTGAAGGAGAACAGAAATTATGATGTGTAGGCGGCATCATAAGAACAAAGCCATCAGAATCAGACACaaaaaaaaaCCATCACCCACATGGGACCTCCATTTAAATAATTTACGTTGCATAATTTTGATAACATTATCCTCATTATAtttttATCCTTATGCCAAAAGCTACCGTTCGTCGTATCAACGTTGACATTCCACACGAATAATCGTCATAatcatcatcatcatcatcatcatcATAATCAACGTATGTAATTTAACAATCGTTATTCcacacaATAGAatatatGACTTTTCCAGTTGGGTTACATTG…	scaffold_13892	2161
scaffold_139535_992	1	301	21	7	1	AAT	ATTATTATTATTATTATTATT	NA	1	1	6	102	349	GCTTCCCGAACGTACGTACACCTGcacacacaGACACCAGTGGatatatCGGCTTCAAATTCATACATACACAGAAACATGaaaaaaGGACTCTaaaaaaTTAATTAAATTAAtttttttACTACAACAATTTaaaaaaaaaaGTGAACATTTTGGTTAACCCAAATTATCTCACAACCCATTTGTTGTAAAATTAACAAACCCGAattattattattattattattCTATGTTGGCGGTAAAATGATCCGTAAATTaaacaaaacaaaacaCAAGAAAACAAAACGATAAACGAAGTTATTTGAAATAACAATGGGTAGGTAGCCGgcgcgcACGAGTGGATACCTAC	GCTTCCCGAACGTACGTACA	GTAGGTATCCACTCGTGCGC	186	102	95	20	443	20	60.11	60.594	2.9	6.09	0.704065	F	621	TCACTGGCTGATGGTCCAGGTTTCTACTAAACtcttcttctTTTGGAACCGCAGTTAAAATTCCCTAAGGGTGGTTAGCAACAAAGGaaaaaaaGCTTCCCGAACGTACGTACACCTGcacacacaGACACCAGTGGatatatCGGCTTCAAATTCATACATACACAGAAACATGaaaaaaGGACTCTaaaaaaTTAATTAAATTAAtttttttACTACAACAATTTaaaaaaaaaaGTGAACATTTTGGTTAACCCAAATTATCTCACAACCCATTTGTTGTAAAATTAACAAACCCGAattattattattattattattCTATGTTGGCGGTAAAATGATCCGTAAATTaaacaaaacaaaacaCAAGAAAACAAAACGATAAACGAAGTTATTTGA…	scaffold_139535	992
scaffold_139596_642	1	301	21	7	1	ACG	CGTCGTCGTCGTCGTCGTCGT	NA	1	1	3	16	271	ATCAGCTTCAGCCCTTGGTCCTTGTTGTACAAAAGGACATGCGAATGCGAAACGAACGAAGCGAAGCTCGAAAAGAAAATCCTTTGAACGAAGAGCAAAATAAGAACAagaatcagaatcagaatcACACAGAATTGAAGAACCGAAAAGGAGAaacaacaacGGAATGATAATACACGAACACGaaaaaCATAAAATTAGGTCACCACGACCACcgtcgtcgtcgtcgtcgtcgtGGTCGTCGCCGTCGTCGGAGGCGCTCTACGTCTTC	ATCAGCTTCAGCCCTTGGTC	GAAGACGTAGAGCGCCTCC	195	16	86	20	356	19	60.035	59.936	4.02	4.3	1.09913	F	621	GAAACATCTGAATATTTCCACATCCACTTGAACaaaaaCAAATTCATACAAAACATTTTATATTTAAAACACAAAACaaaaaTGGATCAGCTTCAGCCCTTGGTCCTTGTTGTACAAAAGGACATGCGAATGCGAAACGAACGAAGCGAAGCTCGAAAAGAAAATCCTTTGAACGAAGAGCAAAATAAGAACAagaatcagaatcagaatcACACAGAATTGAAGAACCGAAAAGGAGAaacaacaacGGAATGATAATACACGAACACGaaaaaCATAAAATTAGGTCACCACGACCACcgtcgtcgtcgtcgtcgtcgtGGTCGTCGCCGTCGTCGGAGGCGCTCTACGTCTTCGTCCTAGTTGTCGATAGGAAGAGTATATCATCACAtttttCGA…	scaffold_139596	642
scaffold_141196_557	1	301	21	7	1	ATC	TGATGATGATGATGATGATGA	NA	1	1	4	53	225	TAATGGGTGCTGCGACTGTTGCTGTTGTTGATGCTGATGCTGCAGCTCCTCATTAtgctgctgcGGGTGACTTtgatgatgatgatgatgatgaTTGTGTATATGATCGTCATCATCTTCACTAGAAGTATTGTGCATATGATGGTGTCCAGTAACAGAACCACCAACATTACCAGCACTTtgtgtgCCACAACTAACAGTCCCGCCGTCGCTGCCATTACTACT	TAATGGGTGCTGCGACTGTT	AGTAGTAATGGCAGCGACGG	53	111	228	20	452	20	59.964	59.898	3.16	4.79	0.138645	B	621	AGAAAGAACAAACATCATACaaaaaaaGAAGAGaaaaaTAGTGTGGAATGGAATTAGTCACCGATATTCTGACAATACTTACAGTTTTGCCCGTCACCCAACAGATTCGACGGACTCAAATTGATCGACTCAGTCATGAAAGCGTTCCGGACGCTCTTTCTATTATTGTTATTACCGAGCAACGATGGCGTCACTCCCATCCTGTTTCTACTATCACTGATTACCGATAATGGGTGCTGCGACTGTTGCTGTTGTTGATGCTGATGCTGCAGCTCCTCATTAtgctgctgcGGGTGACTTtgatgatgatgatgatgatgaTTGTGTATATGATCGTCATCATCTTCACTAGAAGTATTGTGCATATGATGGTGTCCAGTAACAGAACCACCAACATTA…	scaffold_141196	557
scaffold_141289_514	1	301	21	7	1	ATC	TCATCATCATCATCATCATCA	NA	1	1	4	48	267	CACCGAAGAGCTCCTGTCAAACATCTTCTtcatcatcatcaTTatcatcatcACCACCGCCACCATCGTCCTCCTTCGTCCTATTCGTCTTTTATGTAGGTACGAGTATATCAACACTTGGGATGGAGTCCTTCCCTGACTTAACTGACATCCTCATCCTTGATCATCACCGTCGTCGtcatcatcatcatcatcatcaACAGCACTCCGatatatatTTATATGTACTCTTTCATTTTGAAGCCGCATGGCGTTGGCAATTTGGAA	CACCGAAGAGCTCCTGTCAA	TTCCAAATTGCCAACGCCAT	158	48	123	20	389	20	59.682	59.316	3.18	4.4	1.00241	B	621	GAAATTAATCATTTTAAAATGACAAGCGCACTCTTAACCGCTGCCTGTCGATTCCAGGATACCCTCATAGATCTATGCATAGCATGTAGACAAGCTTATAGAAGTTGTTTTCCCAtttttAGCACCGAAGAGCTCCTGTCAAACATCTTCTtcatcatcatcaTTatcatcatcACCACCGCCACCATCGTCCTCCTTCGTCCTATTCGTCTTTTATGTAGGTACGAGTATATCAACACTTGGGATGGAGTCCTTCCCTGACTTAACTGACATCCTCATCCTTGATCATCACCGTCGTCGtcatcatcatcatcatcatcaACAGCACTCCGatatatatTTATATGTACTCTTTCATTTTGAAGCCGCATGGCGTTGGCAATTTGGAATTCCAAGTTA…	scaffold_141289	514
scaffold_14137_3595	1	301	21	7	1	AAC	TTGTTGTTGTTGTTGTTGTTG	NA	1	1	6	68	231	GGATTACTTGGGTTTGGGTTCATTTTGATTTTATTATACTTTACGAGATTCATATTGAAAATGAATGAAAATCGAAATGATGCTGtttttttgttgttgttgttgttgttgTAGTTTGGTTTGGTTTTGGTGGTGCAGTCGCATAATGATGAACCCTAACGTCAAGTTGACCTGAATCACGTATTTTGTAGGtttttttttCTTTTGGAGCCCATCGCAGAGGTAGCAACt	GGATTACTTGGGTTTGGGTTCA	AGTTGCTACCTCTGCGATGG	68	100	211	22	441	20	58.498	59.823	3.18	3.51	3.67904	F	621	CTCAAAGTTATTAGCCCAATTTAAGTTTTATTTTCTGtttttCAAATAAATACAAAATTAATTTTaaaaaaTGAGGCGTAATTACAAACTAATTTTGaaaaaaaGTAGAACATCACCGATTAACGTATCAATAAAATTTCaaaaaaTCCAATATAATCCCATTTTAACCTATAAAAGTCGAGTATAGATAAATTTATCTATTaaaaaGTTGGATTACTTGGGTTTGGGTTCATTTTGATTTTATTATACTTTACGAGATTCATATTGAAAATGAATGAAAATCGAAATGATGCTGtttttttgttgttgttgttgttgttgTAGTTTGGTTTGGTTTTGGTGGTGCAGTCGCATAATGATGAACCCTAACGTCAAGTTGACCTGAATCACGTATTTTGT…	scaffold_14137	3595
scaffold_142335_586	1	301	122	24	1.5	AAGT	TACTTACTTACTTACTTACTTACTTACTTACTTACTTACTTACTTACTTACTTACTTACTTACTTACTTACTTACTTACTTACTTACTTACTTACTTAACTTACTTACTTACTTACTTACTT	NA	1	1	3	39	297	TGGTCAAGAGGTCCTAGTTCGTTAGTTTAGTAATCAAATCAAGAAGTGCACGATATTTACtacttacttacttacttacttacttacttacttacttacttacttacttacttacttacttacttacttacttacttacttacttacttacttactTAacttacttacttacttacttacttAAGGTGCGCGATATGTACATGATTCAAATTGGGTTAGTCTCAAATTGAGAAATGTCAAATGAAATGCAGaaaaaaaCTTGTCGTTTAGGTGTGGTTCACATTCAACATCGGCCCT	TGGTCAAGAGGTCCTAGTTCG	AGGGCCGATGTTGAATGTGA	39	95	241	21	537	20	58.832	59.672	3.95	3.58	2.49642	F	696	tttttttttCGATGTTCGTTACGTTAGCtgtgtgGCGAGTGGCAGGCACTGTCCTGTTGAAACCACATATCGTCCACATATCCatatatCAATTCGGGTCACaaaaaTATTCTTTATAACCTCACTATAGCAAATACCATTCCCGTTGATGCGGACAGCTAGTAAAACGCACCAAACAGTCTTTCTTTCTACTTACactactactactTCTTCTACTGGCAATTATATTGACGCTTGATATGGTCAAGAGGTCCTAGTTCGTTAGTTTAGTAATCAAATCAAGAAGTGCACGATATTTACtacttacttacttacttacttacttacttacttacttacttacttacttacttacttacttacttacttacttacttacttacttacttacttactTAa…	scaffold_142335	586
scaffold_14240_1	1	128	21	7	1	AAC	GTTGTTGTTGTTGTTGTTGTT	NA	1	1	5	64	197	TGTTGGTGAGAAGTGGAGTGGAACAAGCTTAATTTTGATTTCCTCTTTTAGACAGAAGAGAATTGTAGAGTAAAATAGTCTTCACgttgttgttgttgttgttgttGTACTACGAATGATGGTGGAATGGCAAATTTCATCGGAAATAGGAtttttttttttAATTTCGCAGAATAAAACTCATGCACCACGTGAAA	TGTTGGTGAGAAGTGGAGTGG	TTTCACGTGGTGCATGAGTT	64	71	43	21	239	20	59.859	58.326	4	3.01	2.81521	F	621	AACCACTaaaaaGCAGGCTACAAGCATAAAGTGACACTCATTTGTTGGTGAGAAGTGGAGTGGAACAAGCTTAATTTTGATTTCCTCTTTTAGACAGAAGAGAATTGTAGAGTAAAATAGTCTTCACgttgttgttgttgttgttgttGTACTACGAATGATGGTGGAATGGCAAATTTCATCGGAAATAGGAtttttttttttAATTTCGCAGAATAAAACTCATGCACCACGTGAAATAAATAGGATTGTAACTTTGAGTGAGCtttttATGGAATCAACGAATATTTTCATTCAAGTTGCTCGTTTTAAGTTTTGTTTTATGTGCACCTAACGTCAAAATGGAAAATGTACTGAAGCTTGATGCATTGATGGTAGAGGTATATGAAATGTTCCATT…	scaffold_14240	1
scaffold_142862_429	1	291	31	7	1.5	AGC	TGTTGTTGTAGCTGCTGCTGCTGCTGCTGCT	NA	1	1	4	46	321	AACATGCAGTTAACAgcgcgcACAacacacacGCCATCACTACCAGATATAATATCTTTAAGACGCtgttgttgtAgctgctgctgctgctgctgctCACTCTGCTTAGGATGAAGTTGAAGCTTAGTAATAATGTAGGCGATTGTAGACTTTTGATGCAAGAGCAAATATACACGAGACATGATTTGGCGGAGCTTCCAGCGtttttCTTATACCAATGTGTTGCTGTAATCAGTTCTGtttttttttttttttttGTTTGATGTCGTTTGCTTAAGTCTCTAAACTCTAACATTGGACTTTTGGAGGCGTTGGTGTCTT	AACATGCAGTTAACAGCGCG	AAGACACCAACGCCTCCAAA	46	204	225	20	545	20	60.11	60.107	6.86	3.28	0.217155	F	621	TGCGGCAGAGCGAGTGTTGCGCATTTCTTTTGGCACTGGGACTGTAGGACTGGCGGACGGAATGGCACATCATGCGCGGTCTTCGTCTCGTCGTATAAAGCATAAGTATATCCCAAAACCCAATAACTACAATCTTGCTCTCGCCTGTCGTGTCTTAAGCGAGATCTTGCATCAGGCTCAGTAGGCATTTGCGACCATaaaaaTTACTCCGACTTTAATAGCATAACATGCAGTTAACAgcgcgcACAacacacacGCCATCACTACCAGATATAATATCTTTAAGACGCtgttgttgtAgctgctgctgctgctgctgctCACTCTGCTTAGGATGAAGTTGAAGCTTAGTAATAATGTAGGCGATTGTAGACTTTTGATGCAAGAGCAAATATACAC…	scaffold_142862	429
scaffold_143091_1144	1	301	24	8	1	ACG	CGACGACGACGACGACGACGACGA	NA	1	1	6	13	102	TGGAGAAACAACATGGACCACATGCagagagTTGAGGCCGAGGcgacgacgacgacgacgacgacgaTGACGACGTTGATGTCGACGACAAAGACACAAACT	TGGAGAAACAACATGGACCACA	AGTTTGTGTCTTTGTCGTCGAC	21	13	258	22	359	22	60.092	59.398	4.17	4.2	4.69392	B	624	TTTTCCAAAACAATCCAAAATAAAATATACCTCCATAGCCGCCTAAACGCTAAACCTAACTCTATACTTATATTTATAGACATCAACAACACCCTTAAACAAAACAGGGaaaaaaGGTCCTGACGCGTCCCATATCCATTTGCATCTTGCTCAATGCTCAGCATGAGTCTGTGTCAGAAACATTGACCTTGCGTCCAATTGGAATAAAATTCTCTTTTCATAAAACCATGTGAATCATGGAATCTGCATaaaaaaGATGGAGAAACAACATGGACCACATGCagagagTTGAGGCCGAGGcgacgacgacgacgacgacgacgaTGACGACGTTGATGTCGACGACAAAGACACAAACTATAAGGCAAGAatcatcatcATAATCGCCttttttGGTTG…	scaffold_143091	1144
scaffold_143295_1226	1	432	24	8	1	AAC	CAACAACAACAACAACAACAACAA	NA	1	1	4	100	295	AGCCTTCTGTGCACTTACCCCAATGCCTTTAcccccGTCCGTTCCTTATTTTACAACACCCGCCTCTTTCAACTTCAAACCAACGACGGAGACGTCGGATAGAATGACCATGTTTACAGAGCAGAGATCcacacaTGGAACACCAAACGTCcaacaacaacaacaacaacaacaaAAAGAACaaaaaaaGTATCTAAGAAACTAGGTTACTAGATTCTTGAAAGCACTAAAGCAATTTTAAATTTAGTTGGCGGTTCTCGCTGCttttttGTTGATCTTTGTTGCACGCACGATC	AGCCTTCTGTGCACTTACCC	GATCGTGCGTGCAACAAAGA	131	100	281	20	575	20	59.963	59.765	3.69	2.52	0.271499	F	624	AGATAAGAACCAAACgtgtgtTCTATAGAATAGGTTGACCCAAAAGCTGTGTAACTTCGGGGCTGTTCTCTAGAATACATATTATGGGTGGTAACAATGACGGGGACGTTCGGTCGGTGGGAATAACCGAGTGTtatataCCTaaaaaTCTTCCACTACACTTTACACTTTTCACAAGTGTAGGATGATCGCCATAGCCATCGTCGTAGTTTTGTTACCGTGTGGCAATatcatcatcatcatcTCCATCGTGCGAtttttATTAATTTAGCTTACAGTCAGCCTTCTGTGCACTTACCCCAATGCCTTTAcccccGTCCGTTCCTTATTTTACAACACCCGCCTCTTTCAACTTCAAACCAACGACGGAGACGTCGGATAGAATGACCATGTTTACAG…	scaffold_143295	1226
scaffold_143457_31	1	251	71	7	2	AAT	AATAATAATAATAACAACAACAATAATAATAATAATAATCATTCAACAAGTAATAATAATAATAATAATAA	NA	1	1	4	73	344	CCCAAACAACGCGAAGGTACGAATGCGGGTAACAGTAATAGCAATaacaacaacAATACCAGCAGCAATAATCACAATACGCATGGGGCTAGCaataataataataacaacaacaataataataataataatCATTCAACAAGtaataataataataataataaTTCAGCATTAAATGGTGGTGCAAGCAGTTTATTTGATAGTACACAAGCTGCATATGGGGTAGGTGGCGGCGGTGTAGGTGTAGGAGGCAGTGTTGGTTATGAACCTAGTTATGCTGCAGCATATCACCATCACCATCATCACCACTCtcatcatcaGGCAGCAACGGCTGGAATGTTTCA	CCCAAACAACGCGAAGGTAC	TGAAACATTCCAGCCGTTGC	73	160	158	20	501	20	59.764	59.686	3.34	4.17	0.550121	D	621	GGCTGCTGTGAACGCATTCATGCATCAAGCACAAGCATCAACTACCTCACTTAACGATACAAGTTGCGCATTGGATATCAAACCAACGATACCAAACGGTAATGTCGGAGTTGGTGGCGGAGGCGGCATCGGTGGAGTATCAAATCAAGTTCCTGCGCCCAAACAACGCGAAGGTACGAATGCGGGTAACAGTAATAGCAATaacaacaacAATACCAGCAGCAATAATCACAATACGCATGGGGCTAGCaataataataataacaacaacaataataataataataatCATTCAACAAGtaataataataataataataaTTCAGCATTAAATGGTGGTGCAAGCAGTTTATTTGATAGTACACAAGCTGCATATGGGGTAGGTGGCGGCGGTGTAGG…	scaffold_143457	31
scaffold_143539_337	1	301	24	8	1	AAT	TTATTATTATTATTATTATTATTA	NA	1	1	2	57	252	tttGGAAGTAGGTGCGTTAGCATAtttttGGAAGGACAATATTTGTGTACCTTTGAAAACCAACATTTCTCATTATTGttattattattattattattattaTAAATTCCTTATTTGACCATATACATGTATTTaaaaaTTTATAATTACTCTaaaaaCTGTTTCGGTAATCTAGGGCTTGATCAATAAAATTGTAAAGGTTCTTACAACCCCACTCTCCATTTAAAAtttttGTCGCTTCCTGGTGATTGA	TTTGGAAGTAGGTGCGTTAGC	TCAATCACCAGGAAGCGACA	57	130	223	21	474	20	58.58	59.315	3.09	4.35	3.1042	F	624	TAATTAGATGTACCAAACAGATGAATCGGCTTTGATCGGAAATATTATTTTCAAAATTTAAAATAAGaaaaaaaCTTAAATTGATTTCTGGAAATTATTCATGTTTCTTGTTCGATGAttttttAAGGGAATTTCAAGTTCTCAGAAATATGCTGATATTGTAAACAAAAGCTGAATTCTCAATAtttttGTATGGTCGAGAATGGAGTATGGAATTACGtttttGGAAGTAGGTGCGTTAGCATAtttttGGAAGGACAATATTTGTGTACCTTTGAAAACCAACATTTCTCATTATTGttattattattattattattattaTAAATTCCTTATTTGACCATATACATGTATTTaaaaaTTTATAATTACTCTaaaaaCTGTTTCGGTAATCTAGGG…	scaffold_143539	337
scaffold_14368_5638	1	301	21	7	1	ATC	TCATCATCATCATCATCATCA	NA	1	1	4	57	269	AGATCCTGGCTGCTCCCTATACTCGTATATGACAATGAAGAACGAATATGATTATTACAATGACAACGACCATATTCtcatcatcatcatcatcatcaAAGGATGAATTGGTTTGATTTCCTTAAGGAATCTAAATCCATACAGTACATTCGTTTATGAATAACTTCAATTATTGAAAGCTTCAATTTGATGTAAAGGTTCCTTTATACaaaaaTAGACATACATTGAGAAATTTAATTTTATTGATTCAATGTTGTGCCAGGTTGTGG	AGATCCTGGCTGCTCCCTAT	CCACAACCTGGCACAACATT	57	151	224	20	492	20	59.807	59.248	2.57	2.71	0.945123	F	621	CGTACCTTTATATGATGGCATTGTGtttttCTTTCATTCATCaaaaaGTCCatatatatTTTGAATTTTCTCAAACACATGAAGGTACAGGAGTTTTATGTAATGATGGCTTTATCTAGGTTTGACAAGATGATTGTTACatatatTTAttcttcttcATTCCATATTTGTCTATGGATGACAAATATTGAAATGTACATAGAATTTATAACGTTCATTCTGCAGATCCTGGCTGCTCCCTATACTCGTATATGACAATGAAGAACGAATATGATTATTACAATGACAACGACCATATTCtcatcatcatcatcatcatcaAAGGATGAATTGGTTTGATTTCCTTAAGGAATCTAAATCCATACAGTACATTCGTTTATGAATAACTTCAATTATTGA…	scaffold_14368	5638
scaffold_144141_1	1	107	21	7	1	ACG	GTCGTCGTCGTCGTCGTCGTC	NA	1	1	3	77	261	GCTTGTAGGATGTAGGTGACCAGTTTTGTAAACATTGTTTGATGAACATAGAATTTAACACGATAAGTCTCATGTGAGCTGGATGTCGCCGTTGTCGTTgtcgtcgtcgtcgtcgtcgtcGCCGTCATCGTAACTATCATCAGGGGTATTCCAGATTCTGTTTTCCAGATCACCATGGCAGTCCTTGTAATCCCCGTAATAAACACATAGACTTCCCAACATGAACATTGCAGAATCCTATTCCCGCACATAAACAAGAGC	GCTTGTAGGATGTAGGTGACCA	GCTCTTGTTTATGTGCGGGA	77	121	8	22	268	20	59.5	58.551	4.02	5.14	3.94908	A	621	TACTGTAGCTTGTAGGATGTAGGTGACCAGTTTTGTAAACATTGTTTGATGAACATAGAATTTAACACGATAAGTCTCATGTGAGCTGGATGTCGCCGTTGTCGTTgtcgtcgtcgtcgtcgtcgtcGCCGTCATCGTAACTATCATCAGGGGTATTCCAGATTCTGTTTTCCAGATCACCATGGCAGTCCTTGTAATCCCCGTAATAAACACATAGACTTCCCAACATGAACATTGCAGAATCCTATTCCCGCACATAAACAAGAGCTTTTCCTTAGGGAGGATGTGTTCTTATGTTTGTAAGTTTTCtatatatataGGAATTACAAGAGTATTAAGttttttGGGAAGAAGTACGAGTATTTCGCACCCTTCAAAGTTCAGTATCACCGTAGTCCA…	scaffold_144141	1
scaffold_14415_2399	1	301	21	7	1	ATC	TCATCATCATCATCATCATCA	NA	1	1	6	116	319	TCCGATCCGAATTGTTGGTCTTCGTAATTGTCGTTCCCATTCTCggggggAAAACTTATTGGATTATCATGTTGTCCTGGTGGTTCGGCGTAGGCAAGGATATTGCTTTTATTGTTAAGTATACGCCCCTCTACTTCTTGTTCTTGTTCtttttCTTCTCCTtcatcatcatcatcatcatcaGAATTTGAtgttgttgtCGTCGTTGTGGAATTCGATTCAATTAAATCAGAATAttttttCGGtttttCATCAACATCAATTTCAACATCAATATCATCTTCTTCATCGTTACGTCTTGTTGCAGCTCCTTGTCCAT	TCCGATCCGAATTGTTGGTCT	ATGGACAAGGAGCTGCAACA	141	116	139	21	457	20	59.447	59.889	3.85	3.33	1.66431	F	621	GTCGCACCATGCGAATACGAATCATCTTGCTGCGgatgatgatgatgatGTGAATCAATAAAATTCACCTTCTTTCCCCTACGATAGTCTTCCTCATCGTGATGTGTATCCCTATGAGCAGTATTAGGGAATCGAAATTCCGATCCGAATTGTTGGTCTTCGTAATTGTCGTTCCCATTCTCggggggAAAACTTATTGGATTATCATGTTGTCCTGGTGGTTCGGCGTAGGCAAGGATATTGCTTTTATTGTTAAGTATACGCCCCTCTACTTCTTGTTCTTGTTCtttttCTTCTCCTtcatcatcatcatcatcatcaGAATTTGAtgttgttgtCGTCGTTGTGGAATTCGATTCAATTAAATCAGAATAttttttCGGtttttCATCAACATCA…	scaffold_14415	2399
scaffold_14439_3557	1	301	28	7	1	AAAC	TTGTTTGTTTGTTTGTTTGTTTGTTTGT	NA	1	1	4	105	331	GCCCAATGCTGTGCTTGAATACCACATATTTGaaaaaaaTCCCAAATAGTTCACTTTTAAAGCGGAGATTaaaaaGCTTGCAAACAAatatatTATAATATTATAAAACTGaaaaaCTTCTTTGCttgtttgtttgtttgtttgtttgtttgtTTGAACGCGCTAATCTCAGAAACTAATGGAGCGATTTGaaaaaTTCTTTCCGTTGTAGAAAGCTCATTCATTGAGAAAGGCTAGATGCTACATAACATTAGATTAGACAAATTCGAGCGGAGCATCAATTAAGAGTAATTCGCCCTTTTAAGTGCTTCTACTGCTGCACTGCGGAAAT	GCCCAATGCTGTGCTTGAAT	ATTTCCGCAGTGCAGCAGTA	105	158	176	20	506	20	59.752	60.322	2.57	2.74	0.569852	F	628	AAAACTTTGAGAAGAATGACACCTTGAACATAGTCGGTGCGTTATTGCTAacacacGGCTTCAATTGCTGCaaaaaTTTGGCATCTCAGCTCAAATTGATTCAAGCAACCGCATCGGTCCCTTGCCCGAAAtttttGTAACGATAATGGCAAGCCTATATTTAATCTATATTCTTGCCCAATGCTGTGCTTGAATACCACATATTTGaaaaaaaTCCCAAATAGTTCACTTTTAAAGCGGAGATTaaaaaGCTTGCAAACAAatatatTATAATATTATAAAACTGaaaaaCTTCTTTGCttgtttgtttgtttgtttgtttgtttgtTTGAACGCGCTAATCTCAGAAACTAATGGAGCGATTTGaaaaaTTCTTTCCGTTGTAGAAAGCTCATTCAT…	scaffold_14439	3557
scaffold_144766_1009	1	482	21	7	1	AAT	ATAATAATAATAATAATAATA	NA	1	1	3	18	149	CTGCATTGCCTACACTTGTCATTTCTCTATtatataAAGTTAACTTCTTCATGATGAAGTTCAAAATAaagaagaagATGAAGAAAGTCTataataataataataataataAACGTTCCTAACCTTATACTGGATTCTCTGAGGCGACA	CTGCATTGCCTACACTTGTCA	TGTCGCCTCAGAGAATCCAG	69	18	392	21	540	20	58.846	59.18	3.58	3.86	2.97387	B	621	AAAATATACACTTATGTTAAATTATaaaaaaTTTTCGTTAGAAAATTTAGAGTACAATTATTAATTTAAATTAAACGTATCTTTACTaaaaaaTAACATAAAAGTTCCTTTGTGAATGTCATTCCTTCCTCTTCAAAATATTTCTGAATGAGTCTCCTTGAATGTTCATCTTTTCCTGCTTAAAACTTAAGCATTCATGTTACTTGAGGCATATTTTAACACAAAATTCCATTGTATTTGATATAAGTCCATATTGTTAATTTTAATATTCCCTTTGAATTCAATATTACAAAATGttcttcttcGACAAAATCTCCTCAATAAGAAAGTCATTGAATTTTCaaaaaTATTAGATCTCCTTTGCAGTTGCTAAAATGAGTACACCAATGCACTGCATTG…	scaffold_144766	1009
scaffold_145057_1	1	204	21	7	1	ATC	ATCATCATCATCATCATCATC	NA	1	1	2	0	243	GCCATCACAGCGCCACTATTatcatcatcatcatcatcatcACCATCGTCGTTTTCATAATCATTAGCATTACACTTACTAAGAAACaaaaaaCaaaaaCAATGTAATTTAAGACACGCAAAAGaaaaaaCCAAGATGTACACGAAGAAAACTTAAGAAAGaaaaaaaaaTAAGAAGAAATAACAACAAAACAAGaaaaaTTTTAATTCaaaaaCGaaaaaCATCCCAAACTATTGACCGTGA	GCCATCACAGCGCCACTATT	TCACGGTCAATAGTTTGGGATG	0	180	184	20	426	22	61.098	58.394	1.73	3.51	4.70318	F	621	CGCATATCGAGTTAAGTTCATTCGAACGTGCAGTCGTCTTCAGTCTCCAGTCttttttCTCATCATTATAACCTTTACTTGGATTGCATTAGCACAGAGTATACCGCATAGCATAGCAGCTTAGGTATTTAATAACTTCCTGTGCGGTGTGGTGATTACACAacacacCCTATTGATGCACCGGCCATCACAGCGCCACTATTatcatcatcatcatcatcatcACCATCGTCGTTTTCATAATCATTAGCATTACACTTACTAAGAAACaaaaaaCaaaaaCAATGTAATTTAAGACACGCAAAAGaaaaaaCCAAGATGTACACGAAGAAAACTTAAGAAAGaaaaaaaaaTAAGAAGAAATAACAACAAAACAAGaaaaaTTTTAATTCaaaaaCG…	scaffold_145057	1
scaffold_145224_1006	1	456	21	7	1	AAT	TAATAATAATAATAATAATAA	NA	1	1	4	9	121	TGCGGACGACGGATTATTCCTGAAATATTtaataataataataataataaTCTGACCTGCACCAACGGAAATATTGAAAATAAAATGATTAAAGACAAAACCATGATCTTGACGACCAAAG	TGCGGACGACGGATTATTCC	CTTTGGTCGTCAAGATCATGGT	9	49	427	20	547	22	60.249	58.662	3.01	3.55	3.5874	A	621	CTCAAAGaaaaaGAAACATAGAAAAGagaagaagaATTAATATAAAATACACAATTCAACAGAAATATACCCATCCACATGAATAAAGACCGAGAGGGAGACCAAATAAGAGATGGATGGACGATCGTAAATATTTCAACGAAAATTGGTATAACCATAGACTAACTAATAATATTAAtattattatATTTATTAGTTAGTCTATGGTATAACGACGCaaaaaGAAGAAATCTACATATGGATAGCACTgggggAGATTAGTGCCAGATATAGTACCTTGTaaaaaTTaaaaaGTTAGAACCAAATATACCATCAtttttGTAATGGCACTCAAtttttCAGTGAAGAATTTAATTAACAACGTAATCGAAGCACAATTTTGaaaaaTAAGATCAAGGG…	scaffold_145224	1006
scaffold_145332_960	1	301	24	8	1	AAC	TTGTTGTTGTTGTTGTTGTTGTTG	NA	1	1	3	5	159	CACTTCTCCACTGATGGCGTCATCCTCAGTCTTCACATTATCCTAGtttttGCACAATACGTTGCATTCATTTTGATTTATGTACATATGTGtttttttACtttttACTTttgttgttgttgttgttgttgttgTGCTGCAACTCCAGCCAACTTGTGC	CACTTCTCCACTGATGGCGT	GCACAAGTTGGCTGGAGTTG	90	5	191	20	349	20	60.037	59.969	5.68	3.16	0.068131	F	624	AATAAAGAAGCACAGAAATATTTGTGTATGTATGTTGCATGATGGCCTGCTGATAGTCTGTCCTTCCTGATCCTGGGCTGATGCTGAATCCATTAACTGAGCAAacacacacGAAAAGAGGAGGCAGTTTAATTTTGTTTTATCGTAAGCATAAGAGGTTTTGAGACTGTTCTCCCCTTTTATGATGCATCACTTCTCCACTGATGGCGTCATCCTCAGTCTTCACATTATCCTAGtttttGCACAATACGTTGCATTCATTTTGATTTATGTACATATGTGtttttttACtttttACTTttgttgttgttgttgttgttgttgTGCTGCAACTCCAGCCAACTTGTGCTGTCGAGCCAGATGTCAGGATGAAttttttAAAACGTTACAGAAAATATG…	scaffold_145332	960
scaffold_1459_18218	1	513	27	9	1	AAT	ATTATTATTATTATTATTATTATTATT	NA	1	1	4	60	253	CGCCTAAGTGTCTCACCGTTTGATTAACGCTATGAAACATTACTCAGTCATTACTCTTTTGTATTACATATACAatatatACGTaaaaaTGAGtttttCAACAAGAGGTTTCATTTTGATACAAAATTCATTAtttttCAAAAGAAattattattattattattattattattAATCATGATTAGCTAACATTGTAAGAACATAAATTCTTATTTATAATATAGCTTTAAAGTGTGCAGCAGCTACGGCATTT	CGCCTAAGTGTCTCACCGTT	AAATGCCGTAGCTGCTGCAC	126	60	367	20	619	20	60.039	61.927	4.44	4.57	1.96504	F	627	ACCTCCTAAGACtttttCTTGTGGGGATGTCTTTGATCGCAGATCTATGCAACTAAGCCGCAAACCACCGCGTTGCTCAAATTGAGCATGAGCCAAAGTCATCGAAAAGTAGATCTTTTAAATGAGCTCCACCTTGATAACCCGTGTAGATCATTTAAACGATTTTATATTTGACACATAATGTAAATGATTTGGCTCTCAAATAAAGATAAAATCTTATTGAAATCTCATATACAACTTATCTTACGAAAACCATAAGTATTGCAGTGCTATAAAATGAAACATACAAATTATTGATTTTAGCTGATCATATTtatataATTTGTTTTGTATAGATTGTGCTTTCAATaaaaaaGTATACGTGTACGCCTAAGTGTCTCACCGTTTGATTAACGCTAT…	scaffold_1459	18218
scaffold_145_27651	1	292	33	8	1.5	ATC	ATTATTATTATCATCATCATCATCATCATCATC	NA	1	1	2	63	206	CATACCACTCCCTCACGCACATTCAAAGACCCAAccccccaaaaaaTAATACAAAATTATATTCAACCACCCCTAACTGTGACattattattatcatcatcatcatcatcatcatcATACGCACAGCACATGGACAGGACTTTTACTTGGTGTACTTTGGGAAGTTTATGGAAGTGCGGGGCTATCACATTTCCGATTAGCCAGCT	CATACCACTCCCTCACGCAC	AGCTGGCTAATCGGAAATGTGA	63	68	209	20	414	22	60.46	60.093	5.34	3.58	2.55325	F	624	ACCAAtttttCGAAAGCATCATTAAATACACGAGTGTTTGTGACAACCAATATCAAAATACTTCATTGTTATTAAATTAACCGATGAAGAAGCATTTTCtttttCTTTCATCGTTTCTGTGGTTTCAATTTGaaaaaaaCATCATTAGCTGTCACCTTTCaaaaaCATTTCTTTATTATTTTCTAATACAATTTGATTATGTAAAACCCATACCACTCCCTCACGCACATTCAAAGACCCAAccccccaaaaaaTAATACAAAATTATATTCAACCACCCCTAACTGTGACattattattatcatcatcatcatcatcatcatcATACGCACAGCACATGGACAGGACTTTTACTTGGTGTACTTTGGGAAGTTTATGGAAGTGCGGGGCTATCACATT…	scaffold_145	27651
scaffold_14602_191	1	301	24	8	1	AAT	ATAATAATAATAATAATAATAATA	NA	1	1	3	77	249	GAGCAGTAGGCCTTTGCAACCagagagaaaaaaaCTGTTTGCAACTAGCTCAATAATTTTATATTAGCACGTAATTTATTACTTGTTTAATGAATATataataataataataataataataAAGTACAGAAGAATGTTCAGGTTAATGGGAAAGACAAAGAACCCTGATCTAACTATCCAGAACGAACTAATGCTATAAAAGCAAATACTCAGAACCCGTTTGGACTTATGCCATTCAACTTGGAGGCT	GAGCAGTAGGCCTTTGCAAC	AGCCTCCAAGTTGAATGGCA	77	108	204	20	452	20	59.476	59.887	4.17	4.92	0.636514	F	624	AAAGCTATTGAGttttttttGATGAtttttCTCAAAACAAAACCCattaattaattaAATCCCTAGTTCAAAATAATCATTTATAGTTGCTAAGAATTTGTATAACATTCTAATCACTATATTCAAGTAGCCATATGTAAATTGTACCAAATAACTTCAAATAAATGAAATAAATGAAATGAAAgtgtgtAAAATTAATTATAGAGCAGTAGGCCTTTGCAACCagagagaaaaaaaCTGTTTGCAACTAGCTCAATAATTTTATATTAGCACGTAATTTATTACTTGTTTAATGAATATataataataataataataataataAAGTACAGAAGAATGTTCAGGTTAATGGGAAAGACAAAGAACCCTGATCTAACTATCCAGAACGAACTAATGCTA…	scaffold_14602	191
scaffold_146264_3029	1	301	24	8	1	ATC	TCATCATCATCATCATCATCATCA	NA	1	1	2	61	228	TTCCGTTCCATCCCTTGACATTCATGAAGGAGTaaaaaCATTTTACCTcccccatcatcatcCCCATCACCATCACTATCGtcatcatcatcatcatcatcatcaGTTCGTCGTGCATGACAATCATGACGAGGAACGAAGAGCTTGGCATTTCCCATCAAGTGCAAAGAAAATTACCATCAGGaaaaaTAAGCCCtatataTGGTAGCGTACTGCCATCTACCCGTc	TTCCGTTCCATCCCTTGACA	GACGGGTAGATGGCAGTACG	61	103	220	20	447	20	58.939	59.97	3.58	3.67	1.0911	F	624	AAGAAACCATCAACTAAAATTAATAAGGATGGCAATGGGGATGGTAATGCACAGCTCAGGCATcacacaTGGTATGGAATAGGTATGCCTGGTAGTTCACACCTTGATGTCGTCGaaaaaGCACAGAACGAACGAAAGAACGAACCACCAACTTAACTATCGGGTGAGATAAACAAATGTATTTTATAGGTTCATATACGAGTATGGAGGAAAACTCTTTTCCGTTCCATCCCTTGACATTCATGAAGGAGTaaaaaCATTTTACCTcccccatcatcatcCCCATCACCATCACTATCGtcatcatcatcatcatcatcatcaGTTCGTCGTGCATGACAATCATGACGAGGAACGAAGAGCTTGGCATTTCCCATCAAGTGCAAAGAAAATTACCAT…	scaffold_146264	3029
scaffold_146501_981	1	301	21	7	1	AAC	CAACAACAACAACAACAACAA	NA	1	1	4	2	210	gggTGGTGTTGTATGCAGAGATTcaacaacaacaacaacaacaaATATAAAACTGTGTACGTATATTAGCGAAACaaaaaaTCGCGTGAtttttAAGTTTTGCAGGCAGACGACTacgacgacgacgATGAACGAGGACGACGATGAAATTTATAAAACAACACTTAcagcagcagCAACAAAATGGCCATGAATAAGGACCGCGTCGTT	GGGTGGTGTTGTATGCAGAGA	AACGACGCGGTCCTTATTCA	2	146	278	21	487	20	59.997	59.756	3.1	2.57	1.24757	F	621	TaaaaaTGGGGAGGGAGATGCAATTCATTATCTTAATTGGTGGTAATTATACATTGCACGCTGACAACTATGTCAAGTTACACAAGCCCTGGCTTCGTCGTTTGGTTGGTTAGCCGGTTCGGTTGGTCTTTGGTTGTAGCGGGCCGAGCCGAAACGATGaaaaaaaTTGCACCaaaaaGTGTTTTGTTCGCttttttGAGATTTCTGtttttGAACCAAAACAATTTATGGCTGTCTCGGGGCAGTTAATTCTCTTCAACtatatataCAAAAGAgggggTGGTGTTGTATGCAGAGATTcaacaacaacaacaacaacaaATATAAAACTGTGTACGTATATTAGCGAAACaaaaaaTCGCGTGAtttttAAGTTTTGCAGGCAGACGACTacgacga…	scaffold_146501	981
scaffold_14746_1	1	100	28	7	1	AAAC	TGTTTGTTTGTTTGTTTGTTTGTTTGTT	NA	1	1	4	53	201	AACCGCAAAGAAATGGAGGCTCGGTAAACCCATAGGTAGGTAATTTATTGGTTTACACATAACACaaaaaaaatgtttgtttgtttgtttgtttgtttgttTTGATGTTCAAGTGTCTAGTGATACAAAGTTCAAGTATTACACCTTCTTATATGATATTGAtttttATTTTAtttttGGCTCGACAGTAGGCATTGTGCA	AACCGCAAAGAAATGGAGGC	TGCACAATGCCTACTGTCGA	53	80	27	20	227	20	59.397	59.68	4.7	4.2	0.923116	F	628	GTCAGTGGAATTGTGCTTGAGGATTTAACCGCAAAGAAATGGAGGCTCGGTAAACCCATAGGTAGGTAATTTATTGGTTTACACATAACACaaaaaaaatgtttgtttgtttgtttgtttgtttgttTTGATGTTCAAGTGTCTAGTGATACAAAGTTCAAGTATTACACCTTCTTATATGATATTGAtttttATTTTAtttttGGCTCGACAGTAGGCATTGTGCATCACATCAAAGCTaaaaaGGtttttGAGATATTTCTGTTGGACAATTAAATAATGTTAAAAGCCTAGTTCATCATTAAGGGCTTGATATTATGTaaaaaGCTTACGCGTCACGGTGTCACTGGACCCACAACCCACATAAAGTTAAAATAGCATTATTGTGTTTaaaaaaaa…	scaffold_14746	1
scaffold_147706_1895	1	357	24	8	1	ATC	ATCATCATCATCATCATCATCATC	NA	1	1	3	0	135	CTGCTCCGGATGCCTGTTATTTGGTCCCGAAATTTCCGTTCGAATTTCAATTTAGTTCAAATCAAGAGTTGAGGATAACCTCACTACTATatcatcatcatcatcatcatcatcGCATCCTCTTCCTCTGTTGGT	CTGCTCCGGATGCCTGTTAT	ACCAACAGAGGAAGAGGATGC	70	0	267	20	401	21	59.893	59.72	1.89	3.91	1.38788	A	624	TGAAGAGGCGAGGAGATATCCTTtgtgtgGTATCGCGGTTTGGTTTGCGGTTGACTTCGTCTTTTGTTTTCAATACCTACACTCGTCCTATAACTTTTATCCTATACATCCAATAGAGAAGCGAGTGAAATGAAAGTCAATTTCTGGATGGAAAAGTGCGGCGAGTGCGGGATGAAGCTTGCCTTGCGACCGCTACCCAACTGTGcgtcgtcgtcgtCGCTCGCCTATGAGTTGAGAGTTGAATATCtgatgatgaGTTTTCTGTTCTGCTCCGGATGCCTGTTATTTGGTCCCGAAATTTCCGTTCGAATTTCAATTTAGTTCAAATCAAGAGTTGAGGATAACCTCACTACTATatcatcatcatcatcatcatcatcGCATCCTCTTCCTCTGTTG…	scaffold_147706	1895
scaffold_147839_313	1	301	21	7	1	AAC	CAACAACAACAACAACAACAA	NA	1	1	6	0	281	CATCGATGCCATTGACGAAAGcaacaacaacaacaacaacaaAAAGGACAACaaaaaTCAAAATATCTCGTGCAATTCATACACATATGACAGATATTCTCGcacaacacaacacaacacaaCACACGacacacGAACAAAGTTGTATAACACGACTAACATGAGTACAAAACACATTTTCATGCCAATGAGTTCTTTCATTTTCATCTCCAATTTCCACGTGACTCTACTTATCCTAGGTTCTAGAGATATCCTGTTTGTTtgtgtgACGACGACAACGA	CATCGATGCCATTGACGAAAG	TCGTTGTCGTCGTCACACAA	0	219	280	21	560	20	58.022	60.179	2.62	3.33	3.15718	F	621	CcatcatcatcatACCCCATACCAGCCCAATCCACGAAGACTACAACGACGATGACGATGGCGACGCTATGCAGGCAACAGCCAACATTCTTTTCATCAagagagCACATGATATTGATGTGACGGCATATAAATTGAAATATTATAAAATAATCAATCGAATGTTTCATAATATTCTTGGTACTCGTATTCTCCAGcccccATTCCAATTCCGATCCAGATCCTGATCCCGATCCCCGTATCCGCATTTATTCGatatatCTCCCACCGaaaaaaTAGCATCGATGCCATTGACGAAAGcaacaacaacaacaacaacaaAAAGGACAACaaaaaTCAAAATATCTCGTGCAATTCATACACATATGACAGATATTCTCGcacaacacaacacaacac…	scaffold_147839	313
scaffold_147916_685	1	301	32	8	1	AAAC	TGTTTGTTTGTTTGTTTGTTTGTTTGTTTGTT	NA	1	1	6	1	249	CCACTGAACGCAAGATTGATCAAAACATAGATATAAATCTTTTACCTAAACGAAACCTTAGAGAAATGTCTCTAAAATGTGGTATTAAACTCCACAAGAAAATTGCTAGTTTAGAATGTGCTTTATAAAGAAGGAGGATTAACTTTATTAAATTAAAGTAAAGCTTTTCAAACTGAAAAGCTGAAGAGTTTGTGtgtttgtttgtttgtttgtttgtttgtttgttTGAACGCGATATTCTCAGGAACT	CCACTGAACGCAAGATTGATCA	AGTTCCTGAGAATATCGCGTTC	172	1	107	22	355	22	59.256	58.292	2.92	3.95	6.45146	A	632	ATGTTCAATTCGACAAATAAGACTGATTTCAAGAACTTCCAATGGGAAGTTaaaaaTATATGTGCTACTCTCAATAACTGGGCCTTAATTTCATCGaaaaaCTATTCCACTGAACGCAAGATTGATCAAAACATAGATATAAATCTTTTACCTAAACGAAACCTTAGAGAAATGTCTCTAAAATGTGGTATTAAACTCCACAAGAAAATTGCTAGTTTAGAATGTGCTTTATAAAGAAGGAGGATTAACTTTATTAAATTAAAGTAAAGCTTTTCAAACTGAAAAGCTGAAGAGTTTGTGtgtttgtttgtttgtttgtttgtttgtttgttTGAACGCGATATTCTCAGGAACTATTAATCCGATTTGaaaaaTTCTTTTAGTGTTAGATTGCGTATT…	scaffold_147916	685
scaffold_147_28106	1	301	21	7	1	AAT	AATAATAATAATAATAATAAT	NA	1	1	4	15	302	AGCATCAACAGGTTACACGAAAACCGCATTGACtatataACTTTACTTCGAAAACGTACAAAGTTCCAAACATATTCCTGACTGGAGAACTTTTCACTTTCacatttacatttacatttTAATTGATTTAtttttATGATTCGTAAGATTAATCTTTCAACTTGCAAAGtttttCTCTTCTTTTCTTCCTAATAGTACTTCATATTAAAATGTGTTAGTTCGtatataACGTGCATTAATaaaaaaaataataataataataataatCACTTGGTGTCAGGTCGCCATTGCCCTCCTATTCT	AGCATCAACAGGTTACACGAAA	AGAATAGGAGGGCAATGGCG	224	15	55	22	356	20	58.527	59.891	3.46	5.69	3.58199	F	621	ACCGAAAGTTATTAGAGtttttGAATTTCTTCTAAGCATCTTAAATTAGTAAATAGCATCAACAGGTTACACGAAAACCGCATTGACtatataACTTTACTTCGAAAACGTACAAAGTTCCAAACATATTCCTGACTGGAGAACTTTTCACTTTCacatttacatttacatttTAATTGATTTAtttttATGATTCGTAAGATTAATCTTTCAACTTGCAAAGtttttCTCTTCTTTTCTTCCTAATAGTACTTCATATTAAAATGTGTTAGTTCGtatataACGTGCATTAATaaaaaaaataataataataataataatCACTTGGTGTCAGGTCGCCATTGCCCTCCTATTCTCTGTGCTTCCTATCAACATGCTATGATAACAATCCACATAAGA…	scaffold_147	28106
scaffold_14872_1054	1	301	21	7	1	AAC	ACAACAACAACAACAACAACA	NA	1	1	4	76	269	TGCCGAAGCATTTGCCATTCTTCAAGACAATAAGTCACCGAGGAAAACATGTTAAATGGTTTGATGGCATTTCTATCCTTCACGCCATATAAAACCacaacaacaacaacaacaacaCTGAACTCTTACCTGAGCTTATTTAATTGCAACAGGAATAGTACAGTAAtttttGTAATTTAAATAGAAGGAGAACTTGCGTTAAATCCGGTGACTTTAAttttttAGTGGGTATTTTATGTCCAAGTTTCCGACTTAGAGCTTCGAGCGCA	TGCCGAAGCATTTGCCATTC	TGCGCTCGAAGCTCTAAGTC	76	132	205	20	473	20	60.109	60.179	2.67	3.01	0.28787	F	621	CTTTAGATAATTACaaaaaaaaaaCACAAACaaaaaaCATTTACCACCAACTCCTTAGAACAATTTCACTCGATTTACCACCAACTCTTTAAAACAATTTCACTGGACCATAAATAGATTTGGTAACACATCGTTTGCTGTGACACATGAAAACGGATCCGTAGCCAGAATTGGTCATCTCCCCGAATCAGCCACAGtttttACTGCCGAAGCATTTGCCATTCTTCAAGACAATAAGTCACCGAGGAAAACATGTTAAATGGTTTGATGGCATTTCTATCCTTCACGCCATATAAAACCacaacaacaacaacaacaacaCTGAACTCTTACCTGAGCTTATTTAATTGCAACAGGAATAGTACAGTAAtttttGTAATTTAAATAGAAGGAGAACTT…	scaffold_14872	1054
scaffold_149014_2250	1	301	24	8	1	ATC	ATCATCATCATCATCATCATCATC	NA	1	1	4	20	274	TGCACCTTCAGCTATCATGCAATGATATAATTTGTACACTatcatcatcatcatcatcatcatcATATAACTGTAAGTAAGTATAATACATAAACATACATTTATAGAACCAAGTTAATTAACTATTTTGCTGAATTAATTGGCATCGACAAATATTTGACTAGTCAACCCAATAAACAAATTAATATACGTATAAATAACCATTCaaaaaaaTAAAACAATAGCGGCCCGAAAAGGTGGCTAAGGCCtttttttGATGGTGATAGGCCCAttt	TGCACCTTCAGCTATCATGC	AAATGGGCCTATCACCATCAAA	20	188	261	20	534	22	58.328	58.007	4.06	2.69	5.66498	F	624	ATTCGTTAATGttttttGGTGCTAtttttAAACCGCAGCCGTATAGTAGGTATACATATCAATCATGTTGTAGTCACAATTAGCTTATCTCTAAATTTAGCCATGTTGTAGAAACGCAAAGTTAGAAAATTCAATTAAAGGTACTTCATTATGGCTCAATTCGAATATCGTTTTAGCGCACTGCTTTATAAGTTAAGTCAActctctGACTAACCTTAAATACAGTATACAGGACATAAGCACCGaaaaaCCCATAAACATGCACCTTCAGCTATCATGCAATGATATAATTTGTACACTatcatcatcatcatcatcatcatcATATAACTGTAAGTAAGTATAATACATAAACATACATTTATAGAACCAAGTTAATTAACTATTTTGCTGAATTAA…	scaffold_149014	2250
scaffold_149026_1773	1	517	21	7	1	ATC	ATCATCATCATCATCATCATC	NA	1	1	5	24	279	GCGGTGAGTCGTTAAGTTTGCATATTAATATGGAATAGTAGAAGAATaaaaaaaaGCTTTAATTGATGGTTCTTCAAAAGCAATAACATAAATGCaaaaaaaaGACTGCAAATGAAACTTAAAACTTCACCATTTTGTTTGAAACTATCATGGTCGAGTATGTTACAAATCCAAAAGTAATTCAAGCATTTACTGTTTGGTACTCGTTTCGAatcatcatcatcatcatcatcATACAATATACCTTCATATAAATAGCATTTCAATCGACCActctct	GCGGTGAGTCGTTAAGTTTGC	AGAGAGTGGTCGATTGAAATGC	191	24	305	21	583	22	60.398	58.734	3.68	3.56	4.66386	F	621	AGAtttttAATCTTCTTCGAACAAGTTCCGaaaaaCTTTTAAACTAttttttATTCTAAATGTCTCGTCGGAAGGAAAAGGAAATGTTGTCAGGGCCTGTAAATAtttttGGCTTTCATAAATAGTTTAATTTATGGTGGAAATGAGTTATTTTAACAttttttCTTTGAAGTTaaaaaTTTACCTCTCATCACCCTCATCGTCaaaaaaaaaTTTATATTAATAACAAAGCTACTCCCAATATACTGTACGTCCAATGATCTCGTTATTTTACTGGGACCGGCTTCGAACAAGttttttttATGCGGTGAGTCGTTAAGTTTGCATATTAATATGGAATAGTAGAAGAATaaaaaaaaGCTTTAATTGATGGTTCTTCAAAAGCAATAACATAAATGC…	scaffold_149026	1773
scaffold_149099_433	1	141	12	6	1	AT	ATATATATATAT	NA	1	1	8	103	268	tGCGTTGACAACAAAGATGGTGGTAATGACAAGGATGGAGCTGGTGATAATGAAAATGGTAACGACGGAGTTGGTACAGTTGACAGAACCAACGACGAGGACAACAACGAAGGCAacgacgacgCCAACAAatatatatatatTTaaaaaaaaaTAACTTTCTAATGAATAAAATGAAATAAAGTgagagagaAAGAGCAAAAGTAAGTAagaaagagaaagagaaagAAAGAGAACAGAAAATAAGAAAGCGAGCGATAGATTGTCT	TGCGTTGACAACAAAGATGGT	AGACAATCTATCGCTCGCTTTC	110	103	10	21	277	22	58.979	58.623	3.55	2.62	5.39726	F	628	ACAtttttttGCGTTGACAACAAAGATGGTGGTAATGACAAGGATGGAGCTGGTGATAATGAAAATGGTAACGACGGAGTTGGTACAGTTGACAGAACCAACGACGAGGACAACAACGAAGGCAacgacgacgCCAACAAatatatatatatTTaaaaaaaaaTAACTTTCTAATGAATAAAATGAAATAAAGTgagagagaAAGAGCAAAAGTAAGTAagaaagagaaagagaaagAAAGAGAACAGAAAATAAGAAAGCGAGCGATAGATTGTCTAATAAACTAGTCTCTAAAACTAGagaaagaaagaaagaaagaaagaaagaaagagagagagagagTAAATAAACAAAGaaaaaaGCTATGATCAGGATCaaaaaGGTTCATTTAAGGCtttt…	scaffold_149099	433
scaffold_14918_1840	1	301	21	7	1	ACG	GACGACGACGACGACGACGAC	NA	1	1	4	109	304	AATGATATCTCCGCCGTCGCCCTGGCCGTCCGACCGGCTGCTTCGAACTGTAACAAGTGGAAGCGATGTGCAGTAGTGGTGTATCCGTCAAGTGGCATGTGGCACCCTATGTGGTTGGTGACGACCGAGgacgacgacgacgacgacgacTGTAACTATAGGGACCAAATGATGACACTACAACGACTCTGTCAAGtgttgttgtTTGGGTGTCGCGACATTCACAGTTTGTAAACATCGAGGTCGTCCTTTTACAACCTTTTGACTCTGATGGGATGGTTAATGTTTGTGGAATGAGGCGACG	AATGATATCTCCGCCGTCGC	CGTCGCCTCATTCCACAAAC	109	134	172	20	475	20	60.389	59.834	5.19	2.93	0.554593	B	621	AATATTCCCACAGCCCACTTATAGAGGGACcacacaCGCTTAATGAGACATGTTGCAAAGAAGACCAAGGATTCGCAACATATGTTTCCATATCGCACAGATTTTCATATCCTTCCTGCTACACATACTTCCTCATGaaaaaaaGATATGTCGCCTTCATCAAGTCAAGGTAATGATATCTCCGCCGTCGCCCTGGCCGTCCGACCGGCTGCTTCGAACTGTAACAAGTGGAAGCGATGTGCAGTAGTGGTGTATCCGTCAAGTGGCATGTGGCACCCTATGTGGTTGGTGACGACCGAGgacgacgacgacgacgacgacTGTAACTATAGGGACCAAATGATGACACTACAACGACTCTGTCAAGtgttgttgtTTGGGTGTCGCGACATTCACAGT…	scaffold_14918	1840
scaffold_149494_1	1	52	57	19	1	AAT	AATAATAATAATAATAATAATAATAATAATAATAATAATAATAATAATAATAATAAT	NA	1	1	4	1	129	TCAGGGTCCATTTGTTGATGTTCaataataataataataataataataataataataataataataataataataataataaaaataataataaTATAAATGAAGACACGTTGTTCTATCGTGTAACGC	TCAGGGTCCATTTGTTGATGTT	GCGTTACACGATAGAACAACGT	1	27	29	22	157	22	58.157	59.342	2.71	3.99	6.50175	F	657	ATCGCTTAGGATGATTTTGCTAGaaaaaTCAGGGTCCATTTGTTGATGTTCaataataataataataataataataataataataataataataataataataataataaaaataataataaTATAAATGAAGACACGTTGTTCTATCGTGTAACGCTCCAtttttAATAACCCTATACTGTTAGCTGTATCAAATCTTGCATTAATTTTGGGACACCCTTtatataGTTTAAACCAACCATTTTATTGTTGTAAGTGAAATTCAATTTCTGATCTAACAGTTTAATACCAATTGGTAATACAAGCATCAGCAGTGTTAGAAAAGCTAAAATCAACTTGATAAGATACCATGACCTAACCGGACGTGCAGCAGCTGATAACATTTTCCGAAGTCTTAAT…	scaffold_149494	1
scaffold_149870_968	1	385	21	7	1	AAT	TATTATTATTATTATTATTAT	NA	1	1	2	47	260	TGTTTCGTACCAGCAACTTGACTTAAGtttttCTTATTTAAACTATGAAATTCAAATTCATGAAAACGtattattattattattattatTTTATAATGAACGTGTTCTGATCAATGGGTTAAGATCAAATTAAATTCAATACAAAATaaaaaCATTTTAAAACATAGAGAaataataataaaaaTCGTCTTTTAAATATAACAACAAATTTTACTTACATCACCCCATCGACCAACTACATCTAACAGGTCATTGCGCCC	TGTTTCGTACCAGCAACTTGA	GGGCGCAATGACCTGTTAGA	47	151	317	21	576	20	58.092	60.392	3.02	2.1	3.30009	F	621	AATGGCGATCGTTATGGGGCCATGTTCAACGAAtttttGTTCACAAAaggaggaggaggATGCTGGCAACATTTGGTCTCAACATCCGAGGACTTCTACATGtttttCAAAGAAGTCCTTTAGTTGAAAATCCCttttttAATAatatatTTTTCGCtttttCAACAtttttGGTAGATAATAAAATTGTACTTAAGTCTAACATAAATATTAttttttttATCACATAAGTTATGTTTTACTTAACAAAATGTACATATGTTTAAGTTTATTTATTAGGTTTTGTGGAAAGTGTTACTTAAAGGTTAAATATTTATGTTTCGTACCAGCAACTTGACTTAAGtttttCTTATTTAAACTATGAAATTCAAATTCATGAAAACGtattattattattat…	scaffold_149870	968
scaffold_149909_670	1	301	21	7	1	AAC	AACAACAACAACAACAACAAC	NA	1	1	5	70	227	CACTCAGCTCAACACATGTGGTAAATTTCTCAATCAAAATATCAAATTACAATATTTAAatatatGTACATAGGTACATCAAAATGCGTGcaacaacaacaaTaaaaaCGGCAAAaacaacaacaacaacaacaacATACTTACGTGGGTACATTCAAAATTCTTTAAAGTTAAGAAGGGGCGGAGAAAACTAAGAAATTCAAAACTCAGCACCTGTTGTCTTCTGT	CACTCAGCTCAACACATGTGG	ACAGAAGACAACAGGTGCTGA	94	70	186	21	412	21	59.466	59.514	4.17	4.26	3.02047	F	621	CATCAAAATTGTGTTAATGGCTTTGATTACGCAACTTTATCGTTAAATTGATAAACATTGCTCTTCATTTGAATTTAAAAGAAACAATATAACCTCACAAACTACAAGCTGACATAACAAACTGATAAAATTGGGCGATAACGCGTCTTGTAATTTGTTGTTTTGTCATTAGAGAACTGTAACAACACTCAGCTCAACACATGTGGTAAATTTCTCAATCAAAATATCAAATTACAATATTTAAatatatGTACATAGGTACATCAAAATGCGTGcaacaacaacaaTaaaaaCGGCAAAaacaacaacaacaacaacaacATACTTACGTGGGTACATTCAAAATTCTTTAAAGTTAAGAAGGGGCGGAGAAAACTAAGAAATTCAAAACTCAGCACC…	scaffold_149909	670
scaffold_150651_1434	1	313	21	7	1	AAG	CTTCTTCTTCTTCTTCTTCTT	NA	1	1	2	19	217	GCTACAAGACCTAAGGAACCGTTAATACTaaaaaGGGTTTActtcttcttcttcttcttcttCAtttttttATTAATAGATCTAGAAAATTGTATATCAAGaaaaaTGACTATCTCAAATTCCATCTTtatataAAATCACCTTCCTGTTTCTATTATACTCGTGTAGAAATACGCGTAGATTTCTTAAATATTATGCGCAACGCATCCTTCCTGAA	GCTACAAGACCTAAGGAACCGT	TTCAGGAAGGATGCGTTGCG	19	135	272	22	488	20	59.767	61.298	4.83	4.85	3.53134	F	621	TTTCtttttCTAAACAGCATCAAAATCTTTTATGAAAAGTTTATTATaaaaaTaaaaaaaaaTGAAAGAATGaaaaaTAAACTCAATATAAAAGGATTTATTCCCTCAGAACCCTTGAGTATAAGaaaaaaaaTTATAGTAAAGTAAGTTATTCCCTCAGAACCCTTGAGTATAAGaaaaaaaaTTATAGTAaagtaagtaagtGGTCACCTCAATATAAGAATACAACCTTGACCGGTGTCTATTGTTTGTCATTCTTTTAatatatACAGCTACAAGACCTAAGGAACCGTTAATACTaaaaaGGGTTTActtcttcttcttcttcttcttCAtttttttATTAATAGATCTAGAAAATTGTATATCAAGaaaaaTGACTATCTCAAATTCCATCTT…	scaffold_150651	1434
scaffold_150_44263	1	301	24	8	1	ATC	ATGATGATGATGATGATGATGATG	NA	1	1	12	107	347	CCTCATCGTCGTAgtcgtcgtcTTTGTCGTATACTGCATGAATTTGAAAACGAGGACGATTTTGACTacgacgacgAAGACGACATCTACAACGAATACGAATAAGACCAGGACGATGACTACTTCCatgatgatgatgatgatgatgatgTTGGtgatgatgatgaTAatgatgatgTCGAGGACGAGGACAAtttttCCATATTAAGGCACGTAGCTATAACAGTCGATATCAATCGATAAACCACATTTAATTCAAACATACAAACAAATGTACCTACATATGGTAACGTTACGTATTCTACATAAATACGGTTTGTATTTTATACGCGACCTTGTTCAGAGTT	CCTCATCGTCGTAGTCGTCG	AACTCTGAACAAGGTCGCGT	107	176	174	20	520	20	60.043	59.896	5.12	6.01	0.147528	F	624	TAAGGAATACATGATGGCAGGCAACGGGCCAGGCGTGTTGTAAACATTCAAACAAAATGTAGCAATCGAAAATAGAAAAGTGTCAATCGCACaaaaaTCGATTCCAAATGAGaaaaaTGTCATTTAATCCTTATACTTCACATATagagagTCATAGTCGTCCTCATAGTCGTCCTCATCGTCGTAgtcgtcgtcTTTGTCGTATACTGCATGAATTTGAAAACGAGGACGATTTTGACTacgacgacgAAGACGACATCTACAACGAATACGAATAAGACCAGGACGATGACTACTTCCatgatgatgatgatgatgatgatgTTGGtgatgatgatgaTAatgatgatgTCGAGGACGAGGACAAtttttCCATATTAAGGCACGTAGCTATAACAG…	scaffold_150	44263
scaffold_15115_943	1	301	33	11	1	AAG	AGAAGAAGAAGAAGAAGAAGAAGAAGAAGAAGA	NA	1	1	2	35	312	GGTCCAACCGTTCTCGAGTTATAAGTGTTGTAACAAACACGACTTTCTTTTATATagaagaagaagaagaagaagaagaagaagaagaTAAATATAGATATTCTCTATAACATAATACTGTAATGGGTTATCCATTTTGTGGTTTCAAAATAAGTTGTTAAAACAATCTttattattaGTTGAAAGTCTTAAATTGACGAAAATGGATTGCCTAACTATCGCACAACACATAAACATTGCCACAACCACTTATCGTACTTTAAGAGGAAATTATGGTTAACATAATCGTCCAACTAAGCAAGCAATTGGCCA	GGTCCAACCGTTCTCGAGTT	TGGCCAATTGCTTGCTTAGT	35	204	246	20	557	20	59.967	58.369	3.01	2.24	1.6645	B	633	TTTTCGGGAATTaaaaaTTAAACAATTAATAAATAATTTTCGAACATTAATGTCTAAAACAAACAAATATAACAGTACCTGAACTTTGTAGACATTTTACaaaaaaTAAATTTCTGAACGcacacaTCATGTCCTTTGaaaaaaaaaGTTTTGGCTTAAAGGTCTCAGCAACCAGGTCATAAGGTCaaaaaaaaaaaaaTTTGTTACACTATTTGAAATTCAACAAATCaaaaaCCATGGCAATCGGTCCAACCGTTCTCGAGTTATAAGTGTTGTAACAAACACGACTTTCTTTTATATagaagaagaagaagaagaagaagaagaagaagaTAAATATAGATATTCTCTATAACATAATACTGTAATGGGTTATCCATTTTGTGGTTTCAAAATAAG…	scaffold_15115	943
scaffold_151614_2777	1	301	21	7	1	AAC	TGTTGTTGTTGTTGTTGTTGT	NA	1	1	3	35	230	AACTATGCGGTGTATCGGGCCGGCCGAATGTGGGCGATCCATATGAAGATATTAAATCGCGATCACGTATGAATTCTGTTGTCGGTATCACTGGATTTTGTATACTGTTGCTGtttttAAAttttttATTATGAATTTGTTGCTGTGTCGTCTGCtgttgttgttgttgttgttgtTGGTTTGTCGtttttCTTGAATTTAAAAGCAATGACGTGCCTGGCGGTATCTTT	AACTATGCGGTGTATCGGGC	AAAGATACCGCCAGGCACG	135	35	146	20	375	19	60.25	60.45	6.13	5.34	1.69934	F	621	TCTAGCTGTTCGCGCAATCTATTGATGGCCATCATTTTGTCAGGATCATTTGCCTCCAACAAAGatatatTATTCGATCCCATcacacaCGCTGTCAAATCATATGAATGTTTGAATTCTGTTGCAtcgtcgtcgTCCTCTTCCAAACTATGCGGTGTATCGGGCCGGCCGAATGTGGGCGATCCATATGAAGATATTAAATCGCGATCACGTATGAATTCTGTTGTCGGTATCACTGGATTTTGTATACTGTTGCTGtttttAAAttttttATTATGAATTTGTTGCTGTGTCGTCTGCtgttgttgttgttgttgttgtTGGTTTGTCGtttttCTTGAATTTAAAAGCAATGACGTGCCTGGCGGTATCTTTTGCATGCTCTGTTGATTTGTATAt…	scaffold_151614	2777
scaffold_151721_1430	1	517	27	9	1	AAC	TTGTTGTTGTTGTTGTTGTTGTTGTTG	NA	1	1	6	9	130	CGTGTAAATTTGGGAGCTCACGtttttGTTTttgttgttgttgttgttgttgttgttgTTATTCTTAGTTATTCCCTAAGGCAATCTTAAAATCTACTTCACGTTTATTTTCAACTTCAGCAGCAACAGA	CGTGTAAATTTGGGAGCTCACG	TCTGTTGCTGCTGAAGTTGAAA	9	50	486	22	615	22	60.16	58.984	4.35	2.69	5.17574	F	627	ACATAAATCCTCTCGAatatatTTTATGAGGCTTTGTTAAGCAACTTTTAAAGTCTTGAATGTTAATATTTAAGACACTCCGGATAGATTTACTGaaaaaaaTCGTACAGAATTCGACTGACTGGAATGACAAACGTCTCTTGTATTATTTTGTAGAGTTCTTAAGCTCTTaaaaaaTACAAAATTATGAATATTTGAAAGGAATACACAAAGAACCTTGTTTGGCTAATaaaaaTCATCTAAAATGTTAAGAAATTAAtttttCAATTCaaaaaTTTTATTGTTAACGACATAACTTTTATAGACTGTTTTCTTGTTCATTTAAATTATTAATGAGTTGTAATTCCTTCttttttttGTTGCTAAACGGACtttttGAATACCTACCTAGATACAAAT…	scaffold_151721	1430
scaffold_151818_1902	1	349	21	7	1	ATC	CATCATCATCATCATCATCAT	NA	1	1	4	64	349	GGTGGTTTCGTTTCAGCTCCACCATGCCGCACatatatGGAAACCtcattcattcatCCATCTCGTCGACACAGCCAAACCAAGcatcatcatcatcatcatcatCCCCTCTTCCCACGCTCTGTTCTCCATaaaaaGACGAAGAAGCGCTTCTTTTCAAGCTCATACATATGAATGAGCCATAGAGTAAAACCGAATTTGAACAAATGAACGAACATTTgagagaTTTGAgggggTGGCTGGGCCGTGGCAGATGGTTCAGCCTTCTCTTtgtgtgGTCTACCCCTTTAGACGTCTGtttttAGCCCtttttCTTGTTCTCTTAcccccGTTAGTCGTGCAGATGCCT	GGTGGTTTCGTTTCAGCTCC	AGGCATCTGCACGACTAACG	64	224	265	20	613	20	59.408	60.459	4.7	3.18	1.0502	F	621	GAATGTAGGTATATGGAGTCTCAGTACATGTTCTTacaacaacaAAAATAACTTCCATCCCaaaaaCACAATTGCAAAGCGTAAATGATTACCACTTAAAGGGTACTCTGGCTGCCACCTAAAACCGATTTCTcccccGAAAACGGAATGGAACATATGtttttttGTGCAAATTCATTTCTCTTTTGCTTTGGCTTGTCCCGGTTCTAGTCCCAGTCCCAGTCCTGGCATCGGCTTTGGCTTCGACTCTTGGCCATGGAGAATGGTGGTTTCGTTTCAGCTCCACCATGCCGCACatatatGGAAACCtcattcattcatCCATCTCGTCGACACAGCCAAACCAAGcatcatcatcatcatcatcatCCCCTCTTCCCACGCTCTGTTCTCCATaaa…	scaffold_151818	1902
scaffold_151951_938	1	301	24	8	1	AAC	CAACAACAACAACAACAACAACAA	NA	1	1	2	61	249	CTGCACCACATCTACCACGTACATACGTTACAACATGCAAAGACCTTACCTTTTAGTTCAAGGAAAGGAAATCAACACAAAATGaaaaaaaTGTTGtttttaaaaaCTAAGCCTAAGGATACCTGACAAGTATAGAGTATAGcaacaacaacaacaacaacaacaaAATTAATAAATAGGTACATGGACGATACGATAAAAGAAGCACAAAATCAAATAACAAAACTATGTAAGCAAATCCAGGACctc	CTGCACCACATCTACCACGT	GAGGTCCTGGATTTGCTTACAT	122	61	159	20	407	22	60.037	58.109	4.49	2.29	3.92837	F	624	AACGCAAGGCAAAATCCAATTTCGTGACTTTCTGAATAATGTACATATTTGTTATTTGTTGTTTTCTGTTATCTTCTACCTTCCACAAcccccGACTACAAACCCATCACATCAGCTGTATCCTTATGTATTTGtatataTCCTTAAagagagATATACTGCACCACATCTACCACGTACATACGTTACAACATGCAAAGACCTTACCTTTTAGTTCAAGGAAAGGAAATCAACACAAAATGaaaaaaaTGTTGtttttaaaaaCTAAGCCTAAGGATACCTGACAAGTATAGAGTATAGcaacaacaacaacaacaacaacaaAATTAATAAATAGGTACATGGACGATACGATAAAAGAAGCACAAAATCAAATAACAAAACTATGTAAGCAAATCC…	scaffold_151951	938
scaffold_15213_6562	1	301	21	7	1	AAG	AAGAAGAAGAAGAAGAAGAAG	NA	1	1	2	37	150	GCTAAAGTCAGCAAAGTCCAGCAATTAATTaaaaaTAATATAATTTTCTTTGGAATTGAATaaaaaTAAAaagaagaagaagaagaagaagAAAATATACAATTCCTAGATAGAAACAATAAAACATCGCACTCCCACTTATTTCCGAAA	GCTAAAGTCAGCAAAGTCCAGC	TTTCGGAAATAAGTGGGAGTGC	48	37	231	22	380	22	60.096	58.921	4.85	4.4	5.17435	F	621	TGAACCACACGCCACATCGCATCGGCCCAGTCCTTGGTTCGTCTGGGTATCTTACGGATTGCTTGATGCCTTCAAGTGGTGTCTATAATCGTAGTGTATACCTTACCTCTCctctctACAACAAATATAAAATAAATTATTTGTTCTTATTGGGTTTTGCATTTTGGAGTGAAATTAAACAGATTTTAAGATTATAACAGACAAACATAATGATGTTAATTCGAATTCTTGCTAAAGTCAGCAAAGTCCAGCAATTAATTaaaaaTAATATAATTTTCTTTGGAATTGAATaaaaaTAAAaagaagaagaagaagaagaagAAAATATACAATTCCTAGATAGAAACAATAAAACATCGCACTCCCACTTATTTCCGAAAAGATaaaaaCCAAtttttt…	scaffold_15213	6562
scaffold_152158_1677	1	301	27	9	1	AAC	CAACAACAACAACAACAACAACAACAA	NA	1	1	3	6	101	GCATAGCGCATAAAGAGCCCAACAAATCGTTTAGAAACCGCATATCGGcaacaacaacaacaacaacaacaacaaCGTTAATGTTTCGTCCGGAGCTGATT	GCATAGCGCATAAAGAGCCC	AATCAGCTCCGGACGAAACA	28	6	253	20	353	20	59.481	59.68	5.19	2.83	0.839451	A	627	ACATACCCTCAAACCAATATCCTGCTTACATATTCCTTATCGAAAGTAGTTGTAAACGATAACAAAGAAGGCACGTTCCACATTCTGAGGCTTTTACACCCAACCAGGATCCGCGATAAATCcttgcttgcttgCAGCCCACACTAAACTATAAACACTCTTacacacacGAatatatatGATTTGTATAAGCCGGTTATCCTTGATGCGGATGCCAAAACTAAATAACCTCTCGTTTGACAGCTGACAATAGCATAGCGCATAAAGAGCCCAACAAATCGTTTAGAAACCGCATATCGGcaacaacaacaacaacaacaacaacaaCGTTAATGTTTCGTCCGGAGCTGATTTAAGTACTTCCATCCTACTCCACATAAATAAAACAGACGGAAATGT…	scaffold_152158	1677
scaffold_15310_3392	1	301	33	11	1	ACT	GTAGTAGTAGTAGTAGTAGTAGTAGTAGTAGTA	NA	1	1	2	42	273	GGGACAGTGATCGTTTCGGTGatatatGTTGAAAAGTTCTTTCCGTTTTGTAGCATTAATAACCAGTTCATGGCACCACTTGGatatatTATCAAAATGtttttGAAGTATTTCTAATGCTGAATTCATACTTTTGTGTTTGACTATAATGGCTATATCATCTGCATATGCATATGTTgtagtagtagtagtagtagtagtagtagtagtaGTTTATTTGTATAAAGTATGAACAAAATCGGTCCTAGTTTTGAGCCTGGTGAAACGCCATAT	GGGACAGTGATCGTTTCGGT	ATATGGCGTTTCACCAGGCT	158	42	123	20	395	20	60.038	59.744	4.69	4.58	0.293495	F	633	TACTTGAAGGCGTAAAGTGTTAATATGTGAATATGTTCACGCCAAAGAACATGTTCGTCTATGATAACTCCAAGATACTTTATCtttttGACGATTTGGATTGGTttgttgttgGCTGACAAGGGACAGTGATCGTTTCGGTGatatatGTTGAAAAGTTCTTTCCGTTTTGTAGCATTAATAACCAGTTCATGGCACCACTTGGatatatTATCAAAATGtttttGAAGTATTTCTAATGCTGAATTCATACTTTTGTGTTTGACTATAATGGCTATATCATCTGCATATGCATATGTTgtagtagtagtagtagtagtagtagtagtagtaGTTTATTTGTATAAAGTATGAACAAAATCGGTCCTAGTTTTGAGCCTGGTGAAACGCCATATACGG…	scaffold_15310	3392
scaffold_153239_1312	1	301	24	8	1	AAT	AATAATAATAATAATAATAATAAT	NA	1	1	2	79	273	CCGACGCAGAATTGACTTGGACATATACTCGAGCCATTCGAATTCTCGTTTATCGAATAGCAGCTTCCTAGACGAAACGTCCAGTTCCTCTACCGATTGCCTGATGCCATTACCATTACTCccaccaccaCCGCTAACAATATAAATATAaataataataataataataataatAGTAACATTACTGATACAAGTAGCAATCAATCGACTGATATAGCCAAAACTTCTAGCAATAGTATTAATAATCCTGATTCACCAATAGTCGCCGGAACT	CCGACGCAGAATTGACTTGG	AGTTCCGGCGACTATTGGTG	130	79	151	20	423	20	59.556	60.108	3.61	4.17	0.552198	B	624	AGTTATTGTTCCAATTGTACCCGTGCCAGATGTCAGTCACATACCAATCATACCAGCAAGGCCAGCAGTCAAGATAAATGGCTTTGGTCATGCACACGATGACTCTCCTCAGTCACCACCGCCTGTACAAACACGTAGCAACGTCAATCGCCGACGCAGAATTGACTTGGACATATACTCGAGCCATTCGAATTCTCGTTTATCGAATAGCAGCTTCCTAGACGAAACGTCCAGTTCCTCTACCGATTGCCTGATGCCATTACCATTACTCccaccaccaCCGCTAACAATATAAATATAaataataataataataataataatAGTAACATTACTGATACAAGTAGCAATCAATCGACTGATATAGCCAAAACTTCTAGCAATAGTATTAATAATCCT…	scaffold_153239	1312
scaffold_154083_526	1	301	21	7	1	AAT	AATAATAATAATAATAATAAT	NA	1	1	4	47	248	tgtgtgGCGCTTACATTTCTAACTCACATATACTTATTTTCCTAATACATTTATGTATAGTTCAATAaataataataataataataatACTACTCGTTAAGGGTAAGGAACCTAgtgtgtTaaaaaaTGATTGATCGTGaaaaaaTTAAGGTATTGACATCAAATTATTTTATTCTGAGCTAAATTTTCTTAGaaaaaTCCAatatatatTTGTTAATAGTATAAGaaaaaaGAGGCTGGGATGCGAC	TGTGTGGCGCTTACATTTCT	GTCGCATCCCAGCCTCTT	47	142	234	20	481	18	58.109	59.413	2.52	2.85	4.47767	F	621	GCTTAAACAAACTGTTTTAAATGTACCCTTCAAGATATTTGTAAACTCCGTGATATGTCAAATAACAttttttGaaaaaTATGTATTTTAATATAAAGGGATGTTCATGTTAGAAAACTTGAAAtttttGAATTCTTTGAAACACATTTAAGATTAGTCACACTTGGAACTAGTAtttttACTTGGTATAAATGGTTCGGAATTGCACCATAGTTTTAACAACaaaaaaaCATtgtgtgGCGCTTACATTTCTAACTCACATATACTTATTTTCCTAATACATTTATGTATAGTTCAATAaataataataataataataatACTACTCGTTAAGGGTAAGGAACCTAgtgtgtTaaaaaaTGATTGATCGTGaaaaaaTTAAGGTATTGACATCAAATT…	scaffold_154083	526
scaffold_154504_865	1	301	44	7	2	ATC	TCATCATCATCATCATCATCATAATAATAATCATCATCATCATC	NA	1	1	12	8	148	atcatAgtcgtcgtcgtcGACGACGTCGtcatcatcatcatcatcatcaTAATAATAatcatcatcatcatcCTTGCCAAAGGAGTGTATAGACTCCTTTTATATTGTATCTGAACGGAACGTTCACCCGGGCCAACAATCAAACGAC	ATCATAGTCGTCGTCGTCGA	GTCGTTTGATTGTTGGCCCG	8	56	273	20	420	20	58.436	60.387	4.2	6.13	1.95094	G	621	TAAATTATTGCGAAAATTATTGtatatataTTTGtttttATGaaaaaGAACCCAAAGGCCCAATAAGACTCATTGATGGGTAGTTTggtaggtaggtaAGGTGGGTATACCCCTCTGACTCTGTCTGAGTTTGTAATTAACAAAATTGCCAAGCAGTAATACCCATAGAACCACatatatAGCTATAATAAAACCaaaaaCCAATACAATATaaaaaTCAACCCCAAAATATaaaaaTATTTCTTTGAATAATACCaaaaaaCACcatcatcatcatAgtcgtcgtcgtcGACGACGTCGtcatcatcatcatcatcatcaTAATAATAatcatcatcatcatcCTTGCCAAAGGAGTGTATAGACTCCTTTTATATTGTATCTGAACGGAACGTTCAC…	scaffold_154504	865
scaffold_154560_309	1	301	32	8	1	AAAT	AATAAATAAATAAATAAATAAATAAATAAATA	NA	1	1	8	75	346	TGGATTGCACCAGAGAAACTTTTAAATCAATAATTTTGAACAAAATTTAAATATTGTTATTTATTACACATGTATACCAttttttATTATTTAATAATAGATTAACTTTGTAAATCCATTAAATGTGATTTGAATCGtatataCCCACCTACAAATATGTAACTAAAtttttAATTATGTATCTTAGTCTGTAAGAGTACAATATTAATCTAATTGATGaataaataaataaataaataaataaataaataAAATTCAAATCAAAAGGACAGCCTTAATCATTCGCGAATTTGGTATCCCATTTGAAACTCTTCACGGTGAATCCGTGAGTACGGTTTGCTCCCAA	TGGATTGCACCAGAGAAACTTT	TTGGGAGCAAACCGTACTCA	197	75	82	22	427	20	58.435	59.24	2.66	3.41	4.32527	F	632	GCACAAACTATGGACGCAATGAACCCATTTCTTGTTGCATCAGAGAAAGCAATTTACTTTGCTCTGGGATAAACTTTTATATGGATTGCACCAGAGAAACTTTTAAATCAATAATTTTGAACAAAATTTAAATATTGTTATTTATTACACATGTATACCAttttttATTATTTAATAATAGATTAACTTTGTAAATCCATTAAATGTGATTTGAATCGtatataCCCACCTACAAATATGTAACTAAAtttttAATTATGTATCTTAGTCTGTAAGAGTACAATATTAATCTAATTGATGaataaataaataaataaataaataaataaataAAATTCAAATCAAAAGGACAGCCTTAATCATTCGCGAATTTGGTATCCCATTTGAAACTCTTCACGG…	scaffold_154560	309
scaffold_154608_394	1	301	33	11	1	ACT	TACTACTACTACTACTACTACTACTACTACTAC	NA	1	1	20	0	347	GCTCAACAAACAATGAACGTGAAGGTAAATTATTAAATCAAACTGAAGAAACGGAAAACATTATCAAGAAACAAAAGaaaaaTAAGAATGACACTATATTATTAATAGGaaaaaaaaaGAACATCGTATATCTAAAGGTGATGTTTATCTGTACTGCTATAACTGTGATAAGTATGGTTATATGAAAACCAAATGTACTCTCAAAACAAACAAGGAAAAGAAGCACAACATTATCTATAAAAGaaaaaaTATATTGATACACTTGCATCACCTACAACAATCTGGCTAATATtactactactactactactactactactactacTGCTGCTACTACTGctactact	GCTCAACAAACAATGAACGTGA	AGTAGTAGCAGTAGTAGCAGCA	270	0	9	22	355	22	58.31	58.113	4.35	4.41	7.57777	F	827	TATTATAAGCTCAACAAACAATGAACGTGAAGGTAAATTATTAAATCAAACTGAAGAAACGGAAAACATTATCAAGAAACAAAAGaaaaaTAAGAATGACACTATATTATTAATAGGaaaaaaaaaGAACATCGTATATCTAAAGGTGATGTTTATCTGTACTGCTATAACTGTGATAAGTATGGTTATATGAAAACCAAATGTACTCTCAAAACAAACAAGGAAAAGAAGCACAACATTATCTATAAAAGaaaaaaTATATTGATACACTTGCATCACCTACAACAATCTGGCTAATATtactactactactactactactactactactacTGCTGCTACTACTGctactactaCTGctactactactaCTGctactactaCTGCTACTACTGctac…	scaffold_154608	394
scaffold_154625_1	1	135	21	7	1	ATC	TCATCATCATCATCATCATCA	NA	1	1	3	7	230	ACCTGCCTCTGCGATATTAGTAGCATCGtcatcatcatcatcatcatcaTAACCATCGTCCTTGTTTTGTACATGATGTTATTTAGCGTGAGAATACAAAACaaaaaaCGAGCGCACTTTGGGttttttGCTATTCCtttttttGGGCGGGAGAAGttttttGtttttttttGTTGtttttttGTGTATGAtttttttttttttGAAAAGCTCAAATCGTCGTGATGAGT	ACCTGCCTCTGCGATATTAGT	ACTCATCACGACGATTTGAGCT	7	159	107	21	336	22	58.679	60.094	2.24	4.09	4.41528	F	621	tttttGttttttATTAtttttGtgtttttgtttttgttttTTGCGGCCGTAGGgtgtgtAACTCGTTTTGTTTCCGGTTTAACGCACATCTACACATGCATCGAAAACCTGCCTCTGCGATATTAGTAGCATCGtcatcatcatcatcatcatcaTAACCATCGTCCTTGTTTTGTACATGATGTTATTTAGCGTGAGAATACAAAACaaaaaaCGAGCGCACTTTGGGttttttGCTATTCCtttttttGGGCGGGAGAAGttttttGtttttttttGTTGtttttttGTGTATGAtttttttttttttGAAAAGCTCAAATCGTCGTGATGAGTCTaaaaatgtgtgtgTAGATGGAAAGGATTCGGTCATAGCCAGGGCGGCGAGGATACGATGAA…	scaffold_154625	1
scaffold_15510_36	1	301	21	7	1	AAT	ATAATAATAATAATAATAATA	NA	1	1	2	67	311	ACAACTTATCATCGCGTTTCCCCaaaaaCCGAACTCaaaaacacacaAAAACGGAACTTATGACGAAAATTAACCATCTGAATGGCATCTACCAACAatcatcatcATGCGAACACAAAACATGTCATAAATTTCATCaaaaaaTTCGTTTTCATTTTGTTGAATGAAACATGTCAGACATGGTTGTGTCTTTGTCCTCTTTGGataataataataataataatatttttttttAAATATACCTTAACGACCATATTTCGGATCATAATGTATAATTAAAGGATTATAAAGCGGAACCACCCGATGCGATT	ACAACTTATCATCGCGTTTCCC	AATCGCATCGGGTGGTTCC	182	67	97	22	407	19	59.324	60.451	3.97	3.62	4.12773	F	621	CAtctctcGTTAATTaaaaaCCATTGtttttGAAAAGGCAGGAAGttttttttAAGGTATTCTTCATCCTGGGGCTCAGATAGAAGTCCaaaaaCAACAACTTATCATCGCGTTTCCCCaaaaaCCGAACTCaaaaacacacaAAAACGGAACTTATGACGAAAATTAACCATCTGAATGGCATCTACCAACAatcatcatcATGCGAACACAAAACATGTCATAAATTTCATCaaaaaaTTCGTTTTCATTTTGTTGAATGAAACATGTCAGACATGGTTGTGTCTTTGTCCTCTTTGGataataataataataataatatttttttttAAATATACCTTAACGACCATATTTCGGATCATAATGTATAATTAAAGGATTATAAAGCGGAACCACCCG…	scaffold_15510	36
scaffold_155659_1	1	217	33	7	1.5	AAC	TTGTTGTTGTTGTTGTTGTTGGTGGTGGTGGTG	NA	1	1	4	101	309	CAGAAggacggacggacAAAACCTACAAACGTACAAAAtttttCTGGCCAATTtgtgtgAGAGGCATAAGTAGGGATAttttttATAATACAACCATATTTTCTTTACTTTTGGTCTTCTGATCTCATTATATTAGCTTAGTCAGTTATTTTCTttgttgttgttgttgttgttggtggtggtggtgGTTGtatataACACAAACaaaaaaaaGAAACTTCAAGTTCAGCAAATAGAAATGTAGAAATGAGAATGACAAACAGAACCTAGTTATAACTAAAATAAGCTTGCCCTCATTATACGCTGGAG	CAGAAGGACGGACGGACAAA	CTCCAGCGTATAATGAGGGCA	134	101	63	20	371	21	59.967	59.656	2.83	5.36	1.37739	F	621	AATTATTTCCTTTTAGCCGTCACGAGACTACTTCGAATAAATATTTCAAGTTTCGTGATGTGCAGAAggacggacggacAAAACCTACAAACGTACAAAAtttttCTGGCCAATTtgtgtgAGAGGCATAAGTAGGGATAttttttATAATACAACCATATTTTCTTTACTTTTGGTCTTCTGATCTCATTATATTAGCTTAGTCAGTTATTTTCTttgttgttgttgttgttgttggtggtggtggtgGTTGtatataACACAAACaaaaaaaaGAAACTTCAAGTTCAGCAAATAGAAATGTAGAAATGAGAATGACAAACAGAACCTAGTTATAACTAAAATAAGCTTGCCCTCATTATACGCTGGAGAAGATgagagaATTTtgtgtgAAtgtgt…	scaffold_155659	1
scaffold_15615_1	1	108	41	7	1.5	AAC	TTGTTGTTGTTGTTGTTGTTGTAGGTGGTGGTGGTGGTGGT	NA	1	1	2	78	280	TGCGATGCGATGGATGATGTCAACTGAGGTTAGTCTTCTACTATGAACAACACAATGTTTGTATATTACACATCACATGTTTGCAAAGTCGTTCGTCAttgttgttgttgttgttgttgTAggtggtggtggtggtggtGTTGTTATTGTCAGGGCCGTACTAAATAAATCCTCAAGGTGAAAGTAttttttttttCtttttGAAAGAAAATCCTTTAAACCTTTCGTAGTAATGCAAAACAAACAAAATGTATATGTACGACAACACTGCAATGTACAG	TGCGATGCGATGGATGATGT	CTGTACATTGCAGTGTTGTCGT	78	119	10	20	289	22	60.25	59.456	3.06	4.34	2.79384	F	621	CCATCAGCCTGCGATGCGATGGATGATGTCAACTGAGGTTAGTCTTCTACTATGAACAACACAATGTTTGTATATTACACATCACATGTTTGCAAAGTCGTTCGTCAttgttgttgttgttgttgttgTAggtggtggtggtggtggtGTTGTTATTGTCAGGGCCGTACTAAATAAATCCTCAAGGTGAAAGTAttttttttttCtttttGAAAGAAAATCCTTTAAACCTTTCGTAGTAATGCAAAACAAACAAAATGTATATGTACGACAACACTGCAATGTACAGAAAGGTTTAAGAAGATTTACAATGTAAGATGGCTTTGAAGGTGaaaaaTTGTAAGtttttGACATTTACACAATTTaaaaaTAAATATACTTTGAACCACTCGCAAATAT…	scaffold_15615	1
scaffold_1568_7927	1	301	30	10	1	AAT	TTATTATTATTATTATTATTATTATTATTA	NA	1	1	3	7	205	ACCTGAATTGCCACTGGAAGAATTAATaaaaaTATACATCACAAACGGTGGTGATGAAATGCGGGCAATACCTTATTTAATAAAGGTGATTCAGCACAAATTCTTTACTAGAGTTAATATTTATGCATTGTATAGACACTTAtttttttattattattattattattattattattaTTTTGTAACCCGCATAGCACTTATGGAA	ACCTGAATTGCCACTGGAAGA	TTCCATAAGTGCTATGCGGGT	126	7	154	21	358	21	59.575	59.511	2.87	5.28	2.91388	F	630	ATATTCAATAAAAGTATCGTCATATTTCACGATTCACATATGGGATTATTGTGGGTAGGTTAAAGGTAGTAATTTCGAGGGATAAGGTTTGTGTAtttttAATTTACCCTGAAATGATGCAGACTGTTTTCTTGTGAATTAATTTTCCAATTAACCTGAATTGCCACTGGAAGAATTAATaaaaaTATACATCACAAACGGTGGTGATGAAATGCGGGCAATACCTTATTTAATAAAGGTGATTCAGCACAAATTCTTTACTAGAGTTAATATTTATGCATTGTATAGACACTTAtttttttattattattattattattattattattaTTTTGTAACCCGCATAGCACTTATGGAAtttttGAAAAGAATATAATTTTAATTGATTCATCAAATCAA…	scaffold_1568	7927
scaffold_15734_1	1	228	21	7	1	ACG	TCGTCGTCGTCGTCGTCGTCG	NA	1	1	8	86	297	TGGAGTTGGAGTAGGAGTTTCATTTCGTTTCGTTTGATAGCAatatatGTATATTTGTCTTTGTGTTGTTATTCCGTTTTGTTTtgtgtgTTTGCAATGTTATCGTCAtcgtcgtcgtcgtcgtcgtcgTCCtttttGGCAACAAAGCATATGATGTGACATTAACTACTATGGAATATGGTAAATATGTTAAATGGAGACGAAATAAAGTaaaaaaaaagttgttgttTGTCACATATTGACAGAAGGTATTGTCAACAGTATAGGAGCAGTAGATCCTGTCTACATTGCTCAAGC	TGGAGTTGGAGTAGGAGTTTCA	GCTTGAGCAATGTAGACAGGA	86	147	120	22	416	21	58.417	58.022	2.69	3.86	6.56114	F	621	GCGAATGATGAGTTTATAtttttGGGTTAGCAACTAGTGTCGTTTGACATTTTAGTTGTTGTCTACCCATCCATATGTTAATCGTAGCTGTAAATAGAATTATGTAAAGAGTTAAGGGTTGGAGTTGGAGTAGGAGTTTCATTTCGTTTCGTTTGATAGCAatatatGTATATTTGTCTTTGTGTTGTTATTCCGTTTTGTTTtgtgtgTTTGCAATGTTATCGTCAtcgtcgtcgtcgtcgtcgtcgTCCtttttGGCAACAAAGCATATGATGTGACATTAACTACTATGGAATATGGTAAATATGTTAAATGGAGACGAAATAAAGTaaaaaaaaagttgttgttTGTCACATATTGACAGAAGGTATTGTCAACAGTATAGGAGCAGTAGATCCT…	scaffold_15734	1
scaffold_1577_7420	1	301	36	12	1	ATC	GATGATGATGATGATGATGATGATGATGATGATGAT	NA	1	1	4	56	246	CCCAAGGATTATGGCAGGCAATGAATGAATCGaaaaaaTTCATATAGAAAGGATCCAACTTGAAAATCTGCTGTTTAAGTCCTTAACAAAGAAATTGCTTCATTGGCGCTTTTCATACGTTTCATGCCTTAAGAgatgatgatgatgatgatgatgatgatgatgatgatGACGACGAGGACTACCTACCACCTATGATGTTCAGTCGTCGTTGATGAGGGTGAAGGCGATGGCAAGGGACTAAGT	CCCAAGGATTATGGCAGGCA	ACTTAGTCCCTTGCCATCGC	114	56	167	20	412	20	60.106	60.108	4.75	4.58	0.21372	F	636	ACGTTCTCATAATACACCTACAAGGTAAACGTTTCCATATTCACCCAATACCGCTACCTCCATACCGTTCTGCCACTCTGCTATTGTCTGGGCCTTTGGAGAGCAATGAGGTGTATAACAATACACTTCTTATACATACATAATTCTGTATGTGGGCCTCCTGGGCCCCAAGGATTATGGCAGGCAATGAATGAATCGaaaaaaTTCATATAGAAAGGATCCAACTTGAAAATCTGCTGTTTAAGTCCTTAACAAAGAAATTGCTTCATTGGCGCTTTTCATACGTTTCATGCCTTAAGAgatgatgatgatgatgatgatgatgatgatgatgatGACGACGAGGACTACCTACCACCTATGATGTTCAGTCGTCGTTGATGAGGGTGAAGGCGATGG…	scaffold_1577	7420
scaffold_158354_831	1	301	21	7	1	AAC	TTGTTGTTGTTGTTGTTGTTG	NA	1	1	2	98	286	TGGAGCACTTACAGGCGTACAATAGAAAACTCCTGGAGAATATCCTTCCCGTGCATGTGGCTGAGCACtttttGAGCAGGGATaaaaaTATCGACGTAAGTATCTTAACAAAGAGAACttgttgttgttgttgttgttgTCTATGTCCTAGAACCAGGATACCGTTCGGTATGGTACGTATTGAAGGTGCACTCTAGAGATGTGCATGATACACTTGCAATCCCATTACGTGCGATGCATTTATTTAAATTGCATGTGTAAACAGTAAGAGGTGCATTCGACTGGG	TGGAGCACTTACAGGCGTAC	CCCAGTCGAATGCACCTCTT	98	127	183	20	468	20	59.754	60.036	3.67	2.85	0.281549	F	621	GTGGTGAGTAAGTGCGGTGAGTGCAATATGAGATTCTATAAGAGATGATGTCCCATCAGTGAAATAGAagagagaaaaaaaGatatatatTTTTAAAGCACGTGATTCTGTTTAAAGAAGCTTTCATGTGAtttttCTGTTTTGCTGTCTTTGTCTGGtttttGCAGAGGaaaaaGAGGACATGGAGCACTTACAGGCGTACAATAGAAAACTCCTGGAGAATATCCTTCCCGTGCATGTGGCTGAGCACtttttGAGCAGGGATaaaaaTATCGACGTAAGTATCTTAACAAAGAGAACttgttgttgttgttgttgttgTCTATGTCCTAGAACCAGGATACCGTTCGGTATGGTACGTATTGAAGGTGCACTCTAGAGATGTGCATGATACACTTG…	scaffold_158354	831
scaffold_158372_1570	1	301	21	7	1	ATC	CATCATCATCATCATCATCAT	NA	1	1	3	1	124	GGTGAGCCGCATCCTAGTCCcatcatcatcatcatcatcatCGAACAAATAAAGCGCCCAAACCTGAACTGAGAGTTGAATGTTGAAGCCATATTACGCTCGTACGCTCCTCACGCACAATAGA	GGTGAGCCGCATCCTAGTC	TCTATTGTGCGTGAGGAGCG	1	63	281	19	404	20	59.932	60.179	2.59	5.03	1.24739	A	621	AACATCGCGCTAACCTGATGAGCAATACCTTCtatataCCTGCCCTTGGAATGCAAAATTACGCCGACTTCGATACGAAATTCGATGCAATTGCAGCAGAAGCTGATTCtttttGTTCTCGCTTCTCGGTAgttgttgttATTGTTGTTTGTTGCCGTTGCCGTGGAAACTGAATGAAAAGCGTCAATCAATATGATTTGCCGGAACATCAATCAGGCATAAGCTGAATCCAATGTAATTACAGAGAAAGACGATAGGTTGAGGTAATATGGGGACGGGCGGTGAGCCGCATCCTAGTCCcatcatcatcatcatcatcatCGAACAAATAAAGCGCCCAAACCTGAACTGAGAGTTGAATGTTGAAGCCATATTACGCTCGTACGCTCCTCACGCACA…	scaffold_158372	1570
scaffold_158929_894	1	307	24	8	1	ACT	ACTACTACTACTACTACTACTACT	NA	1	1	6	76	311	ACGTCAAGGCCAAGATCCAGGACAAGGAAGGTATTCCTCCGGACCAGCAGCGTCTCATCTTCGCTGGAAAGCAGCTTGAGGATGGCCGGAAAGGCGactactactactactactactactAGTGTACTGAGATCATCTGAAACTGAGAAGCACAGCTCTGATGGAGATGGCGACAAGGTGGTTGGAGGGTCGGCATTTGGCTGGAACTTCATAACCTCTGGAGGGCCAGGCACTGAACCTGTTTATTCTGGAATGTCAAAGGAAGAATACAGAAGCTCTCACCCAATTATGCAAGTGGAGGCAGAGCTTGA	ACGTCAAGGCCAAGATCCAG	TCAAGCTCTGCCTCCACTTG	76	171	211	20	521	20	60.036	59.964	3.86	3.16	0.071891	A	624	AGGATAAGGAAGGAATCCCTCCGGACCAGCAGAGGTTGATCTTTGCCGGAAAACAATTGGAGGATGGTCGTACTTTGGCGGATTACAACATCCAGAAGGAGTCGACCCTTCACTTGGTGTTGCGTCTGCGTGGAGGTATGCAGATCTTCGTCAAGACTTTGACCGGAAAGACCATCACCCTTGAAGTGGAAAGCTCCGACACCATTGACAACGTCAAGGCCAAGATCCAGGACAAGGAAGGTATTCCTCCGGACCAGCAGCGTCTCATCTTCGCTGGAAAGCAGCTTGAGGATGGCCGGAAAGGCGactactactactactactactactAGTGTACTGAGATCATCTGAAACTGAGAAGCACAGCTCTGATGGAGATGGCGACAAGGTGGTTGGAGGG…	scaffold_158929	894
scaffold_159144_1794	1	301	21	7	1	AAG	TTCTTCTTCTTCTTCTTCTTC	NA	1	1	4	86	340	CGTATGCTTCTTTGGTTAGCCAAGAGATAAGCATAAGTTCACCGGGtttttCGTCGTTTATGGAAAATTGATAGCTTAAGGCAGTTTAAGTTGTGTTTGCGCGAAATTttcttcttcttcttcttcttcGTTTCGtttttCTTGTTGGaaaaaTTATCaaaaaTTTAGCTTTAGGTGTTGCTCTTAAGTAGAGGTCTTAAATGACTTAAAACCtatataAGACTTGTGGAATTTGttttttttttGTCTTCATTTCCTTGGAAATCAGGTTAAATACATGAGTTTAAGATTTGAGTAAGAATCAAGATGAACGTGTTGATGCCGCTAGCTAGGCTGTTTA	CGTATGCTTCTTTGGTTAGCCA	TAAACAGCCTAGCTAGCGGC	86	191	193	22	532	20	58.993	59.896	4.75	6.53	3.11124	F	621	TACCTGCTTGTATAATCAGGATAAGTTGAAAACACAATTAATTATACTTATCGCACTTTTACCTTCtttttGGATGTGAGGTTTCCttttttGATATTCTATGACAtttttttCATCATCGTCCttttttGAAATATTTTAACATTTTGttttttCTTTTCTTTTAATTCTCtttttAACATAACTCCTTATCGTATGCTTCTTTGGTTAGCCAAGAGATAAGCATAAGTTCACCGGGtttttCGTCGTTTATGGAAAATTGATAGCTTAAGGCAGTTTAAGTTGTGTTTGCGCGAAATTttcttcttcttcttcttcttcGTTTCGtttttCTTGTTGGaaaaaTTATCaaaaaTTTAGCTTTAGGTGTTGCTCTTAAGTAGAGGTCTTAAATGACTT…	scaffold_159144	1794
scaffold_1591_4612	1	301	33	8	1.5	AAC	TTGTTGTTGTTGTTGTTGTTGTTGCTGCTGCTG	NA	1	1	2	95	311	TTGCTGCACTACTTCCACCATTCTGCAGTCCACTGTGATTGTGATGACCATTCATCATATCGACAAGTTGCTGGACACTATCTGTTGCTGTTAAGTAACTATTGAGAATTGGTTGATTGCTGGCATTGGGTTGTGTTGATGTTGGACCATTTGATGTTAAATTttgttgttgttgttgttgttgttgctgctgctgACTGCTATTAGGAGCAGAATTTGATGTGTTGGGCGATGATGTGTTGGGCTTCGGGAGAATATTTCTAGAAACAAGAAGGCTGttttttAAGaaaaaCaggaggaggTGCAGGTTA	TTGCTGCACTACTTCCACCA	TAACCTGCACCTCCTCCTGT	143	95	138	20	448	20	59.528	60.179	4.17	4	0.650947	F	624	ATTAGTCTTTACTCTTCTGCCTCGGCGTGGCACCACCTCCGGGTGCTGTTGTCTGAAATCTGCAATAATGCTGCGCACATCTTTGAATGGTCCCTGTCTTCCAACCATtgctgctgcCgctgctgctTGATTGTTGCTTGCTGCACTACTTCCACCATTCTGCAGTCCACTGTGATTGTGATGACCATTCATCATATCGACAAGTTGCTGGACACTATCTGTTGCTGTTAAGTAACTATTGAGAATTGGTTGATTGCTGGCATTGGGTTGTGTTGATGTTGGACCATTTGATGTTAAATTttgttgttgttgttgttgttgttgctgctgctgACTGCTATTAGGAGCAGAATTTGATGTGTTGGGCGATGATGTGTTGGGCTTCGGGAGAATATTTCT…	scaffold_1591	4612
scaffold_1594_5206	1	301	30	7	1.5	AAC	TTGTTGTTGTTGTTGTTGTTGTCCTCCTCC	NA	1	1	2	35	342	GTCTCTATGCCTAAATGCGGGAATAACGAATTTCCTTAATGGAGGGAGATATTATTTttgttgttgttgttgttgttgtcctcctccCGGTTTATGTCCTTAAAATTGAATAGAAAATGCCTAAGAAGATTTCTTTGATTAAGTTCTTTAAGCTTGGGTTTTATATTTGTTTTCATCTTTACTCTTAATGTTTATTaaaaaaGGAAATTAGGAAAACCATTTTGTTATTGAAtttttGTATGGCCTTTAATGGTTTTCtttttAGTGTTTCCTTGTGTCTATTTAAAGTTTATTAAATATAACAATGGATTGTTTACAATCAGGGATTTCCAAGAAGATGCA	GTCTCTATGCCTAAATGCGGGA	TGCATCTTCTTGGAAATCCCTG	35	233	244	22	585	22	59.963	58.641	5.14	4.45	5.39628	F	621	GCTGGTACATTACATAGTCATAAGAACATCAACCaaaaaGCGATAGCATGAAAAGTAAATAAGAATTCGGAAGAACGAAGACAAGAATCATAACTAATATGGCAAAGTAGCTTAGGGTCATCAATTAAATTTATCTAAATATAAATATCATTGTATCCTCTTATGTATGATGCCTGGTTGCTTCTTGTATCTTTTGGTCTAAAGAATTGCTTGTTTAGGAGAAGCGATTACGCCCTGAAACTGGTCTCTATGCCTAAATGCGGGAATAACGAATTTCCTTAATGGAGGGAGATATTATTTttgttgttgttgttgttgttgtcctcctccCGGTTTATGTCCTTAAAATTGAATAGAAAATGCCTAAGAAGATTTCTTTGATTAAGTTCTTTAAGCTTG…	scaffold_1594	5206
scaffold_159734_891	1	369	33	7	1.5	AAC	TTGTTGTTGTTGTTGTTGTTGTTATTATTATTA	NA	1	1	4	108	313	TTTCCCTCGAGATCTTGCGGACCGTATGGTAACGTTTACTTGTTTTGAAttttttttCTGTGTTTTCgtgtgtTTCTTAAACCAACCCCTCTTCCTATATTTCAACCCTGGAATGGTTTTGTTTTCACCCTGACAAAATTTGTCTTGTTTttgttgttgttgttgttgttgttattattattaTAAGGGAGGAATATACATTTGTAGGCACAACACAAATATCTATGCTACTAAATGCCGATACAAATTAGGAGCTTAGTGTGGAAAGTATATTTTAAGGATGTAATTTTGTGACGTAATCGAGTGGAAAGTG	TTTCCCTCGAGATCTTGCGG	CACTTTCCACTCGATTACGTCA	130	108	219	20	531	22	59.824	58.428	5.69	4.35	3.74733	F	621	TGAAAGGTTACTTTCTGTGATTTTATTTCGAtttttCTTTTATGGAAGTATATTAGGAGGGTGCTTAGGAtttttttCGTTCTCGTTTTCAACCCTCCAGCAAGGAtttttttttGTTTTCAGATCGTTTCGATGtttttGGTTaaaaaTAGACGaaaaaaaaaTCTTAAGCTTTTAAAGATGACGtttttAAGGGGTGtttttttttGTGTTGTTGATTTCCCTCGAGATCTTGCGGACCGTATGGTAACGTTTACTTGTTTTGAAttttttttCTGTGTTTTCgtgtgtTTCTTAAACCAACCCCTCTTCCTATATTTCAACCCTGGAATGGTTTTGTTTTCACCCTGACAAAATTTGTCTTGTTTttgttgttgttgttgttgttgttattattat…	scaffold_159734	891
scaffold_159824_1	1	212	24	8	1	AAC	TGTTGTTGTTGTTGTTGTTGTTGT	NA	1	1	6	38	188	GTTGCTTCCTTGGTCTTGCCAGAGATTGAATTGCAACTGGTTGAGTTATTAATCCTGGTCCTCTTGAAGATGTTAGCTGCATGGGTATTGGTCTTGTTTCTTTAtgttgttgttgttgttgttgttgtTGATGATCGTATTTGTCTGATTCTGGTTCTGTTTTGATACGAACGTGTGATGATTCTGAA	GTTGCTTCCTTGGTCTTGCC	TTCAGAATCATCACACGTTCGT	84	38	108	20	295	22	59.685	58.351	4.52	3.85	3.96433	A	624	CATGTGATTCCTATAGAGGGAATGATATTGGAAAGTGCGCTCACAAATTTGGCAAAAGGCTGGTCCTTTGATTTGTTTTCGCCGTAAACGAGAATTTCGTTCCTTTCGTTGCTTCCTTGGTCTTGCCAGAGATTGAATTGCAACTGGTTGAGTTATTAATCCTGGTCCTCTTGAAGATGTTAGCTGCATGGGTATTGGTCTTGTTTCTTTAtgttgttgttgttgttgttgttgtTGATGATCGTATTTGTCTGATTCTGGTTCTGTTTTGATACGAACGTGTGATGATTCTGAAGACTGAAAttttttCCAATAAtttttATATAATTAATAACTTAATGTATCTTAAttttttACAATACTTTAAGTAAAACAGATAAAGATTTGTTAAAACaaaaa…	scaffold_159824	1
scaffold_159935_48	1	301	21	7	1	ACT	ACTACTACTACTACTACTACT	NA	1	1	4	24	282	GGGCAATCCTCTGTTCAAAGAATTCAAGATCTATACAACTTaaaaaaGTACTGGCAGAGTTGTaaaaaCTGCAGTCTAGTCACAAATAAGACtttttttAATTAGTCTTTTAACTCACAAAAGTATTTTAACTGCaaaaaaaCAGTCAGCAGTCAGTACTTACTTTCTGACTTGGCAGTTaaaaaaaGCAGTTAATTGACTGAAAGTTAATTAACAactactactactactactacttttttttttAAATTGAAATAAATTCGTTGATTTCGTTGGAGCTCA	GGGCAATCCTCTGTTCAAAGAA	TGAGCTCCAACGAAATCAACG	194	24	85	22	366	21	58.843	59.202	2.52	4.1	4.95531	F	621	ACTTCCTTTGGGAAGTTAATAATTCAAATCGTAATATAACTCTATACATTGTCGCCAATTTATAAAATTCATTATTGACTTTTGGGGCAATCCTCTGTTCAAAGAATTCAAGATCTATACAACTTaaaaaaGTACTGGCAGAGTTGTaaaaaCTGCAGTCTAGTCACAAATAAGACtttttttAATTAGTCTTTTAACTCACAAAAGTATTTTAACTGCaaaaaaaCAGTCAGCAGTCAGTACTTACTTTCTGACTTGGCAGTTaaaaaaaGCAGTTAATTGACTGAAAGTTAATTAACAactactactactactactacttttttttttAAATTGAAATAAATTCGTTGATTTCGTTGGAGCTCAAAGATTTATTTTAGTTCTATTACGTGTTTAAAA…	scaffold_159935	48
scaffold_1611_1765	1	289	33	7	1.5	ATC	CATCATCATCGCCATCATCATCATCATCATCAT	NA	1	1	5	135	345	ATACCGCACACTGCTGCtttttACTCTTCAGTCGGTATAATACTCGtatataGATAAAGCTACACTATAAAGGTTATGGtatataGGAACTTACTCTTGTATTATCCATGGAGGTTGTTAAATTGAATCTCGTGTTTTACAAACTTTTATCATCACcatcatcatCGCcatcatcatcatcatcatcatCTACATCGTTGTATAGTCGTCCTTGCTATaaaaaGGATTTTGATTGTTTAGTTTGTGTTTGCGGAGAACaaaaaTAAAGGACGaaaaaaTAAAGGATTTACGTTAGGTACCCATAACTGTACCTATGTTATACATGGGTCTGGAATAGGGAAACGA	ATACCGCACACTGCTGCTTT	TCGTTTCCCTATTCCAGACCC	136	135	133	20	477	21	60.606	59.164	3.51	4.46	2.44193	F	621	AttttttGCACTTCACTGTGCAAATTGTTATTTGGTCCTTTGGTaaaaaaTATCAGCTCTATAGAGTTTTCTGATACAAAGTGaaaaaGCCAAACGGTGTAtttttATTTTAtttttGTTGCTGTTGTTTCAATACCGCACACTGCTGCtttttACTCTTCAGTCGGTATAATACTCGtatataGATAAAGCTACACTATAAAGGTTATGGtatataGGAACTTACTCTTGTATTATCCATGGAGGTTGTTAAATTGAATCTCGTGTTTTACAAACTTTTATCATCACcatcatcatCGCcatcatcatcatcatcatcatCTACATCGTTGTATAGTCGTCCTTGCTATaaaaaGGATTTTGATTGTTTAGTTTGTGTTTGCGGAGAACaaaaaTAAA…	scaffold_1611	1765
scaffold_161656_439	1	301	21	7	1	ATC	ATCATCATCATCATCATCATC	NA	1	1	6	25	110	AGCTCAGGCGTTCACGTTTTACGTTCCACGTTCGCTTTCGCAAAatcatcatcatcatcatcatcGTTGCCGTAGCCGTAgtcgtcgtcTTCATCGTCCTTGTTCGCCTT	AGCTCAGGCGTTCACGTTT	AAGGCGAACAAGGACGATGA	25	25	257	19	366	20	60.228	59.68	3.6	2.92	1.54793	B	621	TAATATGGCAAAAGCGCGAGCGGTAGCCTAACCTTAACAGAGACACTAGCAAAAGTTTCTTCtttttttCACTCGCTTTTGTTTGAACAAGGACTTGCGGGGTTATATGAACAAAGAATAGAATAAACGAGGAGGATTTAAATCAGTGCATTTTATATCCCGAGGTAAAGTCATAATTAAAACATCACATagagagTCACATCttttttATTTCTACACAATTccccccTAAGCATCATCGCACTCATGCTTTTGCAGCTCAGGCGTTCACGTTTTACGTTCCACGTTCGCTTTCGCAAAatcatcatcatcatcatcatcGTTGCCGTAGCCGTAgtcgtcgtcTTCATCGTCCTTGTTCGCCTTATGAgtgtgtgtgtAATGTGATTTTCGTAGTCG…	scaffold_161656	439
scaffold_161887_1	1	126	21	7	1	ATC	GATGATGATGATGATGATGAT	NA	1	1	4	1	266	GTAGGGTGCGATGGCTACAAGgatgatgatgatgatgatgatGAGAATaaaaaCAACTCCAACACCttttttttATTTTATTTTACTTTTGAGTTTCTCTTTAAGGTTTCATCATAATGATTCACAGTCTCACCGTAATGAGaaaaaTGTTAATTTTCCAAAGGAAATTACATTAGCGAGAGCGAAATAAAATTTCCtttttttttGtatatataTTTTCTGGTATTATTTGAAAATAATTTCTATGCGTTGAACGCGACCGGAGA	GTAGGGTGCGATGGCTACAA	TCTCCGGTCGCGTTCAAC	1	206	105	20	370	18	59.823	60.05	2.41	3.18	2.22694	F	621	CTCAGCCTCGAGCACTTAATGAAATTTGTTTATCTGATAGCGACGaaaaaCATTAAATGATGCGGCGACGACGacaacaacaacaacaACTCCGAAGTTGGCGCGTAGGGTGCGATGGCTACAAGgatgatgatgatgatgatgatGAGAATaaaaaCAACTCCAACACCttttttttATTTTATTTTACTTTTGAGTTTCTCTTTAAGGTTTCATCATAATGATTCACAGTCTCACCGTAATGAGaaaaaTGTTAATTTTCCAAAGGAAATTACATTAGCGAGAGCGAAATAAAATTTCCtttttttttGtatatataTTTTCTGGTATTATTTGAAAATAATTTCTATGCGTTGAACGCGACCGGAGACGGAGAGTGTTTTAAGGATGAGATGACCT…	scaffold_161887	1
scaffold_162058_585	1	301	21	7	1	AAT	ATTATTATTATTATTATTATT	NA	1	1	16	13	349	TGTTCAATAAATGGCGCCCAACGATTTTATTTTCAAGGTCGATTTTGGCTTGGTAACTTATTTTCTCATTAAATGAGTTAATTCATTGTAGTCTaaaaaaaaCTTCAATACCAGTTTAAAGTTAAGACTACAGAATTTaaaaaGATCAAATTCTGAATTAACTTTTAATAAATGATGCCTAACAACTTTCATTTGTCCCATTTTGTCTCAATGAGCTAGTTTCTCaaaaaaTAGTTGCTTGATTATGACCTAAGAAAAGCATTATTAATTCTTATTAGaaaaaTTAACCACAAAattattattattattattattAACTTAAATTTAACAACAGCTTCCACTAAAGGGC	TGTTCAATAAATGGCGCCCA	GCCCTTTAGTGGAAGCTGTTG	274	13	7	20	355	21	58.45	59.458	5.36	3.33	3.09192	F	621	aaaaaGTGTTCAATAAATGGCGCCCAACGATTTTATTTTCAAGGTCGATTTTGGCTTGGTAACTTATTTTCTCATTAAATGAGTTAATTCATTGTAGTCTaaaaaaaaCTTCAATACCAGTTTAAAGTTAAGACTACAGAATTTaaaaaGATCAAATTCTGAATTAACTTTTAATAAATGATGCCTAACAACTTTCATTTGTCCCATTTTGTCTCAATGAGCTAGTTTCTCaaaaaaTAGTTGCTTGATTATGACCTAAGAAAAGCATTATTAATTCTTATTAGaaaaaTTAACCACAAAattattattattattattattAACTTAAATTTAACAACAGCTTCCACTAAAGGGCCCCTGTGTTCATAAGCTCGAtttttGTTAGTTTTGTATTTGTTG…	scaffold_162058	585
scaffold_162070_312	1	301	21	7	1	ATC	ATGATGATGATGATGATGATG	NA	1	1	4	55	310	TGCATGCAgtgtgtAAATGGAACTTAACTACACATCGAAATAATCCTTTTCTCAAAGTCAAAGCTGAGAACATAGATACAAAATCTATTCTATACCCATATTGCACTGGCAATAAGGATAACAAGGATACTACCCTCCATAGAACTATAAGACCAACCTACTGACAATCCTTAATAATTAAAGATAAATGACTATAGGTATTTATGGATGGAAAatgatgatgatgatgatgatgGTAGTGATGCTCATAGATGGGAGAATTCAAGGAACCTACgaagaagaaACATAATCTCCCGGATGATTGTGGTGA	TGCATGCAGTGTGTAAATGGA	TCACCACAATCATCCGGGAG	193	55	87	21	396	20	58.487	59.459	3.41	4.3	3.0541	F	621	AAGTATATGCTCAACAGTTTACTCAAAACTTAGAGTTTAATCACCTGGAAAATGTTTCCAGTTAAGCAATCATTATACGGCAGCAATGCATGCAgtgtgtAAATGGAACTTAACTACACATCGAAATAATCCTTTTCTCAAAGTCAAAGCTGAGAACATAGATACAAAATCTATTCTATACCCATATTGCACTGGCAATAAGGATAACAAGGATACTACCCTCCATAGAACTATAAGACCAACCTACTGACAATCCTTAATAATTAAAGATAAATGACTATAGGTATTTATGGATGGAAAatgatgatgatgatgatgatgGTAGTGATGCTCATAGATGGGAGAATTCAAGGAACCTACgaagaagaaACATAATCTCCCGGATGATTGTGGTGAACT…	scaffold_162070	312
scaffold_162242_115	1	301	32	8	1	AAAC	CAAACAAACAAACAAACAAACAAACAAACAAA	NA	1	1	2	5	237	ACCAGTAGTTTCTGACATGAGCATGTTcaaacaaacaaacaaacaaacaaacaaacaaaCAAGCAAGCAATCAAACAAACtttttAGCTTTATGATTTTAGTATAGATAGATAAGTGTATTTAGATTTGCAGTAACGTTTGCGTAACAAATACTTTATGAGCAGCTTAGTaaaaaTAATGTACTCTTTAGTTGTGGAAAAGTCTTGAACGGTGTAAAATTACAGGATCTTGGCCCGG	ACCAGTAGTTTCTGACATGAGC	CCGGGCCAAGATCCTGTAAT	5	158	274	22	510	20	58.068	59.526	4.26	1.89	4.40576	F	632	GATAAAACGTGAGTTTGAATTAAGCTTGGATAAAGTTGGCACATTGACATTGCTACTTCGTTACTCGCAGTTTTATTTTAGAACAAATATAGTTAGAACAAAATTTCTATCATACattattattTTAGGAAAACTTGAACAGTTTCCGCAACACATTCTCtttttGTTTGGTACTGTTGTAGCATTAGTTTTAGCGTGATGTTAAATAGTCTATAGTCTTATAAAGCCCTCAATAAATGGGCAACCAAACACTGAAAGAATTATTTaaaaaGGACCAGTAGTTTCTGACATGAGCATGTTcaaacaaacaaacaaacaaacaaacaaacaaaCAAGCAAGCAATCAAACAAACtttttAGCTTTATGATTTTAGTATAGATAGATAAGTGTATTTAGAT…	scaffold_162242	115
scaffold_16306_4804	1	301	24	8	1	AAT	TATTATTATTATTATTATTATTAT	NA	1	1	4	85	329	ACTTGACGTGAACTGAAGGCTTATTCCTTTCATTGCTTAatatatatTTAAATATTGTTTAtgttgttgttgtTTCGTTTTCAAAAGGGTTTGGTTTTAtttttGtattattattattattattattatCTCTACTTTTCAACAAAAGCTGGTGTATCTTTTCGTTTTCATTATTAAAGTATTGTTCTAATTTAAGAACGGAATAATCAACATAATTCTTTGTTGTGGCATCTGTTGTTTCTAAAGGCTcccccAAATTTTGTACTCGTTTTCCATTTAAATTATAATCACCAtttttGttttttATAAAACTTTCACCAGGTTGGCCA	ACTTGACGTGAACTGAAGGC	TGGCCAACCTGGTGAAAGTT	85	180	196	20	524	20	58.417	60.033	4.35	2.66	1.61567	F	624	CAGATGTTGTGTTGGGGACATTCTGAAATTGTCTTAGAAATGATATAAAATTTATAATTTGCTCATAGTGTTCCTCCAATAGTATTTGTTGATTTACTTTTAGGAATTCCAAAACTTGGTTGAAAATCAAACTAGTGTTGATGTTAGACATtatatataaaaaaaaaaaaaaaaaaCCTTCTAAATACTTCAACAACTTGACGTGAACTGAAGGCTTATTCCTTTCATTGCTTAatatatatTTAAATATTGTTTAtgttgttgttgtTTCGTTTTCAAAAGGGTTTGGTTTTAtttttGtattattattattattattattatCTCTACTTTTCAACAAAAGCTGGTGTATCTTTTCGTTTTCATTATTAAAGTATTGTTCTAATTTAAGAACGGAAT…	scaffold_16306	4804
scaffold_163660_672	1	301	21	7	1	AAT	ATTATTATTATTATTATTATT	NA	1	1	6	133	337	ACATTGTGAGGATGACGGCTGAACGTGACACCaaaaaaCCTTGATAGTCATGCagagagagCACCTGAACGAGCGGTGCGGTGCGTTCAGGAAACCATTATAGAATGAAAATGTTAATAAAtttttAATAATATAGTTTTACAGGTGAACTAAattattattattattattattTTGGGTTGAATTTGAATTGTTTTGtttttttttttGGAGGGAAAATATGGAAATTGAGTCTTTTGTTCTGAGGGAAACAATATAACCAACCATTGAACcatcatcatCCAACTCCAACCTATAACAACATAAAATACTTTAATGAAGGTGAATTGCGGTGCAG	ACATTGTGAGGATGACGGCT	CTGCACCGCAATTCACCTTC	133	143	148	20	484	20	59.385	60.11	5.52	3.46	0.724928	F	621	CTGTTCTTTGTTTTAAACGGTTTTATATTTGAACACCAGGGCTTCCGAGTTTTCTATTTAAAATGCATGTATAAGAGAAAATTTCGTGCGTGTAACGTTATCGTGAACGTCCAATCACAGTTATATTATGCATACACATATGCAGAGACATTGTGAGGATGACGGCTGAACGTGACACCaaaaaaCCTTGATAGTCATGCagagagagCACCTGAACGAGCGGTGCGGTGCGTTCAGGAAACCATTATAGAATGAAAATGTTAATAAAtttttAATAATATAGTTTTACAGGTGAACTAAattattattattattattattTTGGGTTGAATTTGAATTGTTTTGtttttttttttGGAGGGAAAATATGGAAATTGAGTCTTTTGTTCTGAGGGAAAC…	scaffold_163660	672
scaffold_16414_7071	1	301	24	8	1	AAC	CAACAACAACAACAACAACAACAA	NA	1	1	3	57	183	ACGTTACGTTATGCTCGCTCTTTAAATTGAGTGAAACTACACCAACCCGAAATTTAATTCGAGTGGCGACGAGAAAAGcaacaacaacaacaacaacaacaaCACAACCCCTGTAGCTCTGCCGCTCTGGAAGATGAGCATGAGCGATGAGAAATTATACCATAAAGAAGCCTGTAGCCGGAG	ACGTTACGTTATGCTCGCTCT	CTCCGGCTACAGGCTTCTTT	57	61	223	21	405	20	59.868	59.749	4.09	2.52	1.3824	A	624	TTAAAATATTTCCCaaaaaCCCCATTATCTCAATGTATCTTTTAGATTTCTTCCACTTGACCAAAAGTTACAGATAGCAATTAAATCACTCAAAACTCAACACTTTCACACCATCGCGCcacacaGCACCGATTCcaacaacaaGTCGTCTAAAATGAGACGAAATCCACACTCAATGTTTTCAAAAGGCTTTGAAGGTACAATTCTTTACGACTTACGGTTACGTTACGTTATGCTCGCTCTTTAAATTGAGTGAAACTACACCAACCCGAAATTTAATTCGAGTGGCGACGAGAAAAGcaacaacaacaacaacaacaacaaCACAACCCCTGTAGCTCTGCCGCTCTGGAAGATGAGCATGAGCGATGAGAAATTATACCATAAAGAAGCCTGTAG…	scaffold_16414	7071
scaffold_164390_1529	1	289	33	7	1.5	ATC	TGGTGGTGGTGCTGATGATGATGATGATGATGA	NA	1	1	3	84	323	TGTCAGTGTCGTAGCTTGAGCTCATAGAATATCTATAGAACATGTACAAGGATGCATTCTGTGCATGATGGCACTCCTGCGTCCTGGGCATAGTCTCTTTGTCGAtggtggtggTGCtgatgatgatgatgatgatgaGTACCACATGTCACGTTTGAGTCTAGCATCGATGCTGGTGATTTACTAATAAGCTATTTCTCTTCTTTGCTTGTCTCTTTTCCATATACTCTACATTCATacacacATAGGTCTGTACCGGAGTGAGCAGTGGTCAACGTTTAACTGCCGATCAATATCGAGCCTGCATCAGGTCAAGGGCTCTT	TGTCAGTGTCGTAGCTTGAGC	AAGAGCCCTTGACCTGATGC	84	165	184	21	506	20	60.336	60.035	4.26	3.91	1.37063	B	621	TATTGGTAAATAAtttttCCACCTACTGAATTTGGGTCTTGATGAGCGGGCGAGGAATAAGAATCCTATTATGGTTCAGATCTGCTACCACTTtctgactctgactctgacTCTGATGGTTTCCTTtcatcatcatcaTGCATAgtgtgtAATTTTGtttttCGTTATTGTTCACTGCTATCATGTCAGTGTCGTAGCTTGAGCTCATAGAATATCTATAGAACATGTACAAGGATGCATTCTGTGCATGATGGCACTCCTGCGTCCTGGGCATAGTCTCTTTGTCGAtggtggtggTGCtgatgatgatgatgatgatgaGTACCACATGTCACGTTTGAGTCTAGCATCGATGCTGGTGATTTACTAATAAGCTATTTCTCTTCTTTGCTTGTCTCT…	scaffold_164390	1529
scaffold_164932_1	1	253	21	7	1	ATC	TCATCATCATCATCATCATCA	NA	1	1	6	12	157	CCGGCCACATTACAGCTACAGCAAGCAGCAACATCAACCATCAACCATCAGTTCAACGTTCAACCAACAAACATCGATAGcatcatcatCTAATCGTCATCGtcatcatcatcatcatcatcaACAAGAACATCAACATGAACCATCGTTGTCAACA	CCGGCCACATTACAGCTACA	TGTTGACAACGATGGTTCATGT	82	12	151	20	307	22	60.108	58.79	2.74	3.21	3.31812	B	621	ACagtcgtagtcgtagtcgtATCGTTGGCTTAGCTCTCAGCAGTATCATCCTCATCAGGACTTCTCGTCGTCATCGGTTGTGGCGTTGTAGATCCTTGGGATTCTTTTGCTCATTGAGaaaaaGCAGAGTCtttttAGTTGGCATTGCATCCGGCCACATTACAGCTACAGCAAGCAGCAACATCAACCATCAACCATCAGTTCAACGTTCAACCAACAAACATCGATAGcatcatcatCTAATCGTCATCGtcatcatcatcatcatcatcaACAAGAACATCAACATGAACCATCGTTGTCAACATTatcatcatcATACTCGTATtcatcatcatcatcaTCTTCGTCATCATAAGTCttttttAGCACCACAAGAAGGAGAAGCCCAAGCCATTC…	scaffold_164932	1
scaffold_165105_125	1	301	24	8	1	CCG	CGGCGGCGGCGGCGGCGGCGGCGG	NA	1	1	4	67	349	TGCCCGGCTTTCAGAACTAGAATAGGGTAATTTGTTGTTCACTCAGCCAGTGGTACTAGAAAcaaccaaccaacAATTTATACCATAcggcggcggcggcggcggcggcggTGATACGACAAGGAACGATGTTGATACCACCTCGAGGAGCATTAAGGCAACGTCATTGTCAGTGATTAAAGGTTGGAAAGTTCGTGGTTCTGCTTCTAAATTACaaaaaTTTGGAttttttAAAGGAGGTATTTAAAATGTTGGAAAATATTTTAAAGTCAGTTAGATAAGAATTGAGAGtttttGCACAGCTAAAGTTTTAGGCGGAAATATCGTTCGATTCAAAGTTCACCGGTGA	TGCCCGGCTTTCAGAACTAG	TCACCGGTGAACTTTGAATCGA	67	216	214	20	562	22	60.036	60.224	2.57	3.59	2.26048	F	624	ACaaaaaaaaaCACAAAACTGaaaaaGGATTCCTGTCGAGTTAGAAtgtgtgtgtttttttGtttttGtttttAtttttAAATTTTATTTTAAACAATGAATTCCTTCTCTTCTACTCTACTTCCCAATGTTTTGTTCTTGTATCATTGTACTAGTACCTAACGAatatatatTTttgttgttgTTTGtttttGGTTGTATTGATGGCGTTAGTGCCCGGCTTTCAGAACTAGAATAGGGTAATTTGTTGTTCACTCAGCCAGTGGTACTAGAAAcaaccaaccaacAATTTATACCATAcggcggcggcggcggcggcggcggTGATACGACAAGGAACGATGTTGATACCACCTCGAGGAGCATTAAGGCAACGTCATTGTCAGTGATTAAAGGTTG…	scaffold_165105	125
scaffold_165453_1444	1	485	21	7	1	ACG	CGTCGTCGTCGTCGTCGTCGT	NA	1	1	4	16	131	CGTCACTCACATAGTTGGCCTGTGGCTCTATAGTTATCTAGtatataCTGAAGCTATGAATATAACGCCGTTCGcgtcgtcgtcgtcgtcgtcgtAGCCGCCACCATCAACGCCATCGCCACTACAGTAGT	CGTCACTCACATAGTTGGCCT	ACTACTGTAGTGGCGATGGC	53	16	411	21	541	20	60.067	59.54	5.19	4.4	1.52717	B	621	AACCAATGTTACGTTATCAGTAtttttttGTGTGGTTTTCTTCGaaaaaTTTAAAAGCAAATACGTGCCATTCATTTGTGCATTTTATTTAAAGCCACGACCGTCTGTGATATTATTTATGGTGCCTGTCCAAACAACCCTACATCTTTAGCACGTCTTTTCAACAGCACCAAGAATGCAACACTGCATCAAACAACAGTCCAATCCAAACACCTGACGCAAAAGaaaaaTTTCAAATTTCCAATCAAACACTTAACGAAACTCAACGAAACTCTAACCGTTGTTATGTTGTGTCTTCAGTTTCAAAACTAATGCACAATAATGTTGCTTCGTTGCTATGTGTTGCTTGAGCTCAAACTCAGACACaaaaaCCAAACaaaaaTCTCACATCTATCAGAT…	scaffold_165453	1444
scaffold_165841_58	1	301	24	8	1	ATC	TCATCATCATCATCATCATCATCA	NA	1	1	4	48	190	tcatcTCTCCTGCGCTATGCACTTCCATTCAATGCcacacaCTGCTTAATGCTGCATACATCAGATCCtcatcatcatcatcatcatcatcaTCTTCAGCAGCAACTGGACTAAAGGAGCTCATCTCAAACAGCATTTGACActtcttcttcttTTGCTTGGTCTTCATTCCAACAACCAGCATCAACGG	TCATCTCTCCTGCGCTATGC	CCGTTGATGCTGGTTGTTGG	48	78	233	20	422	20	59.683	60.039	3.14	3.77	0.355778	F	624	AAATAGTATTTCTGAACTTCCTCTTTCTGTCACAATCGTTCATCATCTCCCCGAGAAGTcacacaTCATGCAACCATATGTGGCCTACGCACTTCcatcatcatTAGCAGAATCcacacaCCAAGTGAGgcagcagcagcagcaACAACATACCACTGCCACATGAAAGAGTGAAGATCaaaaaaaGAACGTACCCCACTGAAGCTGATGCAGCCATCATAACATTCAatcatcatcTCTCCTGCGCTATGCACTTCCATTCAATGCcacacaCTGCTTAATGCTGCATACATCAGATCCtcatcatcatcatcatcatcatcaTCTTCAGCAGCAACTGGACTAAAGGAGCTCATCTCAAACAGCATTTGACActtcttcttcttTTGCTTGGTCTTC…	scaffold_165841	58
scaffold_166385_1273	1	272	53	8	2	AAC	AACAACAACAACAACAGCTCGAATAATAGCAACAACAACAACAACAACAACAA	NA	1	1	4	36	258	TCTCTATCAACGCCAACGGTGCCAATAAATCGCTTTTGATTCCGTCTTCTTTGGGGCAGATCAATCACTACACTTCGACCATAAAGTATTGTCCAAGTAGTTCTGTCTTGAATTCTCTAAATAATTTGAATAACTATCAAAATAACAATaacaacaacaacaacAGCTCGAATAATAGcaacaacaacaacaacaacaacaaTAGCATTTCCAATCATGAAGTGGAAAACTTGGATATGAAATCGACGACGTCAACGG	TCTCTATCAACGCCAACGGT	CCGTTGACGTCGTCGATTTC	129	36	123	20	380	20	59.107	59.639	4.83	2.17	1.25394	D	624	TCAGCACCATCACGTTCAGATGGCCACCCCGTCCGGTAGTCCGCAATCGGTCCTTATGTCGACCgggggTCTTAATATGTCTCCAGTTCCGAAAATCGAAAACACTATGAATCTTGGCAATTTCTCTATCAACGCCAACGGTGCCAATAAATCGCTTTTGATTCCGTCTTCTTTGGGGCAGATCAATCACTACACTTCGACCATAAAGTATTGTCCAAGTAGTTCTGTCTTGAATTCTCTAAATAATTTGAATAACTATCAAAATAACAATaacaacaacaacaacAGCTCGAATAATAGcaacaacaacaacaacaacaacaaTAGCATTTCCAATCATGAAGTGGAAAACTTGGATATGAAATCGACGACGTCAACGGCGGATATGCTGGCAGCCAG…	scaffold_166385	1273
scaffold_16723_1114	1	228	33	6	1.5	ACG	GACGACGACGACGACGACGAGGACGACGACGAC	NA	1	1	8	0	127	GTGTCGTCTTCATTTGCCGCCAGCGCTTGCAGCTTGCAACCTACCAACGACTGATGGCcgacgacgaTGACGATgacgacgacgacgacgacGAGgacgacgacgacGATGACAACGACGAGCAACG	GTGTCGTCTTCATTTGCCGC	CGTTGCTCGTCGTTGTCATC	54	0	154	20	280	20	60.453	59.909	6.53	2.92	0.544127	B	624	AATGTAGAAATGCAAATAAATGAAACtatataGAGaaaaaCAGATACAAGGCGAAGGCGCACATCCAGATCCAGAGCCATCAGTTGTTGAATAAGTTGAAAGGCAACAGAGCCAATTAAGGCATGTTAAGTGGCTTTCCCTTTCGACGTCATCGTGTCGTCTTCATTTGCCGCCAGCGCTTGCAGCTTGCAACCTACCAACGACTGATGGCcgacgacgaTGACGATgacgacgacgacgacgacGAGgacgacgacgacGATGACAACGACGAGCAACGTATaaaaaCGACACGACTACgatgatgatgatgatgatgatgatGGTATAGCGCTTTGTAAATCCCtttttGAttttttCTTCCTTTTGGTTTAATGTAGTAtttttAAATACTATGGG…	scaffold_16723	1114
scaffold_1674_9549	1	301	24	8	1	AAC	GTTGTTGTTGTTGTTGTTGTTGTT	NA	1	1	4	36	321	AATCGTGTGGTGGGCTTTGATTATGTAGCGTGCTATCTTGTGTTTAGCGTCAAATCgttgttgttgttgttgttgttgttGACGAAGTCGTTGTTATCTTGCGGACGGACGCGACGACGgtgtgtATAttttttATTCGTATTGGGTGGGCACATCTGACTATAAGGGGTCCATTCTTGTAGATATAGTATACATACTTCATACAGAGCAAATACTACATTAACCGAGTGTAtttttCAACGACAGCGCAGCGCACGTCCCTGTTTAATTGTCCCATATGTCTCCGTGTGCTTAAAAGCAATACTTGCAGTCGACATGGCA	AATCGTGTGGTGGGCTTTGA	TGCCATGTCGACTGCAAGTA	36	221	245	20	565	20	60.179	59.68	2.69	2.24	0.499054	F	624	TACAAATCAAAACGTTCCGTTCATGTCTCTTGATAATTTTATCTGTGCGTCCGCGTCtttttGGGCTAAATAAGGTTCtatataGGAGGTATTCGCGTTAACTCAAATTTTGAACTGCTACAGAGTACTCACATCATAGAAACGAAATCCAAAAGAGCTGaaaaaaTGATTTATTACAGCAGCTTACAAAACGAAATTCCTATAAACCTTTGGCGATACATTTTACCTCGCAAAATAACAATTTAATCGTGTGGTGGGCTTTGATTATGTAGCGTGCTATCTTGTGTTTAGCGTCAAATCgttgttgttgttgttgttgttgttGACGAAGTCGTTGTTATCTTGCGGACGGACGCGACGACGgtgtgtATAttttttATTCGTATTGGGTGGGCACAT…	scaffold_1674	9549
scaffold_167846_1	1	118	33	11	1	AAT	ATAATAATAATAATAATAATAATAATAATAATA	NA	1	1	4	55	310	GCTAATGAACTGGGCCGTCaaaaaCTTCCAATCAGCAacacacTACTGGCAGTTTAGGAAAATGGTATGTTATTTataataataataataataataataataataataAGTATAtgtgtgTAAATACAATTAAATTGTATGTTTTACAAATGTACGCACCTAAATGACTCTTTAGATTAGGATTCAATTTATTTGCAACGACAACTCATTTCCAAAGTCTGAttttttttAATAAATAGAACAGATTTCATAACTCACTACCGTAGATCGGAATTCGAGGCAAGGATTTAATAAAGCGCCTGCAGAACCA	GCTAATGAACTGGGCCGTCA	TGGTTCTGCAGGCGCTTTAT	55	182	43	20	352	20	60.392	60.322	4.35	1.4	0.714917	F	633	TATCTTACGTGAAGTACAAGCAACAATGGTTCCaaaaaCTATGCTAATGAACTGGGCCGTCaaaaaCTTCCAATCAGCAacacacTACTGGCAGTTTAGGAAAATGGTATGTTATTTataataataataataataataataataataataAGTATAtgtgtgTAAATACAATTAAATTGTATGTTTTACAAATGTACGCACCTAAATGACTCTTTAGATTAGGATTCAATTTATTTGCAACGACAACTCATTTCCAAAGTCTGAttttttttAATAAATAGAACAGATTTCATAACTCACTACCGTAGATCGGAATTCGAGGCAAGGATTTAATAAAGCGCCTGCAGAACCACAGCAGTAAAGTTTCTAAGCTGCTTTTATGTTGGTAGAAAACAATGA…	scaffold_167846	1
scaffold_168022_748	1	301	24	8	1	AAT	TTATTATTATTATTATTATTATTA	NA	1	1	4	19	302	GAGACGAGACGCCGAGAAATTCGTGTGATGTGATTATTGttattattattattattattattaTTTTATTTAtttttttCTTCTTTATTATTTTGTATTTAtttttCTTATAACAAATCTTGACATCTcacacaAGATTTGTTTGCAGATTTGCATTTAAATTGTCAACGGAACACGTTTTATTTGTCaaaaaGTCGACAAATGGCGGTGATTTTGATTTCGATTTCGATTTGAATTGAAATTGCAGCACATGTCTATAGTCTATGGGTTTGGTTGATTGGAATGAACGTATTTAGCGCCGT	GAGACGAGACGCCGAGAAAT	ACGGCGCTAAATACGTTCAT	19	219	262	20	563	20	59.901	58.069	2.17	2.57	2.02965	F	624	TTAAAGAACATAATTGCTTTAATGTGTTaaaaaaaaaaCAAGAAAAGATAtttttCAtttttCCACtttttCCTAAATTCAAAATTATTTACCAAAAGAGaaaaaaaaaaaCTTCAAGAAAAGAAGAAATAAAATTAAATATTTAAAAGAGTAGaaaaaaaaaGAAAATTTATACACATTCAATAAAATAtttttATCGGAAAATTATGCATTCATTGGAATTGGAATCGACTACGACGAGCAACCGGGACGCTGCGCGATGAGACGAGACGCCGAGAAATTCGTGTGATGTGATTATTGttattattattattattattattaTTTTATTTAtttttttCTTCTTTATTATTTTGTATTTAtttttCTTATAACAAATCTTGACATCTcacacaAGAT…	scaffold_168022	748
scaffold_168758_1	1	288	28	7	1	AAAC	CAAACAAACAAACAAACAAACAAACAAA	NA	1	1	3	1	338	GTACTTCCTAAGATAAGCGCGTTcaaacaaacaaacaaacaaacaaacaaaCAGATAAATTGGCAAACTCTTTAGCTTTATAATTTtatataAAATAAACTTGTTAAAATTCGTTAAAAtttttAGCAAAAGTCTATTGACAAtttttAAAATGaaaaaTAAAATCATTTCTaaaaaTAATACTAAGCTGAGTCTTTAATATCTCGACAGAAAACAACTCATACTTCAAGTTTTGATTGCATACTTTCTGAAATTTCAAAATCCCAAATTTGTATCAATAGTATTCCAGTCAATATTTAATAATGTTCTCTATCTCAAACCCTGAGGTAGTTGAGTGA	GTACTTCCTAAGATAAGCGCGT	TCACTCAACTACCTCAGGGTTT	1	265	265	22	602	22	58.038	58.685	6.01	3.27	7.27712	F	628	GAAGTCTGTAAAAGCgtgtgtACGAATGTTTGTACTCGCATGCTTTGTTTAAGAACAAGTTTTGTTACCATaaaaaaGGTTAAAGTAAGGCGACTTTAAGAGAAAGGCATATGTATGTGGCGGACAttttttttATTAATATTAAAAGTAAGAAAATCTGTCATACATATTTGTAAACATTTGTTCTTTGCGCTACGCTATCGTATTTGTCTTAGCATGGTGTtatataGCTTACGTTCTTGATATTGTGTTTTAATCGGACCAGTACTTCCTAAGATAAGCGCGTTcaaacaaacaaacaaacaaacaaacaaaCAGATAAATTGGCAAACTCTTTAGCTTTATAATTTtatataAAATAAACTTGTTAAAATTCGTTAAAAtttttAGCAAAAGTCT…	scaffold_168758	1
scaffold_169989_1764	1	506	21	7	1	AAC	CAACAACAACAACAACAACAA	NA	1	1	4	2	102	AGGAATCCAGAAACAGCCCAATcaacaacaacaacaacaacaaAATGAAAGATTATAATAAAGGACGATGATGCTGGAACTAAGCGAAAGACGAGTGGAGTG	AGGAATCCAGAAACAGCCCA	CACTCCACTCGTCTTTCGCT	2	39	484	20	585	20	58.924	60.039	5.36	4.93	1.11468	A	621	TTTaaaaaaGCATCaaaaaTCCTTCTTAACTAAATTATATGGCTAACCCaaaaaaTAAAGGTTTACATAATATCAGCAATTTTATTTTACATAAATTTCTTCGtttttGTTTCCTTTCTCTtctctcACTCTTATGTAGAAGGCTAAATCCATATAAACTTTATACAGCCTATAATaaaaaCAGAAGaaaaaaaaGAAAATATAGAGaaaaaTATGaaaaaCACTTCaaaaaTTATTGGCTCCTCGATCCTTTCTACCCCaaaaaaaaaaaTAATAAAGGGATAAGaaaaaaTCTCAATAATATTATCGCCAAACCTCTTTTCATAAAATAGGACTATTCAAACCACAATTTGCAATCCTTATActctctATAGCTTTCCatatatatTAAGGTATAGG…	scaffold_169989	1764
scaffold_170414_1166	1	390	21	7	1	AGC	GCAGCAGCAGCAGCAGCAGCA	NA	1	1	6	114	342	TTGCCACCATCAGTAGTGCATcaacaacaacaaCATCAACACCAATATCCACACCATCCGCTCCATCTGCCAATTGCATGCCAAGGGAATTACCATCCTATGCAGCTGCAACAGCTGCTTCAAAATCAAGAGCCgcagcagcagcagcagcagcaACGGCGGCTGCTGCCCTAGCCTCTACAACAGCAGCAACAAATGCATGTCAACCATCAACATCAGCAGCTGCTCTAGCAGCAGTAGCAGCTGCACCAGTCACAACAACGTCCCGCAATACAGATGAAGCTTCCAATTCCGAAAACAGTCGGTTTGATTATGTAGTAGATCGAACCTATGGCGTTGAGG	TTGCCACCATCAGTAGTGCA	CCTCAACGCCATAGGTTCGA	114	167	256	20	597	20	59.6	59.825	4.57	3.71	0.574678	B	621	ACTTACATATCTAACGCAAAttttttGTTTATCTTCATTAGAGaaaaaaTTGCCTTCTTCACCCGCAAAGGCCTCTCAGTGCCCGAATTACCCATGGAATTCATGGTAAACGAAGAAGATGTCATCGAAGAAGATGAAGCTGAATATGAAAATGATGGTTACAATACAAATCAACCCGCAATAGCAATCAATACAGCTCTTGTAGAAGCCAGCACCAATAGTCTACCAACAAAGAATCTCATAGTTGCATCCTCATTGCCACCATCAGTAGTGCATcaacaacaacaaCATCAACACCAATATCCACACCATCCGCTCCATCTGCCAATTGCATGCCAAGGGAATTACCATCCTATGCAGCTGCAACAGCTGCTTCAAAATCAAGAGCCgcagcagcag…	scaffold_170414	1166
scaffold_1707_8005	1	114	15	5	1	AAC	CAACAACAACAACAA	NA	1	1	3	14	204	ACACCTCTTCCTTCCAACACCaaaaaCTCCATCACcaacaacaacaacaaAAAGAGTCAACGTCTGTATCTATAAGTAACTTCTTTTCACCAAGTAAAACAATaaaaaGATAAAATATCTCAAACCAAACGATCGTTTACAAGAGACAACAGGCGATCACATCGATcacacaAAAGAGCACCTGAGCTAAGATTCCCGGTGAGC	ACACCTCTTCCTTCCAACACC	GCTCACCGGGAATCTTAGCT	14	134	79	21	282	20	59.857	59.534	4.16	3.32	1.6092	F	627	TGACATAAATACTTGTCTTCCTAAACACTACAAATTAACCCATAAACATCGTCTTCATGCTTTTGATATCGtttttCGACACCTCTTCCTTCCAACACCaaaaaCTCCATCACcaacaacaacaacaaAAAGAGTCAACGTCTGTATCTATAAGTAACTTCTTTTCACCAAGTAAAACAATaaaaaGATAAAATATCTCAAACCAAACGATCGTTTACAAGAGACAACAGGCGATCACATCGATcacacaAAAGAGCACCTGAGCTAAGATTCCCGGTGAGCGGTGAAaacaacaacGATcgacgacgacgacgacgacgacgacgaACGGTGAGTTGGAGTAAACGGTATACCGATCGTCTACCGTGCCGTGCGtttttGAAATCTATACATACACCT…	scaffold_1707	8005
scaffold_1712_6327	1	301	74	7	2	AAC	ACAACAACAACAACAACAACATCAGCAACAACAAAAACAGCATAAACAACAAGAAGAAGAAGAAGAACAACAAC	NA	1	1	4	32	253	TTGTGGCTGGAGTGCACaaaaaTGTCTTGCTTCTTTCCACAATCGTGAAATCGTAGATTTTATTGATTGGGaaaaaaGCAAATGGTGAAGGAGAGGAAAGTAGGGGTATCGAAAGATGCCTACAACGacaacaacaacaacaacaacaTCAGcaacaacaaAAACAGCATAAACAACaagaagaagaagaagaacaacaacAGGAAAATGAATACGCCTAATTTGGTAAAACGAAACAATGCGTCGAAGCGTG	TTGTGGCTGGAGTGCACAAA	CACGCTTCGACGCATTGTTT	107	32	174	20	426	20	60.683	60.384	2.83	2.83	1.06676	G	621	ATGTAGTGCCCGTGGAGTGATGGTTAGGGCGTTGTCGTTCTTTGACTTTCGAagagagAAGAAGTGATTGGTAGCTAGTTTTAAATTaaaaaaaGAAGAAGTTCGTTATTGCCCCtttttAAATAACTTATTGGTAGCTCACTGGAGGTGGCGTCCGAAGACGAGTCTAGGGGTTGTGGCTGGAGTGCACaaaaaTGTCTTGCTTCTTTCCACAATCGTGAAATCGTAGATTTTATTGATTGGGaaaaaaGCAAATGGTGAAGGAGAGGAAAGTAGGGGTATCGAAAGATGCCTACAACGacaacaacaacaacaacaacaTCAGcaacaacaaAAACAGCATAAACAACaagaagaagaagaagaacaacaacAGGAAAATGAATACGCCTAATTTGG…	scaffold_1712	6327
scaffold_171452_1	1	188	21	7	1	AAT	ATAATAATAATAATAATAATA	NA	1	1	4	63	285	GCCCAACATCAACTAAAGACCCACTATACCCATTTATGTACCTATCTACTGAGCATAGATACTTATTCTCCCATTGCCATCTTATataataataataataataataAGCTGCAGCTGCAGGTCTATTTATCTCATAAAGTTTGTTGTCACAACAAATACTTTACTTGTACAATCAAGATGACATTTTGCAGATAGAGCAGGATTGCATCTTGTCTATTTCCTTTCACTTCTCTTACCTTGTAGACTTGAATTTCATCCAGCACAGCATCGGACTCCTTGAGCACA	GCCCAACATCAACTAAAGACCC	TGTGCTCAAGGAGTCCGATG	63	159	103	22	387	20	59.508	59.753	4.46	3.84	2.73955	A	621	AACAAAATCAGACACAATAAACCACTTTAAAGAGCAAAGTCGTGACATGCGCAAATAACATATACAAAACTGTTCAAATCGGAAACAGTATCCCATCCAAAAGCCCAACATCAACTAAAGACCCACTATACCCATTTATGTACCTATCTACTGAGCATAGATACTTATTCTCCCATTGCCATCTTATataataataataataataataAGCTGCAGCTGCAGGTCTATTTATCTCATAAAGTTTGTTGTCACAACAAATACTTTACTTGTACAATCAAGATGACATTTTGCAGATAGAGCAGGATTGCATCTTGTCTATTTCCTTTCACTTCTCTTACCTTGTAGACTTGAATTTCATCCAGCACAGCATCGGACTCCTTGAGCACATGATCCACTTCA…	scaffold_171452	1
scaffold_171676_185	1	301	21	7	1	AAC	AACAACAACAACAACAACAAC	NA	1	1	3	2	212	TCCAGCTATACTCCTGCACCAAAaacaacaacaacaacaacaacACAAACAATAACTCTGGGATAAAATATAAATTAAATGATTTCATTTCATTTGCTGTCTAATGGAGTTGTGGTCTTATAGATAGATCGATATAAATTGGTGATGAGGtttttGTAAATCCATAAACATATACATATGTACAcccccTCCCACCGAGAACTGCGAATGCA	TCCAGCTATACTCCTGCACCA	TGCATTCGCAGTTCTCGGT	2	149	278	21	489	19	60.343	60.005	4.17	4.69	2.34801	F	621	GTATTATTTGCTGGGAATAAGGGAGGGCGTTCGGGTGGTGCAGAAAATtctctcATTTTCCGCACACTTTCACTTATGCACTTGAAATTTTCACGTGCATacacacGATTTGACGTCATTTGTATACAacacacAACAACACCACCCACAAAGCATCACCAAACACCGCATCCTtcactcactcacTGTACACCATCCCAACCCCAAATAAGTTGATATTGCGCATCTTCCCGGTATACTATATGTCCTTGTCCATTATGGAATACATTTCCCATATTCCAGCTATACTCCTGCACCAAAaacaacaacaacaacaacaacACAAACAATAACTCTGGGATAAAATATAAATTAAATGATTTCATTTCATTTGCTGTCTAATGGAGTTGTGGTCTTATA…	scaffold_171676	185
scaffold_171898_575	1	301	69	23	1	ATC	TGATGATGATGATGATGATGATGATGATGATGATGATGATGATGATGATGATGATGATGATGATGATGA	NA	1	1	4	4	269	GGCTTGACCGAATGACTTGAAATTtgatgatgatgatgatgatgatgatgatgatgatgatgatgatgatgatgatgatgatgatgatgatgaTTCAGCACATGTAAACGCATGGAATGAACTATCGACAAGCAAACATTTCaaaaaTTTCGAtttttttATAGCaaaaaaCaaaaaaaaaCTCAAAAtttttttCAAATGTCTACCAAAAGTCCAAtttttGGTATATTCATTTGATGTTAGTTCATTCCATGCATTTAGGCTAACGC	GGCTTGACCGAATGACTTGA	GCGTTAGCCTAAATGCATGGA	4	155	277	20	545	21	58.192	59.053	3.02	3.41	3.75518	F	669	TCGGTTATGGGAGAAACGTGATGAAAAGCGAAtctctcGTTCTGAGCGGCGCGTAAGTGATGCCGTTAAACAAGCCAGAATTGATTCAAGAGCTGAACAATATGCTTTGAAAGAGTTTCaaaaaGAAGAGGAAGGGTAAGGAATATTCTATAGAATAGAAATAGCCGATTGAAAGGTAAGTTGATATGTTCATAGTTAAGAGGACTTGAAACTTTAAAAGAGtttttttGTTCAAAACTGTGtttttCAAACATTCCTCCATCGTATCTCaaaaaCGGCTTGACCGAATGACTTGAAATTtgatgatgatgatgatgatgatgatgatgatgatgatgatgatgatgatgatgatgatgatgatgatgaTTCAGCACATGTAAACGCATGGAATGAACT…	scaffold_171898	575
scaffold_171_31199	1	301	24	8	1	AAT	TATTATTATTATTATTATTATTAT	NA	1	1	3	11	236	AGCTTGGAATTAGCTTCACCAGCATTATAAAGAtattattattattattattattatAAAACAACATTTTATTACAGGTCTCCTTATCCAGATaaaaaaGGAATAGACGATTTCTCATCCCCGTATCACAGACTTTCACAAacacacacAAGCCCATATACTaaaaaaCCTTaaaaaCCATGGAAATAtttttCCAGTTTGGCCAATTTAAAATAAGCAGGACGCACTTTAAAGaa	AGCTTGGAATTAGCTTCACCAG	TTCTTTAAAGTGCGTCCTGCT	11	158	268	22	503	21	58.649	58.154	4	4.24	6.19703	F	624	ATTTTGTTTTGCTTATTAATTCCAATTTGAAACGTTTGTTATTAATATTTCAATGTTATTTGTTCATTCTTAGTTAAATACttttttCTTCTTCATAAGAATTAATATTTAAAATTAATAAGTAACTAAGAAGGTTATGACtttttATCACTTATTACTTTATTTTATTTCATAAGTCCCTAACTAGCTTATGAATTAAATGGTTCTAGTTTAATAGCTTATAAGTTAAACGCTTTCTAATCCAAACTGATAAAACCATACAAACTAAGCTTGGAATTAGCTTCACCAGCATTATAAAGAtattattattattattattattatAAAACAACATTTTATTACAGGTCTCCTTATCCAGATaaaaaaGGAATAGACGATTTCTCATCCCCGTATCACAGA…	scaffold_171	31199
scaffold_173381_1	1	452	38	6	1.5	AAC	TGTTGTTGTTGTTGTTGTTATTGTTGTTGTTGTTGTTG	NA	1	1	20	20	127	TGGTATTGGtgttgttgtTGGTAttgttgttgTTCTTGGTGAtgttgttgttgttgttgtTAttgttgttgttgttgttgGTATTAGtgttgttgtTAtttttGTTGTTGGTGTTTGTTGGTGCtgt	TGGTATTGGTGTTGTTGTTGGT	ACAGCACCAACAAACACCAAC	20	26	410	22	536	21	58.634	60.067	3.67	3.77	4.43361	F	1014	GAAAGCAGTGTTAGTTGTTCTTCGGGTTGATTGCGACTGCCGAATTCGTTTAATTATTAAAATTATCAATTAATCACTTAAAGCTAAGGTCAATGCATCCACTTCCCGTTGGCCTTCGGATATTGCaaaaaaTTAAAGaaaaaTTTGttttttCCTTTAAATATACAATGACTCTGTTGAGCCGTCTGTTACGATCAAATATACttgttgttgTTAttgttgttgttgGTATTGGtgttgttgttgttgttgtTGATGTTGTTATTGTTGTTATTGtttttAttgttgttgttgttgttgttgTTATTGGAGCTGATGTTGTTTTGATTGtttttGCtgttgttgtTGGTATTAGTGTTGtttttGTTGTTGGtgttgttgtCGTTGGTGGTGCtgttg…	scaffold_173381	1
scaffold_173436_572	1	301	21	7	1	ATC	GATGATGATGATGATGATGAT	NA	1	1	2	89	335	AAATCAAACGCGGGCTGAACTGTACAGAGCACACCAGAGAAGATGTTTGCTGGCACTTAAAACAATAAATTGTCCGATTTCGTTGTTTAGCAATGTTCGCCGCCTTGATAAAGACCCCATAAGACTTATGGCATGTGGATGACAACAAAGGGACAATTTCTAGCTTCTAGTGTAGGAACTTACAAAATACTACCTAGGTACACTAgatgatgatgatgatgatgatGGGTCCCTTAATTAACGCACGATTTGTTTCATACACTTGAAAATGCTCCTTTAATGGATTTCCAAGaaaaaTGTTCCAGACTTTGGAAATTGGAGCAGAGCACGAGATT	AAATCAAACGCGGGCTGAAC	AATCTCGTGCTCTGCTCCAA	185	89	96	20	430	20	60.04	59.39	3.18	3.53	0.649701	F	621	AGGGTATCATCGAGGATAGGGTATTACTCAGCTGGACAAGGTGCAGAAGGCGACTTAGTGGATACATTTTGTAGTGCGCGTTACTTCATTTGTTTAAATCAAACGCGGGCTGAACTGTACAGAGCACACCAGAGAAGATGTTTGCTGGCACTTAAAACAATAAATTGTCCGATTTCGTTGTTTAGCAATGTTCGCCGCCTTGATAAAGACCCCATAAGACTTATGGCATGTGGATGACAACAAAGGGACAATTTCTAGCTTCTAGTGTAGGAACTTACAAAATACTACCTAGGTACACTAgatgatgatgatgatgatgatGGGTCCCTTAATTAACGCACGATTTGTTTCATACACTTGAAAATGCTCCTTTAATGGATTTCCAAGaaaaaTGTTCCA…	scaffold_173436	572
scaffold_174078_577	1	301	30	10	1	ATC	TGATGATGATGATGATGATGATGATGATGA	NA	1	1	8	95	286	TCTCCAAACCGAACACAACAGATAATGTACTTCAGATGCAAGCAGAACACATTTCACTTAAAACCTACCCcatcatcatTACCATCATCCTCGTCGTCTTCGtcatcatcaTGACGTtgatgatgatgatgatgatgatgatgatgaTGGTGGATGGAGTAGGTACCTGTTGCATTGAAAAGTGTCTTGTTAAGAGGagcagcagcAATGCTGAATTCTGGGCTGAGCTGATGTGCATTATGCCATATCTACCTTTTATACCTTTAACTCGGCCTCTTCTCGATCA	TCTCCAAACCGAACACAACAGA	TGATCGAGAAGAGGCCGAGT	95	119	184	22	469	20	60.093	60.394	3.41	4.18	2.48788	B	630	TACCATCAAGAACATATCAGATACCatatatTTAGACATACTTACGAAGATATGTGCAATGTTAACCCAAAAGGGATTACCTACAGGAATAGGTATATGTATGTTTATACCTACCTATCTATATGGTCCTTGAGTCTTATTGGTAATCATCTTCATTTGAACAGACATAAGTTGCTGAAAGTATCTCCAAACCGAACACAACAGATAATGTACTTCAGATGCAAGCAGAACACATTTCACTTAAAACCTACCCcatcatcatTACCATCATCCTCGTCGTCTTCGtcatcatcaTGACGTtgatgatgatgatgatgatgatgatgatgaTGGTGGATGGAGTAGGTACCTGTTGCATTGAAAAGTGTCTTGTTAAGAGGagcagcagcAATGCTGAAT…	scaffold_174078	577
scaffold_175035_1585	1	301	21	7	1	AAC	AACAACAACAACAACAACAAC	NA	1	1	5	60	277	CACGTACCTCGCCTCCATAACTATGATGGGATCTATGCatatatAAGATGCCTGCAAATACATAAAACTTTACCAACAATATGAATGCCTTaaaaaaacaacaacaaCATTAAGAAATAAAATTATGGCGTGATGAAAGAAGGAATTCAGGACGaaaaaGCAACAACATCAACTATaacaacaacaacaacaacaacACAACACAAGATGAAAATACAGGAATTGTATAGTGAAGTCCTTGtttttCCTTAAAGCACGGCGCACGAGAAGTGATAAC	CACGTACCTCGCCTCCATAA	GTTATCACTTCTCGTGCGCC	156	60	125	20	401	20	59.257	59.354	1.9	6.53	1.38837	F	621	CAAGTCCAACAACTTGTCCATGATTtgtgtgTtctctcTATTATACCGTATACCGACTCTCCCAATCCCAAGGACGAAAATACGGTGATAATAATTCTTCCAAGAACTTTTCCATCTGATATGACACGTACCTCGCCTCCATAACTATGATGGGATCTATGCatatatAAGATGCCTGCAAATACATAAAACTTTACCAACAATATGAATGCCTTaaaaaaacaacaacaaCATTAAGAAATAAAATTATGGCGTGATGAAAGAAGGAATTCAGGACGaaaaaGCAACAACATCAACTATaacaacaacaacaacaacaacACAACACAAGATGAAAATACAGGAATTGTATAGTGAAGTCCTTGtttttCCTTAAAGCACGGCGCACGAGAAGTGATA…	scaffold_175035	1585
scaffold_175883_1	1	218	21	7	1	CCG	CGGCGGCGGCGGCGGCGGCGG	NA	1	1	4	29	236	ATATCGTTGGTGGCGACGAAGGCGacacacGACGACAACGACACGAGGAcggcggcggcggcggcggcggTTGAGGGCGGTGGCGTTTAAATTCAAAAGAATTGAACATAACACAGCGAACAATTCATGTCATTAGAAGAGGTCCTGTCGACATCTCTTCCTGAATTaaaaaCGAAGaaaaaTACGTTTCCACGACGACTACACCCACCCACAGCACCGCACCACCTcacacaTAT	ATATCGTTGGTGGCGACGAA	ATATGTGTGAGGTGGTGCGG	29	146	169	20	404	20	59.826	60.108	3.85	5.69	0.281637	F	621	GATGATGACGACACCGACAACGACTATGAAAACGACTTCGACATATGTCATGCTGCTTAtttttAACTTCCTTTATATTCTACTGGTGTTTAATAATATTTTAGTCTATGGTTGTCATTGAAACAACCGCaaaaaCCAAAATTCCCAATTCAACAGACGATGAAGGCGATATCGTTGGTGGCGACGAAGGCGacacacGACGACAACGACACGAGGAcggcggcggcggcggcggcggTTGAGGGCGGTGGCGTTTAAATTCAAAAGAATTGAACATAACACAGCGAACAATTCATGTCATTAGAAGAGGTCCTGTCGACATCTCTTCCTGAATTaaaaaCGAAGaaaaaTACGTTTCCACGACGACTACACCCACCCACAGCACCGCACCACCTcaca…	scaffold_175883	1
scaffold_176117_169	1	301	21	7	1	ATC	ATCATCATCATCATCATCATC	NA	1	1	2	33	167	AACTTTCCTACTCCTGGCATCATTATCTCACACTCATATCATTATATTTATCAGTatcatcatcatcatcatcatcAACTTCAAGTGCCTAAGGCTAATATAGAACTATTTGCATTTGGAACATAGGATACTCACATGAGGATTCGTTTTCAGGTGTTGCCAGTTGG	AACTTTCCTACTCCTGGCATCA	CCAACTGGCAACACCTGAAA	33	71	246	22	412	20	59.087	58.89	3.07	2.69	4.0234	A	621	TTTAATGGAATATTCAGTAGAATGGGGACAAGTTTGtttttGTTATGTAAACCATAATGTCCCTTGGTTTGaaaaaTCTTAAACATTTTATACGAAATTTCCAATAACCTCCACTTTATTTGCTTAGGAAATTTaaaaaGTAAAAGAACGTACAGACATTTTGCGGTGGAATTGTTTAACTATGAATAAACACCAGCTCTTGAGGTGCGCCGTACCGTTGCAAAGTTTTGCTGAAAGTTTTCCAAAACTTTCCTACTCCTGGCATCATTATCTCACACTCATATCATTATATTTATCAGTatcatcatcatcatcatcatcAACTTCAAGTGCCTAAGGCTAATATAGAACTATTTGCATTTGGAACATAGGATACTCACATGAGGATTCGTTTTCAGG…	scaffold_176117	169
scaffold_176366_1	1	250	21	7	1	AAC	TTGTTGTTGTTGTTGTTGTTG	NA	1	1	2	27	160	TTGCTAGAGGTGGCGCATAGCAAACCCACAAAATGaaaaaTGATGTTAAAAGATGTAATCTTTGCGTATTCTACAAGAGCTTACAGCtttttttgttgttgttgttgttgttgCTTTGTTTAGAGACAAGATAATAATTCTGGTAGCGTGTTCGAAGTCT	TTGCTAGAGGTGGCGCATAG	AGACTTCGAACACGCTACCA	72	27	158	20	317	20	59.895	59.043	2.23	3.25	1.06149	F	621	TAATAATTTACATTTAAGCTTGTTGTATGGTGAGAAATTATTTCAGTGTTTCCTTAttttttCGTTGATGCCAGATCTGTGCGTGCGAATCGACCATTAGGGACAACaaaaaTGTATTTATCTTGCATAGATGTCGGGACTCCAGACGATTTGAACTTTGCTAGAGGTGGCGCATAGCAAACCCACAAAATGaaaaaTGATGTTAAAAGATGTAATCTTTGCGTATTCTACAAGAGCTTACAGCtttttttgttgttgttgttgttgttgCTTTGTTTAGAGACAAGATAATAATTCTGGTAGCGTGTTCGAAGTCTTTaaaaaGATGTTTTCTGTTGAAAATATTTTGTAGAAGAATTATAAGCAtttttttATCAAGACTAATGATATCCaaaaaaa…	scaffold_176366	1
scaffold_176489_254	1	301	21	7	1	AAC	GTTGTTGTTGTTGTTGTTGTT	NA	1	1	4	9	345	GGCTGAGAATATTTGGCGGGAAGATATACCCATTACATAAAGATGACGATGATGAGAATGATGATAATTATCATCATTGTCATTCTTATAAGcacacaAATTCCTCCCCGGCATTCCTATCATATAAATATTTATATGGGAAACAGAAATAAAATAATACAAATTAtttttATAAACTTTTGAGTTCTCATAAAGGTTCAATGAACCAAAGAGTGATGGGTACTTGAGTTgggggCGGGAAGGAgggggTATGAGTCCCACCCAAAGATATTGAACAACAatgatgatgACACAgttgttgttgttgttgttgttAGTGTTTCATGCCTCTTCATCAACTCACCA	GGCTGAGAATATTTGGCGGG	TGGTGAGTTGATGAAGAGGCA	274	9	7	20	351	21	59.046	59.301	6.13	4.75	2.65354	F	621	GGGCTTGGCTGAGAATATTTGGCGGGAAGATATACCCATTACATAAAGATGACGATGATGAGAATGATGATAATTATCATCATTGTCATTCTTATAAGcacacaAATTCCTCCCCGGCATTCCTATCATATAAATATTTATATGGGAAACAGAAATAAAATAATACAAATTAtttttATAAACTTTTGAGTTCTCATAAAGGTTCAATGAACCAAAGAGTGATGGGTACTTGAGTTgggggCGGGAAGGAgggggTATGAGTCCCACCCAAAGATATTGAACAACAatgatgatgACACAgttgttgttgttgttgttgttAGTGTTTCATGCCTCTTCATCAACTCACCAGGTGTGGTCATATCTAATTGCCAATGTTGTAGGTACATAACATACCTA…	scaffold_176489	254
scaffold_17693_2200	1	301	24	8	1	AAT	TAATAATAATAATAATAATAATAA	NA	1	1	4	99	306	GCTCAGTTGTAAGCTCAGTCGAAGCTCAAAATAAGCTGGGTAAAAGCACATTCTAAGaaaaaaTAAAGGGAAATCTCCTTTATCGGACATTTGGACTATTTCATAAGAACGATAACATTTtaataataataataataataataaTTAATTGACCTTATACGtttttAAGATACTCAAATCtttttGGAGACAATCCTCAACAGtatataTTTAAATTTGTATAGAAGTTTCTGACTTACCAAGATTATATGCGCGTTTCTATTAAATTTTGCCTGTGAGTTTTAAAGTCCAAAGGGTCTACTCTGT	GCTCAGTTGTAAGCTCAGTCG	ACAGAGTAGACCCTTTGGACTT	99	140	181	21	486	22	59.011	58.411	4.18	3.01	5.57773	F	624	TTTAATTTGTTTGCACTTTTAAATTAAGCCTAGAATGCAATTAAATGATTGCAGTCAAATGATTACAAACAAATATTGTAATCTTTTCAAAGTCAAAATATTAGTGAGTTCAAAATTTGAAGTGTCAATCTATAGATGAATTTATTAGTACAGtttttAGTTATGTTCGACACAGTCTTAGCTCAGTTGTAAGCTCAGTCGAAGCTCAAAATAAGCTGGGTAAAAGCACATTCTAAGaaaaaaTAAAGGGAAATCTCCTTTATCGGACATTTGGACTATTTCATAAGAACGATAACATTTtaataataataataataataataaTTAATTGACCTTATACGtttttAAGATACTCAAATCtttttGGAGACAATCCTCAACAGtatataTTTAAATTTG…	scaffold_17693	2200
scaffold_177112_495	1	301	28	7	1	ACAT	ATGTATGTATGTATGTATGTATGTATGT	NA	1	1	5	52	235	tCCCAATGAAAGCTACACTGGTACCttttttttGTAGATTCTCACTCAATTCCCCAAAGCaaaaacacacaAGaaaaaaTTCAAAACAAACGATATAACGTGCAAATTACGATCTTGTTCAAAGAAACAACTACatgtatgtatgtatgtatgtatgtatgtATATAATATTATGCAGTTTTGtttttGCGAATGCGATTTCCCCTTGaaaaaaaCTTAACCGTGCTTTACCGTT	TCCCAATGAAAGCTACACTGGT	AACGGTAAAGCACGGTTAAGT	112	52	167	22	401	21	59.625	58.163	4	2.24	5.21267	F	628	GATAAACAACATTTTCACTTTGACAGCTGCGTCCGAGCTGTACCGAAATCTAATTTTCCTATAATTCACAATCTAAAACACGGGTAGATCttttttttCACTAATTTATTTTCACTTAGCTAAGGTACAATAAATGAAGAGTAAAACCGTCAGGAATAATTAtttttCCCAATGAAAGCTACACTGGTACCttttttttGTAGATTCTCACTCAATTCCCCAAAGCaaaaacacacaAGaaaaaaTTCAAAACAAACGATATAACGTGCAAATTACGATCTTGTTCAAAGAAACAACTACatgtatgtatgtatgtatgtatgtatgtATATAATATTATGCAGTTTTGtttttGCGAATGCGATTTCCCCTTGaaaaaaaCTTAACCGTGCTTTACCG…	scaffold_177112	495
scaffold_177260_28	1	301	24	8	1	AAC	ACAACAACAACAACAACAACAACA	NA	1	1	4	8	107	CACGGTCCGTTTAATCGTGCAACCCAAATGATCCTTACAAACGACAAGGACGACGacaacaacaacaacaacaacaacaACGACATCTTACCACGCAACCGGGTaaa	CACGGTCCGTTTAATCGTGC	TTTACCCGGTTGCGTGGTAA	35	8	246	20	352	20	59.906	59.893	5.34	2.85	0.201502	F	624	ATCaaaaaTTTAATATAAACGTCCTTGAGAATATAGGCATAATATGAGGAACATACTTTATAACAACATATTCCAATCATGGTCCTGTGGTTTAATCTAATTCGTCAACATTAAGCTCAAATTGAGCTTATAATGTGCTATTAGGTAAATGTCAATTTCCACAACTCGTAAACATTTCTGGCAATTGTCATTAACGGCACCtttttGCTATAACTACATAGGTATTACTTTCCAACACCACCCACCACGGTCCGTTTAATCGTGCAACCCAAATGATCCTTACAAACGACAAGGACGACGacaacaacaacaacaacaacaacaACGACATCTTACCACGCAACCGGGTaaaaaGGTTGGTGGACAGGACACGAATAACTGTACCCAAGTACaaaaaaG…	scaffold_177260	28
scaffold_177395_134	1	301	28	7	1	AAAC	TGTTTGTTTGTTTGTTTGTTTGTTTGTT	NA	1	1	5	3	297	ACGAGTTCGGAATTTCACTGAAAATGCaaaaaaaaTTAAATCAGATCGAAATCAAGTCGAATGGtttttCTTTGAAGAAAAGAAGGTTTAATAAACGTTAGTACCACAAACATACTTACAGAGAACTTGGtatataGAAGATGCATTATtatataGTAGCATAGCTCCAATCTTTTCTTCTTAGCGGATTGGTATCGAAAATTCCATTCAAAATCTAAAGGTACTTCTGTACTAATATTATAAGCCtgtttgtttgtttgtttgtttgtttgttTGAACGCGGTTATCTCAGGAACT	ACGAGTTCGGAATTTCACTGAA	AGTTCCTGAGATAACCGCGT	224	3	55	22	351	20	58.276	58.816	3.02	6.01	4.90792	F	628	CAGATGAATGAAGTGTGAGTTATGATGAATTTTGAAAATGATGAGATGAGACAAACGAGTTCGGAATTTCACTGAAAATGCaaaaaaaaTTAAATCAGATCGAAATCAAGTCGAATGGtttttCTTTGAAGAAAAGAAGGTTTAATAAACGTTAGTACCACAAACATACTTACAGAGAACTTGGtatataGAAGATGCATTATtatataGTAGCATAGCTCCAATCTTTTCTTCTTAGCGGATTGGTATCGAAAATTCCATTCAAAATCTAAAGGTACTTCTGTACTAATATTATAAGCCtgtttgtttgtttgtttgtttgtttgttTGAACGCGGTTATCTCAGGAACTATTCCTCCGATTTGaaaaaTGTTGTCCATGTTAGAATGGATCAATGTC…	scaffold_177395	134
scaffold_177815_177	1	292	42	11	1.5	AAT	TATATATTGATAATAATAATAATAATAATAATAATAATAATA	NA	1	1	4	75	282	GACGCGACGAGATGCGATattcattcattcATTGATATTTTATTTTCTCGTTTATTTGCTTGTTCTGGTACCACCATTTAAAatatatACCTACTtatataTTGataataataataataataataataataataataCAATAAAGGGGCATTAATAACAATTGTACACAACACAATACTGCACATTGCTTCATGTTTGTCATTTCAGAGAATTATTATCATTGTCATCATTGaaaaaTTGAAAAGTtaaaataaaataaaaATTCCACACCACCAacacacA	GACGCGACGAGATGCGATAT	TGTGTGTTGGTGGTGTGGAA	75	125	197	20	478	20	60.453	59.962	1.63	3.53	0.49126	F	633	CGTTGTTGTCTATGGGaaaaaaTATaaaaaTTTCACAACCAGATACACGCCTCGCTGTACGGACATACCTACATATACCTACTTACATAGGTACTTAGGTATACCCCGCGAACTGTCTTATCCCGCTCCATAAGGTTGTCTGTATGTATCTACCTACCaaaaaaaaTACAACTTTAACTACAAGACGAGCGACGGCGACGCGACGAGATGCGATattcattcattcATTGATATTTTATTTTCTCGTTTATTTGCTTGTTCTGGTACCACCATTTAAAatatatACCTACTtatataTTGataataataataataataataataataataataCAATAAAGGGGCATTAATAACAATTGTACACAACACAATACTGCACATTGCTTCATGTTTGTCATT…	scaffold_177815	177
scaffold_17834_1632	1	95	15	5	1	AAC	TGTTGTTGTTGTTGT	NA	1	1	4	66	259	GCATAATAACGGCGTCTGCGGAGTTACTCGAGTTGTTCATATGCTCTGAATGATAATAGCCGTTCGTCTGTTGTTGCTGCTGTTGCtgttgttgttgttgtTGCTGCTGTTGTTGGTTTCCAATTGCATGACCATTTGGAATAAGTTGAATACTCACAGGATCTCGGTTATTTATCATTGGTGTATTAACAACTGATTGTTGCTGCtgttgttgttgtGCGAAGACGGCACAAAAGTATTCGTCGCAATAGGACTACGC	GCATAATAACGGCGTCTGCG	GCGTAGTCCTATTGCGACGA	66	138	9	20	267	20	60.111	59.971	5.18	4.2	0.139772	B	624	TGTTTCGTGCATAATAACGGCGTCTGCGGAGTTACTCGAGTTGTTCATATGCTCTGAATGATAATAGCCGTTCGTCTGTTGTTGCTGCTGTTGCtgttgttgttgttgtTGCTGCTGTTGTTGGTTTCCAATTGCATGACCATTTGGAATAAGTTGAATACTCACAGGATCTCGGTTATTTATCATTGGTGTATTAACAACTGATTGTTGCTGCtgttgttgttgtGCGAAGACGGCACAAAAGTATTCGTCGCAATAGGACTACGCAttttttCCATATCTCTTGTAATctgctgctgCtgttgttgttgttgttgttgttgtTGCTGCTGTGGTAGTACCAATGGTGGCGGAGGTTTAACAATTGTCGCTACCACCGACTTATTTATGACTTCGGGT…	scaffold_17834	1632
scaffold_179216_1	1	265	21	7	1	ATC	ATGATGATGATGATGATGATG	NA	1	1	2	14	138	CTGATGCCCTTGCTCCAAGTATAGTAACCTAGGTATAGtttttttttGGCGTGTCGCGTCGCTTTTGTCTATCTATAGTGGCAatgatgatgatgatgatgatgGTAATGGTGGCGGCCTAGACAGGCACAGGATCCC	CTGATGCCCTTGCTCCAAGT	GGGATCCTGTGCCTGTCTAG	63	14	182	20	319	20	60.323	59.244	3.16	2.43	1.07886	F	621	AGAGATagagagGAGCTGTAACAAAACAAAACGTCTGAATAATTTGTCTTTCCTTCGAGTAGCACATCCATATTGTAGCAAAACACTACCAGACGAGGGCTAGGGAAGCTGCACATCAGCTTCAGGAATTGAACAGCAGCTGTGCTGAAGCttttttGTCTGCTATAAAATGCTGGCTGAGCTGATGCCCTTGCTCCAAGTATAGTAACCTAGGTATAGtttttttttGGCGTGTCGCGTCGCTTTTGTCTATCTATAGTGGCAatgatgatgatgatgatgatgGTAATGGTGGCGGCCTAGACAGGCACAGGATCCCTTGTGTTTCCTTGGTGTATTGTTGTTTAAGAGCTGAGACTGTGTTGttttttGGAGGTGGCTTTCATAGTGCTATTTAGA…	scaffold_179216	1
scaffold_180_43298	1	301	21	7	1	ATC	TCATCATCATCATCATCATCA	NA	1	1	2	17	211	ACCTGCGACCTCTTTATGCACTCTTTATTATACGAGTACTCATGAACGTATTATTGaaaaaTTAAAATTAATTTAATTTCAAAATGACATCTGAGACTCCTCTGGTGCGAACGAAGCATTTATGTGAAGACGCACAAATAAAACCCAGTATCCtcatcatcatcatcatcatcaGTATATCAGAAGCAGGAGGCATGGCACAACAATTTGC	ACCTGCGACCTCTTTATGCA	GCAAATTGTTGTGCCATGCC	133	17	148	20	358	20	59.387	59.482	3.96	4.4	1.13146	F	621	TATAAAAGCGGGTTTGACTAAAATTTTCTTGTCGGTATGTCAAATGAAACTATACTTTTAAAATGTGTTCATTAATAGTTAAGGtttttGATAAAGGTTACTTATTTAGGGTAAAACCaaaaaGAAGAAtttttCAAAACTTCAAATACCTGCGACCTCTTTATGCACTCTTTATTATACGAGTACTCATGAACGTATTATTGaaaaaTTAAAATTAATTTAATTTCAAAATGACATCTGAGACTCCTCTGGTGCGAACGAAGCATTTATGTGAAGACGCACAAATAAAACCCAGTATCCtcatcatcatcatcatcatcaGTATATCAGAAGCAGGAGGCATGGCACAACAATTTGCTTTCTTTCTCGAGAgatgatgatgatgatCAGTGGTGCGCG…	scaffold_180	43298
scaffold_181523_738	1	301	24	8	1	ACG	CGACGACGACGACGACGACGACGA	NA	1	1	2	39	193	AGTGCCCTGACGAACACATCCTTTCAATAGGACGACAGGCGGACAGGCAAAGCTTGTATcgacgacgacgacgacgacgacgaTaaaaaaGCAAAAGcaacaacaaaaaaaaaaCACAACTCCTCAACGAACCGGGAAAATAAATCTCATCCCGGATGCTTCTCGAtttttCctctctGCATGACTGAAGccc	AGTGCCCTGACGAACACATC	GGGCTTCAGTCATGCAGAGA	39	90	242	20	434	20	60.321	59.749	3.06	3.1	0.572124	F	624	ACCGgtgtgtCTGTAAACTCCAACTTGATTTCATTTGGCCctctctTCCGCTCTTCCGTTCTTCGGTATGAATACAGTTCACGATTTAAGTGAAATTCTAGATAACGAACAGTGCTGCGCCCACaaaaaGATTGTTCGTGAAAAGTTTTGACCCTCTCCCTGACCACACCGATGCCACCAAAGCCACCAATGCCATCACCGCCATCGACATCGCCACCCCATCAGCCACATGTGTAAAACCAGTGCCCTGACGAACACATCCTTTCAATAGGACGACAGGCGGACAGGCAAAGCTTGTATcgacgacgacgacgacgacgacgaTaaaaaaGCAAAAGcaacaacaaaaaaaaaaCACAACTCCTCAACGAACCGGGAAAATAAATCTCATCCCGGATG…	scaffold_181523	738
scaffold_181978_742	1	393	21	7	1	ACG	GACGACGACGACGACGACGAC	NA	1	1	4	18	100	TGCGAATGAAGAAACACTtgtgtgTCCGTCCACTTCCACTgacgacgacgacgacgacgacAACCCTAAATGGGGCCAAATCGGATTtgtgtgGTGGGTT	TGCGAATGAAGAAACACTTGTG	AACCCACCACACAAATCCGA	18	19	353	22	452	20	58.049	59.816	3.33	4.55	4.13528	F	621	AAAGtttttATCGAACCACTTAAGCTGTCGGTCCGGTTGACATTTAATTGTGGTTTAAAAGAATGACGATTAGCTTGTAACAAGGCATAATGATGGACGGATAAACACATAAACAAATGGCATAAGTCATATAAACTGGAAATTAATGCGATTCAGTCAATTCTGTATCAAttttttAGACTTTGTTATTAAATATGTCTAAACGGAGATATGTATGTACATATAATTTGTTGTGAAATATGAAGAATTCATTATTTATTTCAAAACTGTTGTTATTAATTTCTTCTCACGAGTAAAACAAAGATTAAGAAAACAAAACGAAACCTTATCTACCCaaaaaTAAATGAGTTAATGCGAATGAAGAAACACTtgtgtgTCCGTCCACTTCCACTgacgacg…	scaffold_181978	742
scaffold_182298_72	1	301	24	8	1	ATC	TGATGATGATGATGATGATGATGA	NA	1	1	4	88	328	CCAGTCTGATTGCTTCCGGAAGTTTACCAGTTTAttttttttttCATCCTTTCTTTTAATTTTATTTGTTCCGTTTGAACATAATAATGTAAATGTAACTGTTTTATACTCAAGTTTCAAGTAATTAATGATTATCTTTACGtttttatatatattttttttACATttcttcttcTGTTGTTGGCGGCAATGATGTtgatgatgatgatgatgatgatgaCGATGGTGGTCCATTACAAATCAGGTCACCCAAACGCAGGACTCAAAGGAATGGACGCTGCAGGTAAAATTTCCCCAGCCCCGAGATAGCGGAATCTACGAGTGCCAA	CCAGTCTGATTGCTTCCGGA	TTGGCACTCGTAGATTCCGC	176	88	105	20	432	20	59.75	60.46	5.14	5.54	0.709819	F	624	AACATGCAATCCCGTTTTGCCATCGCCATCAGAGGAAGGACGATATTATTTCCAAGCAAAACCTCGAAAGGAAGAACCaaaaaaaGCAAGAAATAAACAATTTTCCAGTCTGATTGCTTCCGGAAGTTTACCAGTTTAttttttttttCATCCTTTCTTTTAATTTTATTTGTTCCGTTTGAACATAATAATGTAAATGTAACTGTTTTATACTCAAGTTTCAAGTAATTAATGATTATCTTTACGtttttatatatattttttttACATttcttcttcTGTTGTTGGCGGCAATGATGTtgatgatgatgatgatgatgatgaCGATGGTGGTCCATTACAAATCAGGTCACCCAAACGCAGGACTCAAAGGAATGGACGCTGCAGGTAAAATTTCCC…	scaffold_182298	72
scaffold_182828_1459	1	512	21	7	1	ACG	CGACGACGACGACGACGACGA	NA	1	1	3	38	229	AGTGCTGGCTGAGGCAATTTACACCATCGATGGTAGTGACAATGAGAGTAGATATAGTATGCTCCACCAAAACGGAGCTCTATAGCTATGGATATGTTTATGAAACCTAACATGCAATCCCCATATGCAGACGGAACCATACCATATCTcgacgacgacgacgacgacgaCGTTACGATTCCAGACCAAAACTGAACAAACTGAATAAAAGCGACAGTTCTAACGTTGG	AGTGCTGGCTGAGGCAATTT	CCAACGTTAGAACTGTCGCTT	129	38	363	20	591	21	60.541	58.867	1.82	4.68	2.67406	A	621	ACGATGTCTTGAAGGTTCTAGATGCTTCTCAAGTTAACTGGTTTAAGAATAAAGCTCCAAATTATAGAGACTCTATACTAACTTGTCAACATAAATaaaaaTGTCTCATCTTTTCTAATTaaaaaaTATACttttttAAAGGTGCAAACTTAACAAACTGGAACTTCatatatTTAAATCTTCTTTATCTGCGGTAAACTTGTATATCAAATAAGTTTTGGaaaaaaaaaTTAATaaaaaCCTAACAACTGTTAAATAACTCAAGAACTCACTTCATATTTATTTATATGGCAGAAAAGTAGAAGTTACGCTGCGGTGAGTAATCATTTGGACTGCAGAAGTGTAGACCGCTGCTGGGCTGCAGTGCTGGCTGAGGCAATTTACACCATCGATGGTAGT…	scaffold_182828	1459
scaffold_182914_1957	1	301	21	7	1	ATC	CATCATCATCATCATCATCAT	NA	1	1	5	23	159	GCCTTATTTGATTCGAACGCGTACTTATTCtttttCTCACTGTCCAatcatcatcATATTCATTGTTGCcatcatcatCaaaaaaaGGAATCAACcatcatcatcatcatcatcatTGACGAAGAAACAACCACAAACATCCAAGAAGGCAATCGGACC	GCCTTATTTGATTCGAACGCGT	GGTCCGATTGCCTTCTTGGA	73	23	206	22	364	20	60.223	60.035	6.01	3.53	2.25839	F	621	GTAAATAAGACAAGCTTTCTTCaaaaaaaaCaaaaaaaaaCAGCAATTTACAGTACATTGatatatTTTCATTTGTGTAGCCATAATCTTCGTACTTTGATTCAATACTTaaaaatgtgtgCCTTaaaaaTCCGACCTTTTCTTCAATCGATAAGAAACAATaaaaaTAAATAACTTCAAAGTTGAGCTTAGCATTACACATTTTGCCTTATTTGATTCGAACGCGTACTTATTCtttttCTCACTGTCCAatcatcatcATATTCATTGTTGCcatcatcatCaaaaaaaGGAATCAACcatcatcatcatcatcatcatTGACGAAGAAACAACCACAAACATCCAAGAAGGCAATCGGACCAACGGAATGTTGTCATTTCTTGACATTTCTGCCAA…	scaffold_182914	1957
scaffold_183534_587	1	301	21	7	1	ATC	ATGATGATGATGATGATGATG	NA	1	1	4	57	289	AAGAAGATGTTGCCGAGCCACACTGCACGCAAAAGCCACGTCTATTTTCCAAGGACGTGCctctctTTATGTCCTTGCTGTTGCTATATTATACTTTTACTACTGCTGATGCTGATGCCACtatataCGAGTACTGCTTTTGGAAAGTCCATTAGAAATGTTTTCCAAGCTAAACTTTTGAACTTCGCTCAatgatgatgatgatgatgatgGTGATGTTGGTGGCATCAGGCACaaaaaaaaaCCCTACTAGCTGATGGCGAGTCGGTCGAGGAAAGGAGGAAGCTGG	AAGAAGATGTTGCCGAGCCA	CCAGCTTCCTCCTTTCCTCG	171	57	110	20	398	20	59.963	60.108	4.75	4.63	0.144677	F	621	TAATTTGTATGCAAATACGGATGAATAGGAGAAAGTTAAACTATTTGtctctcCCCAAAGTCCTCCCGAGTCCCGAGCTCCGATCCCGATACACTGTTAATGGCCACTTAAGAAGATGTTGCCGAGCCACACTGCACGCAAAAGCCACGTCTATTTTCCAAGGACGTGCctctctTTATGTCCTTGCTGTTGCTATATTATACTTTTACTACTGCTGATGCTGATGCCACtatataCGAGTACTGCTTTTGGAAAGTCCATTAGAAATGTTTTCCAAGCTAAACTTTTGAACTTCGCTCAatgatgatgatgatgatgatgGTGATGTTGGTGGCATCAGGCACaaaaaaaaaCCCTACTAGCTGATGGCGAGTCGGTCGAGGAAAGGAGGAAGCTGGA…	scaffold_183534	587
scaffold_183842_1001	1	396	21	7	1	ATC	GATGATGATGATGATGATGAT	NA	1	1	6	0	314	TGCACCTTAGTGGCGATAGTTCTTTTCTTTGAAATGGTTTAGttttttttCTCACAAGAAATGTATCTAAGATTCTATTGCTAAAAGCTTTAATGTTAAGCTCATAACACCCTCtatataTTGTAAATAAGTAAATGTATCGAAAAGCCGATAATGTAACATACATCGACGTACAATTCAATCCATAAATGCACTTAATTACAAGTCCATTGAAAATAGCTACATATTAAATGAGTTTGTATAAATTCTATAAAGTTAAGAGTTTTGTTTGgatgatgatgatgatgatgatGGTTTGATGCAGCTTAAGGGTT	TGCACCTTAGTGGCGATAGT	AACCCTTAAGCTGCATCAAACC	251	0	125	20	438	22	58.808	59.437	2.12	3.27	3.75427	F	621	CAATTTCATTTGGTCTAATAAATTATTAAGAAATCCATAAACTCAAATACCCAAATGaaaaaCAAAATCttttttttttGCAATTTAATCACACTTAAATGCTTACATTTGTGTAAATATTTAATGCACCTTAGTGGCGATAGTTCTTTTCTTTGAAATGGTTTAGttttttttCTCACAAGAAATGTATCTAAGATTCTATTGCTAAAAGCTTTAATGTTAAGCTCATAACACCCTCtatataTTGTAAATAAGTAAATGTATCGAAAAGCCGATAATGTAACATACATCGACGTACAATTCAATCCATAAATGCACTTAATTACAAGTCCATTGAAAATAGCTACATATTAAATGAGTTTGTATAAATTCTATAAAGTTAAGAGTTTTGTTTGgatg…	scaffold_183842	1001
scaffold_184123_517	1	301	36	9	1	AAAT	TATTTATTTATTTATTTATTTATTTATTTATTTATT	NA	1	1	4	9	119	GATGGCCATGGATTAGGAAGTTATCAATTTGATGCGTCTAGCCTCttttttAtatttatttatttatttatttatttatttatttattTATCTACAAGCGATTTGCTTAACAGATGCAC	GATGGCCATGGATTAGGAAGTT	GTGCATCTGTTAAGCAAATCGC	30	9	249	22	367	22	58.163	59.152	2.66	4.58	6.68566	F	636	ATTGTTTGCTCAAATTTATaaaaaaTGGTTTTCGACCaaaaaCATCGGAAACaaaaaCAGATATTGAAATCAAGCTTATTTTATCATATGCAAAATAtttttttAAACTAAAAGTAAATTTTaaaaaaaTGTAACTGAAAACTTGCTTTACAAAGCTGAAGTATTATGTTAACAACGAAAGATATTGACTTGAAATTTTGTATCTcacacaAAACATTGTTATTAATATTTTGTAAGAGCTTAAGATAGATGGCCATGGATTAGGAAGTTATCAATTTGATGCGTCTAGCCTCttttttAtatttatttatttatttatttatttatttatttattTATCTACAAGCGATTTGCTTAACAGATGCACTTACaaaaaTGTTTAAACATTTATTaaaaaTG…	scaffold_184123	517
scaffold_1841_2201	1	301	27	9	1	AAT	TATTATTATTATTATTATTATTATTAT	NA	1	1	2	124	349	GGTGCATCCTAGGGAACTGGAagagagAAAAGATCAATTGTATTCTGaaaaaGCTAGATGACGAAATAAGACTACAAAtttttGctctctctGTAATTTGCAAGAATAAGAAAACTCTTATTTTATTTATCATTATGTTGAATTGTAAACATTTGTTTAAGGTTCAATAAATAACGCtattattattattattattattattatTAATGTAGAATTCTCAAAACATATGGTCGTAGTTAATGAGTCGAGAAATAAGCCGAACAATTTCATTAGaaaaaGTCTCTTTAAACACCGAGGAAACAAAGATAGTCCAGTTTGTTTAAGtttttCACCTCAGCCAGTAAAGTCC	GGTGCATCCTAGGGAACTGG	GGACTTTACTGGCTGAGGTGA	157	124	124	20	472	21	59.819	59.376	4	4.02	1.80516	F	627	CTTGAAAATTGCACTTTCTTATGATGATAATCGATTAACAAAATTATAAGCAAACGACAGTATACaaaaaaaCATAAGTTGGTTCAGAAAATGGGAGGATATAACCATACTAAGCGGTATTTAGGTGCATCCTAGGGAACTGGAagagagAAAAGATCAATTGTATTCTGaaaaaGCTAGATGACGAAATAAGACTACAAAtttttGctctctctGTAATTTGCAAGAATAAGAAAACTCTTATTTTATTTATCATTATGTTGAATTGTAAACATTTGTTTAAGGTTCAATAAATAACGCtattattattattattattattattatTAATGTAGAATTCTCAAAACATATGGTCGTAGTTAATGAGTCGAGAAATAAGCCGAACAATTTCATTAGaaa…	scaffold_1841	2201
scaffold_184439_766	1	301	27	9	1	ATC	TCATCATCATCATCATCATCATCATCA	NA	1	1	3	139	349	CGTTTGCTGGTCGTACCTTTCATCCGATAATATTGTTAGTTTACGTTTTGTGTCTTGTGtttttCTTTGCTTTGTTGTTTGTTTGGTTATGCTGTATGATGGACTTTGACGACTTGTGGTACCGATGTTACAGACAGAGGGAGCCCCACTCACTGTCACTtcatcatcatcatcatcatcatcatcaTAATCGtcatcatcaTAATCGTCAGTTCACAAAGTCGAAACGATGACAATAAGCATTATGGGTATAAGAACGATTTTGACATGAGgtgtgtTTGGAATGCATGAATGGAGTTGACTCTCGTTCtttttACTTTCAATCAGTTTGAACGGTATCTCGGCTGAG	CGTTTGCTGGTCGTACCTTTC	CTCAGCCGAGATACCGTTCA	139	142	141	21	489	20	59.806	59.261	2.62	3.18	1.93285	F	627	TTGGCCGTCTCGTAGGCAAAGAGGAGGAAATTCTATaaaaaCCCGGCtttttGGTGGGgcagcagcaGCGCTTCGCGGCGTGAGTACGAGATCAGTTGTTGGGGTATTGCGTTTATTTTAtgttgttgtTGAtttttGATCGTTTGCTGGTCGTACCTTTCATCCGATAATATTGTTAGTTTACGTTTTGTGTCTTGTGtttttCTTTGCTTTGTTGTTTGTTTGGTTATGCTGTATGATGGACTTTGACGACTTGTGGTACCGATGTTACAGACAGAGGGAGCCCCACTCACTGTCACTtcatcatcatcatcatcatcatcatcaTAATCGtcatcatcaTAATCGTCAGTTCACAAAGTCGAAACGATGACAATAAGCATTATGGGTATAAGAACG…	scaffold_184439	766
scaffold_186034_1	1	176	24	8	1	ATC	TGATGATGATGATGATGATGATGA	NA	1	1	4	48	163	TCGAACGAAAGGAGCCTTGTTGTCAAGGCAAAGaaaaaTATCGATGATTTCATTGAATTGATGGTTCGtgatgatgatgatgatgatgatgaCGATATTTGAGGTTCTTACATCATCTGTAGACTGTAGGACATCATAATGtttttGGAAGACACGCAAACGA	TCGAACGAAAGGAGCCTTGT	TCGTTTGCGTGTCTTCCAAA	48	51	108	20	270	20	59.608	58.629	3.16	3.28	1.76221	F	624	GaaaaaTATTCAATAGGTCAGGGACCGAACATGATAATACTCGAACATAatatatTTATTGGAAAAGAAAGGCGCATACTTTATAGGTTCATAATAAAatatatTTTTCGAACGAAAGGAGCCTTGTTGTCAAGGCAAAGaaaaaTATCGATGATTTCATTGAATTGATGGTTCGtgatgatgatgatgatgatgatgaCGATATTTGAGGTTCTTACATCATCTGTAGACTGTAGGACATCATAATGtttttGGAAGACACGCAAACGATTTGAGTTtatataAAATGTTAAATATTCCCAGAAATAGAAACCATCATTAAGGCTAAACTGAATTCTGAGCCCAAATATTGTTCGACCGATTCCTTTGGGTATAACCTTTAATTAGATGACCTTCAAT…	scaffold_186034	1
scaffold_186038_195	1	301	21	7	1	AAT	AATAATAATAATAATAATAAT	NA	1	1	4	27	229	AGTATCTGGAAGCGAACGCAAGTTATAAAATGTTATGTATGCAATaaaaaaTGCAAAATCATAGATAAAGCTCATGAAATGGAACTCCAGTTTaaaaaaCCACGaaaaaTACTTTTATCTTACCTTTTGTATTAGCTTGTAATTTAAATTACGTGTTAATAaataataataataataataatAAAATGTGCGGGTATTTCTACCGAAACCCTTGCCACGCACTTTAAGC	AGTATCTGGAAGCGAACGCA	GCTTAAAGTGCGTGGCAAGG	141	27	140	20	368	20	59.469	60.387	5.24	3.61	0.917983	F	621	CATGGTTTGCGCAGAAGAAGTTATCCGTTATGGAGTGGAGGGATGTTaaaaaCACAGTTCATAAATTAAATCCCAAGAATTCGAAAGAATTGTGGGAAGCAgtgtgtGCGATCATCAAATGATCTTCAATCGAGAAGCTAGTATCTGGAAGCGAACGCAAGTTATAAAATGTTATGTATGCAATaaaaaaTGCAAAATCATAGATAAAGCTCATGAAATGGAACTCCAGTTTaaaaaaCCACGaaaaaTACTTTTATCTTACCTTTTGTATTAGCTTGTAATTTAAATTACGTGTTAATAaataataataataataataatAAAATGTGCGGGTATTTCTACCGAAACCCTTGCCACGCACTTTAAGCTTCTtctctcCAATGATTCCAGCTTTACAAC…	scaffold_186038	195
scaffold_186214_716	1	444	21	7	1	AAT	ATAATAATAATAATAATAATA	NA	1	1	2	9	338	CCCTAAGGGCAAATCGCTGTCttttttCTTTAACAAATCTCGTCGTTTTATTTCGCTCGCTTTGATGGTCTATATTCGAAAGCCATTCAAAGTCCTCGTTGttttttCGCTACCGTTGATAATTCGATCAACGCATCAACCAGGATCTACCTATCCTTTCGATAAAGGGTGTAATATAGATCTCCGGGTTGACGGTTAAGTCTTTTGATCGTTCAGAAGCTATCGCTTTTGTTTTAGCTAAACTAAAAGCCCATCTTTAAGATACTTTATATGTTGaaaaaaTAAAGataataataataataataataACTTCCTATGGGAAGGTACCAAGTtgtgtg	CCCTAAGGGCAAATCGCTGT	CACACAACTTGGTACCTTCCC	267	9	157	20	494	21	60.394	58.773	4.4	3.97	2.62155	F	621	GCACTCACATAATACCAATCGCCATCttttttATGTTTATAAATTCGCCTTAAAAGTTTAACTGAAAATGTAACTTAAtctctcTTTCGAAATTACATACAtttttGTATAAATACCTTCTAATGAAATAAAATCTGTTGGATTCTTATTGTACAACCCTAAGGGCAAATCGCTGTCttttttCTTTAACAAATCTCGTCGTTTTATTTCGCTCGCTTTGATGGTCTATATTCGAAAGCCATTCAAAGTCCTCGTTGttttttCGCTACCGTTGATAATTCGATCAACGCATCAACCAGGATCTACCTATCCTTTCGATAAAGGGTGTAATATAGATCTCCGGGTTGACGGTTAAGTCTTTTGATCGTTCAGAAGCTATCGCTTTTGTTTTAGCTAAAC…	scaffold_186214	716
scaffold_186608_2247	1	316	24	8	1	AAC	TTGTTGTTGTTGTTGTTGTTGTTG	NA	1	1	2	75	247	ACCACGGAGTTGTTCAAGCTTGATGTTCAGGCCATTTTCTGTTCGTTTGTTGTAGGttttttGTGTTGTTATTCGTTATTCGTTGTTAGTTGTTTttgttgttgttgttgttgttgttgtttttGTTCCtttttATTTCTTCTTATTAAAAGAAATCAGGCCAAACACATTGctctctGATCTTTCATTCAGATGATGCAGGTTTGTGCGCTGTTTATGAGATGAGAAGGTTACTCTTGGAAGCGGC	ACCACGGAGTTGTTCAAGCT	GCCGCTTCCAAGAGTAACCT	75	108	221	20	467	20	59.82	60.036	3.74	3.5	0.2167	F	624	ATGTTACCACTCGAAGACCTGGGACCTGGGTTATGGAGATGGAGTTGAAGTTGAAGCTGAAGTTGATGATGGAACTCAGAACAGAGGAGATTTTCACAAAATACAAACTacaacaacaACGaaaaaaTCCACACGACCATCTCTTGAGTGGCAACACAACAGTCAACCAGAATACCTAACtttttAtttttATAACAGTGGCAAAAGTGTTATTTATGCAACCACGGAGTTGTTCAAGCTTGATGTTCAGGCCATTTTCTGTTCGTTTGTTGTAGGttttttGTGTTGTTATTCGTTATTCGTTGTTAGTTGTTTttgttgttgttgttgttgttgttgtttttGTTCCtttttATTTCTTCTTATTAAAAGAAATCAGGCCAAACACATTGctctctG…	scaffold_186608	2247
scaffold_187438_709	1	388	21	7	1	AAC	TTGTTGTTGTTGTTGTTGTTG	NA	1	1	2	27	169	ATGGTCCTCGTCCTGCATTGCATACGTTATAACTATAATTTGAAGTTttgttgttgttgttgttgttgTTTTGTGGCACTGTATTACTGTGAGTGGAACGCTCGCATTAATACAAAACAAATAATGTATTCCGCCTAATGTTTGGTCGCACAGCCCAGAATGCCACATA	ATGGTCCTCGTCCTGCATTG	TATGTGGCATTCTGGGCTGT	27	81	341	20	509	20	60.108	59.375	2.82	4.4	0.732825	A	621	AAACCTCAGTGaaaaaGTGGCCAACTATAGAAAATCAACTTTATTTCACAATTATCACTTGTAATAAGGCCGAtttttGAAAGTTGGTCTTATTTCACTTGGCCTTATTTCACGGTACCTCTGGGAATAAATAAACACAATGCCTTTTGTATTTTAAAAGTTTGAATCCTACAATAATAtttttttAAATCATTTTACAAAATTTAATTGAAATTGATGCAAGGTGTGGAGGTAACCTACCCCACTGTTTAGTGTGGTGTGGTACAGTATTATTACAACTGCCTCTAACTCCTTTAACCTCACCTACCCGCGGCAcccccTCACAAACCTCACTACGTATATGGTCCTCGTCCTGCATTGCATACGTTATAACTATAATTTGAAGTTttgttgttgttg…	scaffold_187438	709
scaffold_188590_58	1	301	24	8	1	ATC	TGATGATGATGATGATGATGATGA	NA	1	1	6	124	324	GCTCTGGATCACTCTGCCTGAACCATAACCGGCTTTCCCCGTCCCATTGAGAATCCTCTGGTCCCATCAGGCATTCGTGGTCCAGGTGGTTGCTGTTTCCCCATGCCTGGTTGCTCCATGTTGTTCATTGGATTGTTCGAAGGTTGTGTTCCCACTtgatgatgatgatgatgatgatgaTTTCCTCGCCCATTGTGGTTGTGGTTTTGGTTATGGCTGTGgttgttgttCTGGTTTTGGTTCTGGTGTGGTTGCCCTCGTCCTCGTCCCTTTCCTCTACCTCTGTTACGCCCTTTTCTCTGCCCAGCCGCTTTCTCATTCCCT	GCTCTGGATCACTCTGCCTG	AGGGAATGAGAAAGCGGCTG	136	124	145	20	468	20	60.179	60.394	4.85	4.85	0.572616	B	624	CGAAGTAAGTAAGACAAATATAAAGTCTGCAAAACTAGCCAATCCCCATGGGAAGGATAAAtctctctcTTtctctcTTGctctctctctATTTATCTCCCtttttGACCATTCACAATTCCACATCACCTCCTTTTCAAAACAGCTCTGGATCACTCTGCCTGAACCATAACCGGCTTTCCCCGTCCCATTGAGAATCCTCTGGTCCCATCAGGCATTCGTGGTCCAGGTGGTTGCTGTTTCCCCATGCCTGGTTGCTCCATGTTGTTCATTGGATTGTTCGAAGGTTGTGTTCCCACTtgatgatgatgatgatgatgatgaTTTCCTCGCCCATTGTGGTTGTGGTTTTGGTTATGGCTGTGgttgttgttCTGGTTTTGGTTCTGGTGTGGTTGC…	scaffold_188590	58
scaffold_18972_91	1	289	33	7	1.5	ATC	GAAGAAGAAGACGATGATGATGATGATGATGAT	NA	1	1	6	27	284	AGGACGAGGACGAGCACTATGGCGGGAATCCTTAAATAGaaaaaaaGgaagaagaaGACgatgatgatgatgatgatgatGACGATGATTTGCTGTCTTAATTGTGATGTGGGAAAGGAAATTAGCTTCTCCATATGTCGATGGAATTGTTTCTCTTTTCGAGTAATTTTCGTGGATAATGAGTTTTCTAATGGTGATATTTTATTTCAAATGGAATGCTATTACTTGttttttGATTGGATTTGGTTTAGATTTGTATTTTGGGATCTAAGAGGAATCAAGCG	AGGACGAGGACGAGCACTAT	CGCTTGATTCCTCTTAGATCCC	27	182	242	20	525	22	60.107	58.341	2.12	3.85	3.76582	F	621	GTTTTGTATTTTCGTTATTTTCATTCAAACCAAGCAAACTAACTGTGAAAATAATCACTGATTGCTAAATGTTCTATATGTGGGTCCTTTTGTGCATACATACGTACATTTAGGTACATATGTCTTGCTTTTGTCTATTTATGGTTGTCAGTTTGTATGTTGTGTAATTAttttttttttCGCTATACtttttGTCCtatataCGAAATTACTTTGTAGATAGCACATACGAAACATACCAAGGACGAGGACGAGCACTATGGCGGGAATCCTTAAATAGaaaaaaaGgaagaagaaGACgatgatgatgatgatgatgatGACGATGATTTGCTGTCTTAATTGTGATGTGGGAAAGGAAATTAGCTTCTCCATATGTCGATGGAATTGTTTCTCTTT…	scaffold_18972	91
scaffold_189840_1	1	108	14	7	1	AC	ACACACACACACAC	NA	1	1	4	56	169	AACTTTCGGGATGACAGGGCGGAAAAgggggTTCGGCTTTGTGTAtgtgtgtgCTGCATACGTTAGGTTTCCTTAACATacacacacacacacTCATAGCCTACTTGCACTATATTTTCATAGCCAGAGTTTTGCCAGATGAGTTTgagagaGTATGCGTGCGACTTGT	AACTTTCGGGATGACAGGGC	ACAAGTCGCACGCATACTCT	59	56	29	20	197	20	60.323	59.756	5.19	3.24	0.566452	F	621	TCCATCATATGGTATAGCGAAAGGGTTGAACTTTCGGGATGACAGGGCGGAAAAgggggTTCGGCTTTGTGTAtgtgtgtgCTGCATACGTTAGGTTTCCTTAACATacacacacacacacTCATAGCCTACTTGCACTATATTTTCATAGCCAGAGTTTTGCCAGATGAGTTTgagagaGTATGCGTGCGACTTGTATCGTAATGTATAAACGAGAGCAacacacacacacacAAAGACTCAGTATAGTGGAGGACTTTCTGTTGGTTTTCCTCTTCTcagcagcagCACcagcagcagcagcagcagcagCAACATCAACACCAGCAACATCAACTATAacacacAATAtgtgtgCTGTGGCGGTGGTCGGAAGATTTTCGGGTTAAGCAGTTATAA…	scaffold_189840	1
scaffold_19111_1	1	192	27	9	1	ATC	ATCATCATCATCATCATCATCATCATC	NA	1	1	4	36	148	AGCTCCAACTTCAACTCTTCCTTTTAtttttATTAtttttttACTTCTCTATATTATAatcatcatcatcatcatcatcatcatcGTTGTCGCTTCTTGCGTTTCAtttttCTCTTCTCTTCATATACACGATGATGGGTTGAGTTGG	AGCTCCAACTTCAACTCTTCCT	CCAACTCAACCCATCATCGTG	36	42	134	22	281	21	59.292	59.261	3.36	4.35	4.44779	F	627	CACATTTCGCCGGGTTAATGACACTTTCAATCCGGACAGCGATATTTATCTCGAGGTATGTATAACCACCGCCGTCGTCGCGGTCGTCGCCGTAGAACAGTAGAACCGTAGAATTGTAGAAGCAAAAGCACATAGCTCCAACTTCAACTCTTCCTTTTAtttttATTAtttttttACTTCTCTATATTATAatcatcatcatcatcatcatcatcatcGTTGTCGCTTCTTGCGTTTCAtttttCTCTTCTCTTCATATACACGATGATGGGTTGAGTTGGGTTGGGTTTgggggTGGTGGAtttttGTTGAtgttgttgttgtAATTTTAAGGTGTACCTATTCAACATCAGTACCGAAGTATATCTTCATTTCttttttATTTGttttttttttCTT…	scaffold_19111	1
scaffold_191163_1	1	236	24	8	1	ATC	TGATGATGATGATGATGATGATGA	NA	1	1	4	40	249	CACTGTACTATCAGGTGGGTGTACaaaaaGTAAAACTAAACTATAgtgtgtTCTATAAAGGCtgatgatgatgatgatgatgatgaTTTAAAAGGTAGGATTAtttttATAGTTGGTATACGATGACGACGTAGTTACatatatatTTGATTGGCCTTAAtttttGTTATACGAACATTACATATACATTTACCTACTTATTTGTTGTTCTAGTTCTCGTGTACCTAACCTACCTAGACAAGacacacG	CACTGTACTATCAGGTGGGTGT	CGTGTGTCTTGTCTAGGTAGGT	40	141	174	22	422	22	59.168	59.182	4.16	3.08	5.65056	F	624	ATCTTTTAGTTGTATTTTGTGTATTTCTGTGTAAATACGgcgcgcGGAGTTAATGAAAATGTTATGGAAGCTaaaaaCACTAAAACaaaaaCATACATAAATTGAAAAGCAAGAGGATTAatatataaaaaGATAGATCCACTCaaaaaGTAAAAGACCACATCCCAGAATATCACTGTACTATCAGGTGGGTGTACaaaaaGTAAAACTAAACTATAgtgtgtTCTATAAAGGCtgatgatgatgatgatgatgatgaTTTAAAAGGTAGGATTAtttttATAGTTGGTATACGATGACGACGTAGTTACatatatatTTGATTGGCCTTAAtttttGTTATACGAACATTACATATACATTTACCTACTTATTTGTTGTTCTAGTTCTCGTGTACCT…	scaffold_191163	1
scaffold_191250_435	1	301	21	7	1	AAG	GAAGAAGAAGAAGAAGAAGAA	NA	1	1	2	120	317	ACCGAGAACATATCAGAGCTCAATATCGATTGGTTAACATACAAATTATACCTACAATAATTCCCACAgggggAAATTATTAAAGAATCGATGTGAAATCGaaaaaTTATTCGATGAACTTTATGTGGGACTAAAAGGAAGTgaagaagaagaagaagaagaaGAGAAAGACTAAATAAGTCTGTTGTGaaaaaaCACCACaaaaaCAACAAACCAATGGTTTTaacaacaacAAAATTAAGAAACGAGAACAACATCACAATCGAATAGAAATCTTTTGaaaaaaTCTTAAATTTTCGCTTCACTACAGGAATGGA	ACCGAGAACATATCAGAGCTCA	TCCATTCCTGTAGTGAAGCGA	120	133	159	22	475	21	58.708	58.824	4.26	4.93	5.46763	F	621	ATACATTATTTCTAATACACATACATTTGCCAATTCTTACCCATTTCGTGGAAAATCATTGCCAATAGCTTAAGtatataCTTATTTGTATGTATTTATGTGTTTAtgtgtgTTTGTAATACGGACTAAAATTTGAGTTTTGTTTTCTAAACAAGTCAACCGAGAACATATCAGAGCTCAATATCGATTGGTTAACATACAAATTATACCTACAATAATTCCCACAgggggAAATTATTAAAGAATCGATGTGAAATCGaaaaaTTATTCGATGAACTTTATGTGGGACTAAAAGGAAGTgaagaagaagaagaagaagaaGAGAAAGACTAAATAAGTCTGTTGTGaaaaaaCACCACaaaaaCAACAAACCAATGGTTTTaacaacaacAAAATTAA…	scaffold_191250	435
scaffold_191353_686	1	435	33	7	1.5	AAC	CAGCAGCAGCAGCAACAACAACAACAACAACAA	NA	1	1	7	28	143	CTACTCAGGCTGGTCCATGGGTGCAGGATCCGGGCTTGGTAAAACTGGCCTATACAGTACAcagcagcagcagcaacaacaacaacaacaacaaGCACCTGATATCTCAGACGATTTCTTCTCCAGCCTCAGTAACCAAAGGT	CTACTCAGGCTGGTCCATGG	ACCTTTGGTTACTGAGGCTGG	41	28	374	20	516	21	59.533	59.926	3.66	4.85	1.54131	B	621	CAATACCTGAGTCTATGGCTACTCCCAACATTGTTGACCCATTTGCTGCAGTTCCTATGGATAATTTTGATGGATCAGATCCTTTTGGTGCCTTCACTTCCCACTCGGCTTCAGTTTCTACAGGTCCACAAGCTCCAAGTGTACATGGGAGTGCAACAAACACCACAAGCCCGCTGTCTTTCGCAGACTCGAAGCCACAACATTTGCAAAAGAAAGATCCTTTCCAGGTGAAATCAGGAATTTGGGCAGATTCGCTGAGCCGTGGACTGATTGATCTCAATATAACTGCTCCCaaaaaaGCTTCTCTAGCTGATGTGGGTGTTGTgggggATCTGAGCAATGAAGATGGGAACAAAGCATCTGCTGCATCGTACTACTCAGGCTGGTCCATGGGTGCAG…	scaffold_191353	686
scaffold_19142_1	1	88	24	8	1	ACG	ACGACGACGACGACGACGACGACG	NA	1	1	4	0	103	TCGTTTCCAATTGGCACGTTCCTATTCCAATTTCAATTGCTATGTCGAGATGAGACGGCacgacgacgacgacgacgacgacgGAGGTGGTGGAGGCGAATTT	TCGTTTCCAATTGGCACGTTC	AAATTCGCCTCCACCACCTC	38	0	29	21	131	20	60.002	60.323	3.95	3.85	1.3248	A	624	CTCACCTGTGGCCTCAGCCGTAATGTATTCGTTTCCAATTGGCACGTTCCTATTCCAATTTCAATTGCTATGTCGAGATGAGACGGCacgacgacgacgacgacgacgacgGAGGTGGTGGAGGCGAATTTTATTATTGCAAGGGATGAGAgggggTTGTGGACGACAGGGCATTGTTTAGATGGCAATTTGTTTTGGTTTTGGCCCAAGCGAAATATTTAAATGCTTGCAAGAAATCTACACCTTGGATTGGGGATTGGATTTTGTTTAAGGAATGCGGTTTGGGTTATAAAAGTTTTATACTTACGgtgtgtTGATGGTTTAAGAGAAACTTGACCGTCGGTCTtcgtcgtcgTGTCGTCGACTTGAGACGTGATGTCAGCAATGTTTCCaaaaaTT…	scaffold_19142	1
scaffold_192045_676	1	489	33	9	1.5	AAG	AGAAGAAGAAGAAGAAGAAGAAGAAGAGAGAGA	NA	1	1	4	42	164	GGAGCTGGCCTTAACGGTAAAtttttGAGGAGATAACCTTCGAGAAGTCCTCagagagAATGTCAAGAGagaagaagaagaagaagaagaagaagagagagaGGAAAAGGAGGAAGATGAAGAGGGTagagagAAGCGGTGgagagaTGGCGGGATCAGGAGAT	GGAGCTGGCCTTAACGGTAA	ATCTCCTGATCCCGCCATCT	49	42	420	20	583	20	59.749	60.179	2.85	2.9	0.429982	F	627	CCAGCGTCGGCTTTAACTGCGTCCCCTTCAACGTGAGGAGGTTGTTCGGTGGACTTGTAGATCCCGGCGCTACTTATGAACAAGAATTGCTTGACGCCGGAGCTTTTAGCCCAATCCACCACTGGCCTAACAGTATCCAAATCCTTGCCATTGTTGTCAAGGACAACGTCAAATGTTTCACCTCCGACCACATTGGCAACATTGGCCGGGTTcccccACACCGTCTTTCCTCCGCCGCTAACAATTTCGGAGAATCGGTTGAAAGGAGGTTTCTTCATCTTTTCGGAAGATTCATCGCCGACGGTCAAGATGGTGACGGCGTGGCCGGCGgagagaAGCTCTTTGGCGAAGTAAAACCCGATCACGGCGTGACCGCCACTGTTGGTGTTGACTATAAGT…	scaffold_192045	676
scaffold_19257_312	1	301	28	7	1	AAAC	CAAACAAACAAACAAACAAACAAACAAA	NA	1	1	3	2	142	TGTGATAAGAGCGTCCAAGCAAGcaaacaaacaaacaaacaaacaaacaaaACCATCAGCTTATAATATAAGtttttATAAGTTTTGTACTTGATCTGCGAGGTAgggggAAAACTATAGTTAACTGGTCGGCATTTAGGGA	TGTGATAAGAGCGTCCAAGCA	TCCCTAAATGCCGACCAGTT	2	71	278	21	419	20	59.725	59.011	3.91	3.16	2.26384	F	628	AAttttttAGAACAAATTTTGTTACCAACAAAATGGTTAGAAAGGTAGGAAACTTaaaaaaaaaTCATATGCTGTCTTGGACTTTAAAGGGAAAGAATTCGTTCATACAACaaaaaTTTAACTGTTTTCGCAACGCACTTAGTGGAAGCTCGCAAAAGGGAAACTAATCCAACAAATGTTGAAATGCTCCTAGCTTGATGTtatataTCCTACAGCTTTCCTCAATTAAGTGGCTTCCTAAGATTGAAAGAGtttttCAAATCGATCCAGTAGTTCCTGTGATAAGAGCGTCCAAGCAAGcaaacaaacaaacaaacaaacaaacaaaACCATCAGCTTATAATATAAGtttttATAAGTTTTGTACTTGATCTGCGAGGTAgggggAAAACTATAGTT…	scaffold_19257	312
scaffold_193699_440	1	301	24	8	1	ACG	ACGACGACGACGACGACGACGACG	NA	1	1	4	10	346	TCGCCTTCACCTGAGTCTCTGAAGAACTAAacgacgacgacgacgacgacgacgGAGCGCTGCGAACCTTGTTCAGCTTCAGCTCTGAGCAGAGCTCAGCCAGCTTCAGGGTTCAGCTTCAGGTTATGAAATCTATTTTACTCaaaaaaTACTCAATTCTCTGCTCATAGTGTCTTCTCTTTCGTCTCGTGTGGTTTTCGTTGTTaaaaaTGTTCGCGaaaaaTCTATGACGATGAAGAAAATTTGTTGTTTTATTGTTTGCGTTTGGTTTCGTTCATCAAACtcttcttctACTTCCTTGAATTTATTTTAAAATAAATTGAAAAGTAATTGGCTCCCATCGAgg	TCGCCTTCACCTGAGTCTCT	CCTCGATGGGAGCCAATTACT	10	271	271	20	616	21	60.251	59.582	3.1	2.24	1.66928	F	624	AATAAAAGAAAACCAGAAAAGAAAATGTCTACATCTCTTCTGTTTCTGAAACTAAATTATTGCTGGtttttCCAATTACAtttttttAATAATTTATTTGCCTTATTGTAGTTGATGAACTTTTCCTCGAAAATGAAAACGTCGTGTAAAtttttAAtttttCAAATTTGAATCTTAAAGAAAGaaaaaTGGGATAAACACGTTTTCAATTGTGATGGTTCTGGAATATTACAgttgttgttTAAtttttGTGTTGGtttttCtttttGTTCGCCTTCACCTGAGTCTCTGAAGAACTAAacgacgacgacgacgacgacgacgGAGCGCTGCGAACCTTGTTCAGCTTCAGCTCTGAGCAGAGCTCAGCCAGCTTCAGGGTTCAGCTTCAGGTTATGA…	scaffold_193699	440
scaffold_193770_268	1	301	21	7	1	AAC	GTTGTTGTTGTTGTTGTTGTT	NA	1	1	3	39	346	TCCAATAAGGACTTGCGGTCTTGTTaaaaaTTTTCCCGAGATTAGTCGGAACATAATGCAgttgttgttgttgttgttgttCTTATAATTGAAATTTGTATGGGTTGGATCACTTTACATGATCTGGAAGTGGAACCCACAAATCACCACGCTgctggctggctgCTGCTCTAAACAGAGGACCGTAATTAAAATTAAGCCCctctctTTTACaaaaaCGGAGAGTACGaaaaaTCCATGGCCAACGGACTACGACGCTCTATAACCTATGTTCTTGGCGGATTGAAatatatTCTTaaaaaTCTTAGTTTAAGTTGTGTCCCGTCGcgtcgtcgtAACTACCGAG	TCCAATAAGGACTTGCGGTCT	CTCGGTAGTTACGACGACGC	39	245	241	21	586	20	59.093	60.585	3.85	5.19	2.4916	F	621	CGCAACGGTGCTATGGATACTTAGACAGGTCATCCGCCGGCCGctctctGCTTATTataataataTGTAGCTTAGTTCAACaagaagaagACATACATAATTAAACCAGCATAAGTAAAAGAGGTTTCTCCGAACTTCAACGacaacaacaacaAAaacaacaacaacaacGTCGACGACAAAAGCACAGTGAATTGTCCTCTATTGGGGCATGAGGCATGACAAAGGCTATACTTCAAATCCAATAAGGACTTGCGGTCTTGTTaaaaaTTTTCCCGAGATTAGTCGGAACATAATGCAgttgttgttgttgttgttgttCTTATAATTGAAATTTGTATGGGTTGGATCACTTTACATGATCTGGAAGTGGAACCCACAAATCACCACGCTgctggc…	scaffold_193770	268
scaffold_194180_210	1	301	21	7	1	ATC	TGATGATGATGATGATGATGA	NA	1	1	2	71	306	GTATGCTCGCAATGTGCCACCTTAGAAGCCAGGAGTGGCTAAAGGTGAGCGACACATAGATTAGTCAAAGCGTGAAGGTGGCATATCATGTtgatgatgatgatgatgatgaTACATAGAAGGTATGCCACAGGTTGATTGGCTAAGTCCGAAACTGTTAACATTCTTGTTTGGATTTCGATTAAACTGCAATTAATTCACACCTGTTTTAGTAGTTCTGGtttttttCTTCTGTTTTGTTGCTGCTGTTGTTGATGCTTTTAAATTCAATAAAattattattAGCATGACTCTTGGCTTGGTGCA	GTATGCTCGCAATGTGCCAC	TGCACCAAGCCAAGAGTCAT	71	174	210	20	515	20	60.248	59.889	5.01	3.06	0.359276	F	621	cgcgcgGATTGTTAGCGGACTTGTTGCTCAGAGTCTGAGACTTTGGCTTTGCTTTGGAACTTTTGTGTCTGttttttAAATTGCATGCTGTGCTGTGATGGTATtgtgtgAATATAAACACGCTCCTAAAGGGGAGGCGAgtgtgtCGGTCggttggttggttggttGGTCGGTCAGGTAGTCGATGATAACATACTTGAATCTTTAAGGTATGCTCGCAATGTGCCACCTTAGAAGCCAGGAGTGGCTAAAGGTGAGCGACACATAGATTAGTCAAAGCGTGAAGGTGGCATATCATGTtgatgatgatgatgatgatgaTACATAGAAGGTATGCCACAGGTTGATTGGCTAAGTCCGAAACTGTTAACATTCTTGTTTGGATTTCGATTAAACTGC…	scaffold_194180	210
scaffold_194323_1056	1	301	21	7	1	ATC	CATCATCATCATCATCATCAT	NA	1	1	4	0	119	ACCTACCACCGAAACAAGGACcatcatcatcatcatcatcatCTATACAAAGGACATTAttttttGGTACtttttGAAAGTTAACTTAAAACAGACACGATACGGTTAAGGGAGGCAGC	ACCTACCACCGAAACAAGGAC	GCTGCCTCCCTTAACCGTAT	0	57	280	21	398	20	59.929	59.531	3.85	3.06	1.53988	F	621	AAATATCAAGGGTAAAACCAAAACTAATTCCCTAAACATCTTTGCATCtgtatgtatgtaTATTtgtgtgTTCTTTTCTTTCTCATATACAAAATTACTCCTGCTACTACAAGTACCTTCCCCTTTATTTCGTCCTTTGATCGTCTTCAGTTTTACCCAATTATTTCGTACTTTTCTAGTAAATGTCCCGCAAAATTATCCTCAAACTCAAATGAAACAAAACCAATGAAGGTTGACATATAAACGCccgccgccgCAGCTATTGCTATTTGCCACTATACCTACCACCGAAACAAGGACcatcatcatcatcatcatcatCTATACAAAGGACATTAttttttGGTACtttttGAAAGTTAACTTAAAACAGACACGATACGGTTAAGGGAGGCAGCg…	scaffold_194323	1056
scaffold_194837_248	1	301	35	7	1.5	AAT	TATTATTATTATTATTATTATTGTTATTATTATTA	NA	1	1	4	43	194	TGGCAGCCAATTCATCAGCAAAATTGttattattaCAactactactGTTATTACTATTATTTGtattattattattattattatTGttattattattaTTGTTACTAATGCtattattattatTGTTTCTTGTTGCCTCGATACCAGTGGTTGACTCTAGCGCGGACAGAAGCGGGCTGTGCGATCGATTTGAC	TGGCAGCCAATTCATCAGCA	GTCAAATCGATCGCACAGCC	43	76	238	20	431	20	60.612	59.973	4.41	4.85	0.639256	B	621	GTTTTGAAAGAGCGTTTGTccccccAACCTATaaaaaGGGTAAATCGAAGGATGATGTTTTACGCATTATTGAATAAATAGACTCAAGAAAGAATCAATTTGAAGTGttttttGGGTTCATAATTAGGGtttttttGTTCTTGTATTATTTACACGAGGGTGTTGAATTGAAATTAAGGCGTAAAATTAAAGAAACTTAAGCAAATATCAAAATTGTTTGACTTACCTCtttttCTTTGGCAGCCAATTCATCAGCAAAATTGttattattaCAactactactGTTATTACTATTATTTGtattattattattattattatTGttattattattaTTGTTACTAATGCtattattattatTGTTTCTTGTTGCCTCGATACCAGTGGTTGACTCTAGCG…	scaffold_194837	248
scaffold_194946_628	1	301	39	13	1	AAG	TCTTCTTCTTCTTCTTCTTCTTCTTCTTCTTCTTCTTCT	NA	1	1	4	17	338	TCTCTTAACTGCCTCCGAACTGTTCGACGCAGTGTTGCCtcttcttcttcttcttcttcttcttcttcttcttcttctTCCTCAAGCAATAGGATATGAATGGTTATGCTTTGCATCTTTATAtttttAAAGTTATTGTTTTCAGTATAGAATTtatataTTAAGATTTcacacaGTTTTAAttttttGCAACACTaaaaaaGAAAACaaaaaCTAATATTAATTTATTTTATTGGTGGATTGATTTTATCTTTGTCAACaaaaaCTGTCAAAGAAAACATTCTGATGGTAGGTTTGTGCATAGACAAACCATATAAAGACCGGAATCTTTCGTACGT	TCTCTTAACTGCCTCCGAACTG	ACGTACGAAAGATTCCGGTCT	17	239	262	22	599	21	59.769	59.185	3.16	3.85	4.04648	F	639	AAGGTTCTTAAATACAACGACTGCAGCGAAAATATTTTCTTTTATTAACATCTGTATCCGGTTTCGAACCAAACTAAATTTTGAAAACAGTTAGTACAAGAACCGAATAATCAATATCCTTGCCTTCAACCAATGACGTTTATGGCACCATCTATATTCGTGTAGGAAAGAGTTTAAGAAATTACAATATACCGGTACAGTTCTGTACGAAAATTTAAACTAATGAGCACTCCCCACAAACACGAAAACGGATTGGAGTGATCTCTTAACTGCCTCCGAACTGTTCGACGCAGTGTTGCCtcttcttcttcttcttcttcttcttcttcttcttcttctTCCTCAAGCAATAGGATATGAATGGTTATGCTTTGCATCTTTATAtttttAAAGTTATTG…	scaffold_194946	628
scaffold_195105_1	1	72	40	9	1.5	ATC	GACGACGACGACCATGATGATGATGATGATGATGATGATG	NA	1	1	4	43	186	TCGAAGGGCAATGTGACGAAGAATTCTGtatataTTGTACAGGATTCTGTTTCTTCAGATGATgacgacgacgacCatgatgatgatgatgatgatgatgatgGTGATGCTTGCTTACTTGCATAGTTTGTCCTTGTGCGATTGCTGCgatgatgatGCTGATGCTGGTTGGCTTTGCTGGATGTG	TCGAAGGGCAATGTGACGAA	CACATCCAGCAAAGCCAACC	43	63	9	20	194	20	59.966	60.038	3.85	3.77	0.072172	B	627	ATGAACTGTCGAAGGGCAATGTGACGAAGAATTCTGtatataTTGTACAGGATTCTGTTTCTTCAGATGATgacgacgacgacCatgatgatgatgatgatgatgatgatgGTGATGCTTGCTTACTTGCATAGTTTGTCCTTGTGCGATTGCTGCgatgatgatGCTGATGCTGGTTGGCTTTGCTGGATGTGGCTGATTGTGCGACTTCTTCGagaagaagaagaACTTTTACGTACatatatAAAATTTAAAGGCAATTCCttttttAGCTTCATGTTCttttttttATTTATTTATATTTTGgtgtgtTGAGTCttttttATTTTGTCGCTTTGGCTTGACTTAACTTTGCAACAGTTTtgtgtgCGGTTGAatatatGTATACAGaaaaaTTCA…	scaffold_195105	1
scaffold_196491_647	1	312	30	10	1	AAT	AATAATAATAATAATAATAATAATAATAAT	NA	1	1	2	54	186	GTTACGTCATTGGTCGTAGTCAatatatGTTTAATTTGATAATTTATTGAAACGCGTGTTATACGATTTATTATTGGTATTAaataataataataataataataataataatAAATAACTTGGTACATCCCTATTAGTATCTTATAACGAGATTCTAGGCTTTGAAGCAGTGAGCTCAGAATTGGT	GTTACGTCATTGGTCGTAGTCA	ACCAATTCTGAGCTCACTGC	60	54	230	22	415	20	58.175	58.181	3.41	4.4	5.64395	B	630	GTTAAAGGCCTAATTTATATTTTCTCTTAGCAATAAGGAATGATTGAAAATACTCTACATTCACACCTTAATCAGATAAGAAATTGAGACGAACCGAAGAATTAATAAAATAAGGATAGCTTCTCTTTTCTTACTCATGATTCGTTGATTATTGGTAATAAGTTTGTTTaaaaaaaaGATAAATCGGAACCACAGACTTGATTCTTGTTAGGATTTTAGTTATTAATTTGTTACGTCATTGGTCGTAGTCAatatatGTTTAATTTGATAATTTATTGAAACGCGTGTTATACGATTTATTATTGGTATTAaataataataataataataataataataatAAATAACTTGGTACATCCCTATTAGTATCTTATAACGAGATTCTAGGCTTTGAAGCAG…	scaffold_196491	647
scaffold_196754_510	1	301	21	7	1	ATC	TCATCATCATCATCATCATCA	NA	1	1	4	19	114	CCGCACTAACCGACATGGaaaaaTAGTTCTCAATTTTCCATCATCAGGCCAACTtcatcatcatcatcatcatcaTTAtttttATTTGTCTGGATTCTGGATTCGCTTGGTGGC	CCGCACTAACCGACATGGAA	GCCACCAAGCGAATCCAGAA	34	19	247	20	360	20	60.391	60.96	3.53	3.02	1.35097	F	621	gtgtgtTTGTTGCTTCTATGTCTACATAATGCACGTTTCATTGCCAATCTTTATTCAATTGttttttCAAGGACATCAGGGATAtctctcATATTTTGCATTGGTAATAACCTCTGTGCCACATAGAGCCAAGTGACACGAAGGCACGAACTCATGTTGGCGGTGGTTTTCAGCGACTGTCACGTATTGGCTtggcctggcctggccCGGCTGGCCTGGCTATGCCACTCGCGCCGCCAAACCCGCCCGCACTAACCGACATGGaaaaaTAGTTCTCAATTTTCCATCATCAGGCCAACTtcatcatcatcatcatcatcaTTAtttttATTTGTCTGGATTCTGGATTCGCTTGGTGGCTGGATGGCTTGGTGTTTTATTTTGTTTTGATTTTAATTT…	scaffold_196754	510
scaffold_196801_830	1	532	15	5	1	AGC	GCTGCTGCTGCTGCT	NA	1	1	6	52	167	TTGCATTCTGGTTCGTCCCATTCATTCCATTGGTAATTCCAGCTGGAGCGGAACTATTTGATGCTCCCACTGGCGTTGTAgctgctgctgctgctACTGCTGATGTTGCTGTTCCTACTGCCgctgctgctGCAGACACTGATGATGTCGATGCAGATGTGGTCACT	TTGCATTCTGGTTCGTCCCA	AGTGACCACATCTGCATCGA	60	52	452	20	618	20	59.89	59.102	4.37	3.59	1.00715	B	621	CCTATATTCTAGGGAGTTAGAAATTATTCTCACCACTAAAATAGTCCGTTAAAACCATTTTCTATTTCCTTTCTCGACAtttttCTAAAGGGAATaaaaaaaGAAGTAATCTGAATACAATAAAATGCTTTTATTTAAATAGCGTGTTTGAACACTCCATAGATAATAAAACaaaaaTGTAACAACATACAAAATGAGATAACTTTTATCTCTTCCGCACAAAGTATAATGAATGGCATTTAGAAATCTCTTCCATCATTACTTGATGCTCTAGTGATTACCCATCTTCCTTACAATAACaataataataataataataatAAATacacaccacacaTAATCGTACATGGTaaaaaaaGTACATTACTACATTATTAACaaaaaGaaaaaGTAGaaaaa…	scaffold_196801	830
scaffold_19697_8328	1	301	21	7	1	CCG	CCGCCGCCGCCGCCGCCGCCG	NA	1	1	4	76	218	GTCGTTCGTCTCCATCGTCAacgacgacgacgTTATTATTTCTACCTACATATCTGATATGGTGCGTGTTGAGCGAGATCTTCTCAAAATGATACCCACCAccgccgccgccgccgccgccgCCAATGCAACGGAGTCCTCGTTGTTCGTTCGCGCTGAACTCCAAGACCACGCGTGGCTCCATATaaaaaaTCGGTCCACTGTGCGCCATACGGATA	GTCGTTCGTCTCCATCGTCA	TATCCGTATGGCGCACAGTG	81	76	200	20	417	20	59.833	60.249	4.35	3.66	0.41675	F	621	CTTGAACCATGTTTCTATACAATCGTACACCGGTGAAACAAAATCAGCGTTTAGATTTGCACGCAAGCGCTCTATAGTAATATAGACGCGAGCGGCaaaaaaTCGTGGGAACTCATAACCAGGTTTTCATTTCCAGAGCCTCGGCGCTCCAACAGGTATTGAAAGTATCTTTTATCTTTTATTTATATTTCTTGCAGTCGTCGTTCGTCTCCATCGTCAacgacgacgacgTTATTATTTCTACCTACATATCTGATATGGTGCGTGTTGAGCGAGATCTTCTCAAAATGATACCCACCAccgccgccgccgccgccgccgCCAATGCAACGGAGTCCTCGTTGTTCGTTCGCGCTGAACTCCAAGACCACGCGTGGCTCCATATaaaaaaTCGGTCCA…	scaffold_19697	8328
scaffold_19722_3147	1	301	36	9	1	AAGT	TACTTACTTACTTACTTACTTACTTACTTACTTACT	NA	1	1	4	25	199	TGTTGATTCTGCCACAGCCACTTACCGTGCTTCAGGACAAGATAGtacttacttacttacttacttacttacttacttactCTGAGCTGTTAAGTCCGCTGGGAACTCCTCTACTACGCCTTCGCGCCATCGGTTTAAGAAAATGTGTTTCAGCTCCCTCAAACTTAAGTCTAGTGGCGCTGATTCCGCCTCGACATGT	TGTTGATTCTGCCACAGCCA	ACATGTCGAGGCGGAATCAG	25	98	256	20	454	20	60.179	60.179	4.75	2.9	0.358095	A	636	TTAAAATTGAAAAGGCAATATTTAAATaaaaaTCAATAAAGCTAATAAATGGATTTTGGTTCTTGTTCATTGTCTTATTTTGTTTATAAATTTGTTTTAAATTAAtttttttttAATAAAGAAGACAtttttATAAAATAAGGTTTTCaaaaaaTGGGTTATTTATTTTGCAATTATAGTATAGGGCTGAATTTACGTGTTTGATCGCTTAAATATCGCACAACGCATACAAATTGTTAAAGCCTACTACaaaaaTGTTGATTCTGCCACAGCCACTTACCGTGCTTCAGGACAAGATAGtacttacttacttacttacttacttacttacttactCTGAGCTGTTAAGTCCGCTGGGAACTCCTCTACTACGCCTTCGCGCCATCGGTTTAAGAAAAT…	scaffold_19722	3147
scaffold_197892_839	1	301	21	7	1	ATC	ATCATCATCATCATCATCATC	NA	1	1	3	118	334	CCTGAGCTGCTTCCATTCCATACATGACAGTCGAAGGTATCAGCAATCTCaaaaaTATTTACACCCTTACTATCGCATACTACATCCTTAGATTTGCGATTTAAATTTAAGTTCGGAAAATGCGTACTGATGAAATTATTTTGTGACAAGCCAATCCTGCCATTAAAGTCACCTatcatcatcatcatcatcatcACATCACATTTAACGTATCAGTATCTTGCAgtgtgtCACTAAGtttttCAAAATCTCGTTGCCAGTGTTTGCAATTTAAGTACACAGGTATTATATGCATTTTGTCATTGATTAAGATTCGAGCTAAGGCCAATCTTGT	CCTGAGCTGCTTCCATTCCA	ACAAGATTGGCCTTAGCTCGA	154	118	127	20	460	21	60.035	59.445	3.53	4.04	1.58984	F	621	GaaaaaGTCTTGATTCAAATCTTAAAATTGCTTAGAATATTATTCcacacaCGTAGACGACTATTGCTTTAATAGTCAATAACAGAAGCTGTACCTCTAATAAAAGTAAACTCTCCTTCGGAGTCTCCTGAGCTGCTTCCATTCCATACATGACAGTCGAAGGTATCAGCAATCTCaaaaaTATTTACACCCTTACTATCGCATACTACATCCTTAGATTTGCGATTTAAATTTAAGTTCGGAAAATGCGTACTGATGAAATTATTTTGTGACAAGCCAATCCTGCCATTAAAGTCACCTatcatcatcatcatcatcatcACATCACATTTAACGTATCAGTATCTTGCAgtgtgtCACTAAGtttttCAAAATCTCGTTGCCAGTGTTTGCAATTTA…	scaffold_197892	839
scaffold_199127_1975	1	301	21	7	1	AAG	AGAAGAAGAAGAAGAAGAAGA	NA	1	1	2	5	235	CGCTAGCTGTGCTGAAGttttttCCAAGTACtatataGAACTAAGCACAAGGATCACTGTTCAGTGTTCAGTATAGCATGGAAAATAAGATGATGAAGCAGGAACAAGAGCAGCAGGAGCAGCACCAGCGAGGTGGAGAAGCACGAGAAAGACAACGAGGTTGTACGAGTCCTGTATGAGTAAAAGTGTagaagaagaagaagaagaagaGTGCTCCTCCAGAGCCAGAAGTTCA	CGCTAGCTGTGCTGAAGTTT	TGAACTTCTGGCTCTGGAGG	169	5	112	20	346	20	58.848	59.02	2.66	4.3	2.13133	F	621	AGacacacATCATGTTGGAACTTGGAAGGGAACACaaaaaaaTGAAATGAATAAACGAATCCCTTCTCCAGGGTAGGTATAGTAGGTACAAGTacaacaacaAGGTCCTGGCGCTAGCTGTGCTGAAGttttttCCAAGTACtatataGAACTAAGCACAAGGATCACTGTTCAGTGTTCAGTATAGCATGGAAAATAAGATGATGAAGCAGGAACAAGAGCAGCAGGAGCAGCACCAGCGAGGTGGAGAAGCACGAGAAAGACAACGAGGTTGTACGAGTCCTGTATGAGTAAAAGTGTagaagaagaagaagaagaagaGTGCTCCTCCAGAGCCAGAAGTTCAGAAGAACACAATACaaaaaTTCAATTTGAAGTGTGGAGAGCTTTACTTTCGTC…	scaffold_199127	1975
scaffold_19915_3591	1	289	42	7	1.5	AAC	CAGCAGCAGCAGCAACAACAACAACAACAACAACAGCAGCAG	NA	1	1	12	98	317	GTCGCAGCAACATGTTACCGTATTGGTGACACCTTCAAGAGTAAAGTCTGAACCacaacaacaTTCAACCTATCAACAACATAGCGGTAGTAACAATAATATTCATTCTTCTCTTCCGCCCTCCCAACATCAGCTGCTTCAGCAACACCAGCACCATcagcagcagcagcaacaacaacaacaacaacaacagcagcagCACCATCCACATCACTCGTCTCATCAACAACACCAACAGCACATGCAACACTTACAACAAAATCcacacaTCTCCTCACGAAAGTCCAGCCCTCCCTCCCACCAACAGCAGCAACATC	GTCGCAGCAACATGTTACCG	GATGTTGCTGCTGTTGGTGG	137	98	132	20	448	20	60.179	60.039	4.02	4.61	0.218117	B	621	CATCATCAACAGCAACAAGAACAGCTACAGcaacaacaaATACAACAGCAACAGCAGTCGCAGTCGCATCAACAACAGCAACAGCAACACCATCAACAACAGCAGCTGTCCTCACCTAAAGGCTTAACGCAGTCGCAGCAACATGTTACCGTATTGGTGACACCTTCAAGAGTAAAGTCTGAACCacaacaacaTTCAACCTATCAACAACATAGCGGTAGTAACAATAATATTCATTCTTCTCTTCCGCCCTCCCAACATCAGCTGCTTCAGCAACACCAGCACCATcagcagcagcagcaacaacaacaacaacaacaacagcagcagCACCATCCACATCACTCGTCTCATCAACAACACCAACAGCACATGCAACACTTACAACAAAATCcacac…	scaffold_19915	3591
scaffold_199733_638	1	473	21	7	1	AAC	TTGTTGTTGTTGTTGTTGTTG	NA	1	1	8	56	280	GCAGTGTTGCCATTGCCAATATGATTGTTTAAGGAATTTTCAATGTTTGCGTTGTTGATCGGACTGCAACTACTGTTATTGTTGATTCCATTTGTTGACGAATAGGGTGACAAGGACAAGGATGACGATGAGGCTGTCGAGAGGCTACTGTTCGTGCGTGAATGATTGTTAATGGTGGAGTTAttgttgttgttgttgttgttgGTGGAGGTTAAAAGGTTGCCATTGCAAAATGCATCTTGTATTTGGAATTGTTGAAGTTGTGTTGGTGACGGAGGTG	GCAGTGTTGCCATTGCCAAT	CACCTCCGTCACCAACACAA	163	56	290	20	569	20	60.321	60.463	3.16	3.33	0.783883	A	621	TGCATATCGATTGTTCGAGTTCATATCGTTTTCGTTTTGCTTGCCACTTTGATTAATTGTCATTGAGTTCGGGtgttgttgttgttgtATTTGATTGAATTGATGATACTTttgttgttgCTGAGGAAGTGGTgggggTGGAGGTGGCGGCAACTGAAAGTCTGTAGCAGTAATACCACTTCCAGTCGAGGACGAAGTTGACTGTTGTCGCGAGTGTCCTGGTGACGATGATGAAGATGCAAATCGGTCTAATGACAGAGTTGATGTTGAATTATAACTATTGCTATTGGCAGTGTTGCCATTGCCAATATGATTGTTTAAGGAATTTTCAATGTTTGCGTTGTTGATCGGACTGCAACTACTGTTATTGTTGATTCCATTTGTTGACGAATAGGGTGA…	scaffold_199733	638
scaffold_20164_3039	1	287	157	7	3	ATC	ACAACAACAACATTATCATCATCATCATCATCATCGACAACGTCCTCCAATATAAATAATAAAAATCAAATAAATCATAATCATCATAATTTTAATTTAAATAATAATAATAATAAATCTAGTTGTAGTAATAGTCATAATAATAATAATAATAATA	NA	1	1	4	19	282	GCAGAGCAACAGCATTCAGCAACaaaaaaGAGTaaaaaaGAGAAATTACTAACTAATGAGAATTACTCCTCGATTACGCAGTCGacaacaacaacaTTatcatcatcatcatcatcatcGACAACGTCCTCCAATATAAATAATaaaaaTCAAATAAATCATAATCATCATAATTTTAATTTAaataataataataatAAATCTAGTTGTAGTAATAGTCataataataataataataataGTAATAGtaataataaATATTCAAATCGTCCAGCTGTGATT	GCAGAGCAACAGCATTCAGC	AATCACAGCTGGACGATTTGAA	64	19	203	20	484	22	60.456	58.589	4.26	2.69	3.86776	G	743	AGCTCTGGAAAAGACTGTCAAGCGACACAGCACTGCAAATGCATGTGGATCGGACGTCGGTGGAGTGACCGCAACAAGTTCCCCGTCAGGTACGGTTACAATTCAAATGAATAGTATTACCAGTTGTACAACACTTGGAAACTCTACACCCTCAAGCAACaaaaaaTCAAAACCAAATACCAAAGCCAGTGATGAAGTACTTGCAGAGCAACAGCATTCAGCAACaaaaaaGAGTaaaaaaGAGAAATTACTAACTAATGAGAATTACTCCTCGATTACGCAGTCGacaacaacaacaTTatcatcatcatcatcatcatcGACAACGTCCTCCAATATAAATAATaaaaaTCAAATAAATCATAATCATCATAATTTTAATTTAaataataataataa…	scaffold_20164	3039
scaffold_201686_625	1	424	31	8	1.5	AAC	TTGTTGTTGTTGTTGTTGTTGTTGTTCTCTC	NA	1	1	8	62	199	CGCTATCGCTTTCGCTTTGCTaaaaaCTAATCTTAAGCCACACTATaaaaaaaTGCAAGACATTGAAACATCTTTCAATTTTttgttgttgttgttgttgttgttgTtctctcGTTCCCATCCTCTTATcccccTTATTCCCGCTCACATCTTTCATTCAGTTGACAAATTGATTTATTAGACATAGACAGCCATGCGT	CGCTATCGCTTTCGCTTTGC	ACGCATGGCTGTCTATGTCT	62	66	342	20	540	20	60.921	59.173	3.68	3.41	1.74793	F	624	ACAGTTTTAAATGATTCTCAGTTTACGTTTACTCATTTCAATACTTTCTCTACAAAATAATCACTTACCTTCCTGTCAATAAATAAATTGCGCATCATTGATGTAGATTTTAATTGGaaaaaGTACCCATTTGATTGAATTCACATCATCCTATCAATTCCTTTAATAGTAATAACAATCTTTCGATCTTTATAATGTATTGATGTTTCATGATTGACATGTGAAATTTAATCACAACTCAAAATCATTCAAAGATCAtctctcAAAGATACTTAGATACTTATAttttttATTTCTCAAGTGAAATATAAAACAACAGCAACTaaaaaaCACATAACTTTCGCTATCGCTTTCGCTTTGCTaaaaaCTAATCTTAAGCCACACTATaaaaaaaTGCAA…	scaffold_201686	625
scaffold_202149_330	1	301	21	7	1	AGC	GCAGCAGCAGCAGCAGCAGCA	NA	1	1	6	50	300	AAAGGCAGAGGAGGTGACACCATCTCGTCCCTGCATCATTTTGTTCTTGCTGAGCTATATTGCTACTACTgcagcagcagcagcagcagcaTCTTGTTCTTGAAGTCTTCAAGTATCCTTTTGCCTTGATGCTATCCTAAAGTGCATTTAGTGTGCTCAATTGTAAATTGCATTTGTAACGTATTTTCGGTATCGAGTGGcacacacaAGGATATCAtctctcTTCaaaaaGCAAAGAAGTGCTTCTCGTCTCGCACTCATTTGCAATTCCATAGAATACTTGCGTTGTCTTTAGGTGCA	AAAGGCAGAGGAGGTGACAC	TGCACCTAAAGACAACGCAA	50	189	231	20	530	20	59.602	58.33	3.67	4.85	2.06792	F	621	AAACCCCTTTCTTTAAGGATAATATGCAGACTTATGCTATTTCAAACCCAAAATACTGCAGATAGTTGCTCtttttGtatataTGGCAGAGAAAATATCTATAAATAATCTCCTTGCAAAAGGAACCATTTAATCGACTTCAACAACTTCAAAATGAAATGTTTCAAATTGAATCTCAAACGGTTCTTTATTCTCAAATTCAAACTCCACTAGTTTATATCGctctctCAAAAGGCAGAGGAGGTGACACCATCTCGTCCCTGCATCATTTTGTTCTTGCTGAGCTATATTGCTACTACTgcagcagcagcagcagcagcaTCTTGTTCTTGAAGTCTTCAAGTATCCTTTTGCCTTGATGCTATCCTAAAGTGCATTTAGTGTGCTCAATTGTAAATT…	scaffold_202149	330
scaffold_20285_4356	1	334	28	7	1.5	ATC	ATGATGATGATGATGATGATGGCACACA	NA	1	1	4	63	266	CAACGGTAGAGGCGGTCGGTGGCGGTGGCGATCAATATGATGGTTTTGTACGCTCCTTAGtttttCTTACCCCATTTGTGTatgatgatgatgatgatgatgGcacacaACAGTACATacacacAAATTTTGTAGGTATATCTTTAAGAATTTAAATGGCACaaaaaCTATAGATGGAGATACATtatataTCCGTTTGCTGGTTTTGTCTTATTTGaaaaaTACCTAAGTGCAAGTCCATTAAAAGTCCAAACGCGCTCCAAATA	CAACGGTAGAGGCGGTCG	TATTTGGAGCGCGTTTGGAC	63	137	253	18	518	20	60.203	59.2	4.79	4.02	3.00258	F	621	TTGTATCCCAAAGGCCAGAAAAGATACTTTACTCCtatataAAGATACATACATATGTAGATGTACATATTTTCATGTCGATCGTCTTTCAAAACAaataataatAAGCACCATATAGAAATAGCAATAGTAAGAGTAATATAGTAATAGGAACCTAAATATTCAAAATCAATTAGCAATTTTGAGGAAATAAACAATAATAAGaataataatGCTTTTAATTGAAACATTACGAAGCAGTAGCGGCAGCGGCAACGGTAGAGGCGGTCGGTGGCGGTGGCGATCAATATGATGGTTTTGTACGCTCCTTAGtttttCTTACCCCATTTGTGTatgatgatgatgatgatgatgGcacacaACAGTACATacacacAAATTTTGTAGGTATATCTTTAA…	scaffold_20285	4356
scaffold_202_27955	1	301	32	8	1	AAAT	AATAAATAAATAAATAAATAAATAAATAAATA	NA	1	1	4	32	170	AAGGGCTTAATGTTCACGGGGAAGtttttAAGAGCTGTGTCTCTGCTTGATGaataaataaataaataaataaataaataaataAATTCTGAATCATAtttttGCAACGGATCTTAAAGACAAATACAGGAGTTAtttttttAGTACTAAGTGTACCTTCCAGTGTACCT	AAGGGCTTAATGTTCACGGG	AGGTACACTGGAAGGTACACTT	32	64	249	20	418	22	58.166	58.416	5.28	3.16	5.41848	F	632	TTTGAAATGTCAATTGTTAGCTGAAAGAGTTAATTAAGGATTCACAGAAAATGTATTTTaaaaaTAGGATTGAATTGATGCaaaaaTTTACGAAACAttttttAGTTTTGTACGTTGATGTGTTCTTTGTATACAAAACTCCAAATTCTTTCAAGGCTTTCTTTTCAAAATTATGAAGATTTGAAGAAATACATTGGTAAGAAATAGAAAATATAAATTAGGGAATATGAGGTTCTAATATTTGTTTAAAGGGCTTAATGTTCACGGGGAAGtttttAAGAGCTGTGTCTCTGCTTGATGaataaataaataaataaataaataaataaataAATTCTGAATCATAtttttGCAACGGATCTTAAAGACAAATACAGGAGTTAtttttttAGTACTAAG…	scaffold_202	27955
scaffold_203875_132	1	301	24	8	1	ATC	TGATGATGATGATGATGATGATGA	NA	1	1	5	3	149	ACCATCGAAGTGCAGTTAACGAACAAAGTGTCACTTTAATATTAAAATAATaaaaaGACACCAGaataataatAGAAAAGTGGGTCATGGGATCATGACGTtgatgatgatgatgatgatgatgaCTGTGACTTCAGAAGACGTCGACA	ACCATCGAAGTGCAGTTAACG	TGTCGACGTCTTCTGAAGTCA	80	3	200	21	348	21	58.934	59.055	3.18	3.41	4.01097	F	624	CTTGGAAACCACCCACGCTGCTGTTGCATCGAACTACATCGCAGCGTTGAAAATCAATGTTAATAAACATCGCAGTAGGTGGAAGGGCatatatAGAACTGCACCTTCTTTACATATGAACAGATTGCTTTGTGTTCTCAAGAAAACGAAGGTAATTTTCAAGATGATGAAAGTGATCACCAACGCCATCATCAATTTGACCATCGAAGTGCAGTTAACGAACAAAGTGTCACTTTAATATTAAAATAATaaaaaGACACCAGaataataatAGAAAAGTGGGTCATGGGATCATGACGTtgatgatgatgatgatgatgatgaCTGTGACTTCAGAAGACGTCGACATCCATACACATTTAGCTACGAAAAGCTGCTGAGAATCCAGAATTAAATCTC…	scaffold_203875	132
scaffold_204099_316	1	301	21	7	1	AAC	AACAACAACAACAACAACAAC	NA	1	1	2	44	151	aGGCGCGGtatataGACAAGTTATACCTCTGAGTATCATAACTTCAATaaaaaTAAAATTAAAAGaacaacaacaacaacaacaacAATAAACGGTGTATGAgtgtgtTTAttttttttCAAGAGTTTAAGGCTATACgagagaTGCGCCT	AGGCGCGGTATATAGACAAGT	AGGCGCATCTCTCGTATAGC	44	45	236	21	386	20	58.763	59.476	3.16	2.97	2.76073	F	621	AGATCaaaaaaTAAATTCAACACTTAAATAAAATTAAATCATGAATATAAATCAACATAATGTTTTATTTTGAtttttCTCCTTTTAttttttGgtgtgtgtACAGAAAATAATAAACAAGAACAAAACaaaaaTAGAATGCAAAGAATGTGGTAACTATCTGCACCTTGATGATGGGtttttGAATTGAATGTGTATAGTTGCACCTGACTATAagagagCAGACGAATaaaaaaGGCGCGGtatataGACAAGTTATACCTCTGAGTATCATAACTTCAATaaaaaTAAAATTAAAAGaacaacaacaacaacaacaacAATAAACGGTGTATGAgtgtgtTTAttttttttCAAGAGTTTAAGGCTATACgagagaTGCGCCTAAAATACAATGAA…	scaffold_204099	316
scaffold_204169_1	1	107	21	7	1	ACC	GTGGTGGTGGTGGTGGTGGTG	NA	1	1	14	26	177	GGAGGAGGTGGAAATGGTCGTGGTGGAggtggtggtGGAAACGGTCgtggtggtggtggtggtggtgATCACCATCAGCAGTCAGGTTGGAGTGGACAAAGAGGTGGACAACAGCAAGGAGCATGGGGTGGAGGCCAACAGcaacaacaaCCACCACACCGGCAACCTCAACAATCT	GGAGGAGGTGGAAATGGTCG	AGATTGTTGAGGTTGCCGGT	26	90	61	20	237	20	60.108	59.89	4.79	5.28	0.21814	B	621	GGCGGAGGTTATGGAGGAGGTggcggcggcGCAGGTTATGGAGGAGGTGGTAATGGTTATGGAGGAGGTGGAAATGGTCGTGGTGGAggtggtggtGGAAACGGTCgtggtggtggtggtggtggtgATCACCATCAGCAGTCAGGTTGGAGTGGACAAAGAGGTGGACAACAGCAAGGAGCATGGGGTGGAGGCCAACAGcaacaacaaCCACCACACCGGCAACCTCAACAATCTGGTCCAGCACCacaacaacaACCTGCTTGGGGTGGTGGCCAAGGTGCTCGTCAACCACATCCATCAACATCAGCACCAACTTCCGCTCCACAGCAACGTGCTCCAGCACCTTTAATTCAGGGCAGAGCCACTACTCATGGAACAGAAGGTATTTAAATGCAA…	scaffold_204169	1
scaffold_205016_43	1	301	21	7	1	ATC	TGATGATGATGATGATGATGA	NA	1	1	4	31	333	GGTGTATCTTGATGCCAAACCAACAACATTTCAGTCaaaaaGAGGAAAGGAGGAAGGAAGAAAGTGAGGGATACAAATTTGTCTACGAATAACGAGTAGTTATATGAATTGAAGGTGAGGAAGTTGGTATAATTATTGTCtttttGAGGTCGTACATTCATATGGACACATACTTATGATGGTAATACCACCAGTCCTTTTAATATCGAAACGTAAATTAACTTTGGCCGACATGGCAACaaaaaCTacacacGATGATGGtgatgatgatgatgatgatgaCAAAGACAAAACTTGATGATATGAACTTAAATGAGAGGATCTCCTGCAGCT	GGTGTATCTTGATGCCAAACCA	AGCTGCAGGAGATCCTCTCA	239	31	40	22	372	20	58.911	60.032	3.67	3.27	3.12085	F	621	TGCCTAATGAAATTCAATCCATCAGATAGGAAATTTTAAGGTGTATCTTGATGCCAAACCAACAACATTTCAGTCaaaaaGAGGAAAGGAGGAAGGAAGAAAGTGAGGGATACAAATTTGTCTACGAATAACGAGTAGTTATATGAATTGAAGGTGAGGAAGTTGGTATAATTATTGTCtttttGAGGTCGTACATTCATATGGACACATACTTATGATGGTAATACCACCAGTCCTTTTAATATCGAAACGTAAATTAACTTTGGCCGACATGGCAACaaaaaCTacacacGATGATGGtgatgatgatgatgatgatgaCAAAGACAAAACTTGATGATATGAACTTAAATGAGAGGATCTCCTGCAGCTGTTATAATCTTTATAAGCATTCAAAAT…	scaffold_205016	43
scaffold_205018_66	1	301	27	9	1	AAC	TTGTTGTTGTTGTTGTTGTTGTTGTTG	NA	1	1	3	22	246	CCGGAGAAGGCAACACTTGAACTGGTAGTTTTAGtttttGTTttgttgttgttgttgttgttgttgttgGCTGGCATTGGACTGAAACTGGTACTGGTGGTAACTAGTAGAGTAGGTAAGGTAGTATGGTTAtggtgtggtgtggtgtggtgTATGGCCGACAACAATGACGATGATGGTAGGTATAAGGTAGAGAAGGTATGGTATTGGTAATGGAGGTGGTTTTGATAGCGGGCTGTTGCTGTt	CCGGAGAAGGCAACACTTGA	AACAGCAACAGCCCGCTAT	22	158	259	20	504	19	60.25	60.002	3.02	2.97	1.25243	F	627	GTTCGGTGGTGTCGGCATCGGCAATTGTGTTTCTCTTCtttttGGTATTGTTTTGTTGGTTTCATTCGAATTTATTTGCCCTAGTGATGGTTGAGTATTTCCATTGATGTCGTTCGTTGGGATTTGATGTCATGCAGAAAGAAAGGAGaaaaaaaaaCAGTTCTTTTATCTGTTTTACTTCTTGGAAGATTCTGTGCTGAttttttttttATTTTGTTTTACTCCTGTTGGGGTtttgtttgtttgTTTTGTGTTTTCCCGGAGAAGGCAACACTTGAACTGGTAGTTTTAGtttttGTTttgttgttgttgttgttgttgttgttgGCTGGCATTGGACTGAAACTGGTACTGGTGGTAACTAGTAGAGTAGGTAAGGTAGTATGGTTAtggtgtggt…	scaffold_205018	66
scaffold_205416_608	1	476	21	7	1	AAC	CAACAACAACAACAACAACAA	NA	1	1	4	42	180	TGGAGCGAGCTGGATTGATCTAAAGGACATTGCCGGACTGCAGGGCAGCACTTATGTCGATGTGAACTTGGATGCATGCGTTGGAACAACTGGACACcaacaacaacaacaacaacaaCACCAACAACTTCAGACTGTTCAAATTCAAACACAGCAAGAGCCACAGGCTCATCACTCGAA	TGGAGCGAGCTGGATTGATC	TTCGAGTGATGAGCCTGTGG	77	42	379	20	558	20	59.894	59.753	2.92	4.17	0.353053	A	621	GATACCGCCGTCAtcgtcgtcgtcgtcgTCATTGACAGTTGCCGCCTCGTCCtcgtcgtcgTCATCGTCAACCGTAACAACTGCAAACAAAGCGACATCACCGCCTCTAGTGGTTAATAGTGCGACTCGTTTCTACAGCATCGGGCAGCAGCGcccccaacaacaacACCAATCCCAACAAACGGACAAATGCAGTTCGGCGGTGTTGAAATTTGACGTCCGGGAGCTGGTGCCCAAGTcacacaCGAGTACGTCAACTTCCACAGATCAGGGCGTTGCACCCATTATCGTCAAAATCGAACCGACACAATCCTTCCAGATTGTCGACGAGAACGATACGCGTGTCCTTAGTTTACCGATATCGGACTGCGATCGCGTTGGAGCGAGCTGGATTGATCT…	scaffold_205416	608
scaffold_205708_1	1	86	24	8	1	AAC	TTGTTGTTGTTGTTGTTGTTGTTG	NA	1	1	6	59	267	TCACCTACTTAAAGGGCAACGTTAAAGAAACAATACAAAACAAATAAATGACAATATACACAAGacacacATTTGTTGTTTttgttgttgttgttgttgttgttgTTTAAGGACGAAAATGATGGTGGACTAAACGAACAGGATATTCTACTtatataCAGGTTCTTTGTCCCtatataAATACATATacacacTCATGTATATCctctctAAAACCGACCatatatCATATTAGACTACATTtctctcTTGCCCAGGATAGGAAGG	TCACCTACTTAAAGGGCAACGT	CCTTCCTATCCTGGGCAAGAG	59	141	5	22	271	21	59.63	59.581	3.99	2.85	3.78892	F	624	ACTTTCACCTACTTAAAGGGCAACGTTAAAGAAACAATACAAAACAAATAAATGACAATATACACAAGacacacATTTGTTGTTTttgttgttgttgttgttgttgttgTTTAAGGACGAAAATGATGGTGGACTAAACGAACAGGATATTCTACTtatataCAGGTTCTTTGTCCCtatataAATACATATacacacTCATGTATATCctctctAAAACCGACCatatatCATATTAGACTACATTtctctcTTGCCCAGGATAGGAAGGTAATTGCAGAAATTTCTAAAACATTCACAATACGaaaaaaGGTCCTTTTGTGGGTATTTAAACTTATAAAAGCTTCCTCTATCTCtttttGCTACAACTCGTAGAATATGATGGCTTGAAAGTAGGTA…	scaffold_205708	1
scaffold_206024_1	1	85	21	7	1	AAT	TAATAATAATAATAATAATAA	NA	1	1	6	53	181	AAAGTCCTGGTAGCTAGCGCTATATCTATTTAATTATTGTTAATATAATTCATTTATGTTTTCAATAAAGTTTtaataataataataataataaAACTTTTATTCTTAACTTGAAGTAAGGTAACGGCTATAAAatatatTATTTCGTAACataataataACGTAATGGAACCGAACGTAa	AAAGTCCTGGTAGCTAGCGC	TTACGTTCGGTTCCATTACGTT	53	65	12	20	192	22	59.824	58.352	5.92	3.99	3.824	F	621	TCATATAGCTAAAAGTCCTGGTAGCTAGCGCTATATCTATTTAATTATTGTTAATATAATTCATTTATGTTTTCAATAAAGTTTtaataataataataataataaAACTTTTATTCTTAACTTGAAGTAAGGTAACGGCTATAAAatatatTATTTCGTAACataataataACGTAATGGAACCGAACGTAaataataataatATAATCAAACTTAAACAATTCTCTATAGAATTCTAAAATTATTCTTAAGTTTTATTAttttttCAtttttttttGAAAACATTAAAATCACATAAATAATTAAACATTTATAAGGAAATTTGACTATATTACAATTTATTTaaaaaaaCTTATAATGGATGAATTGCTTTGACAAAGAGTGAACATAAACAAAGTT…	scaffold_206024	1
scaffold_20725_3448	1	301	55	7	2	ACG	TCGTCGTCGTCGTCGTCGTCGTAGTGGTAGTCGACGTCAACGTCGTCGTCGTCGT	NA	1	1	4	4	104	GTACAGTCGTCGTTCCCGTCGCGTtcgtcgtcgtcgtcgtcgtcgTAGTGGTAGTCGACGTCAAcgtcgtcgtcgtcgtTGTTGAGGGTTGAGGAGGCACAGAA	GTACAGTCGTCGTTCCCGTC	TTCTGTGCCTCCTCAACCCT	4	5	277	20	380	20	60.453	60.768	4.79	4.34	1.22167	D	621	TATCCGCACGAACAAATTTATACCTACATACAGAATCCTGTGTACGTACAATATGCAGTAATGTACATTCTTGTTAACATTCCCGAAGTAATTTATTATCCCAATATCGCATAGTTGTTCCCATATCCGGAAATCGTCGGGAAATTTGTGAATCTGGGGTGAAGGCTATTAGTGGATGATTTCATCCCTCATTTGCGACCATGCAACATACTATCGATTTGCTGCTCCCTTATTCGCGATTAGGTGCACATATTATAACCTATGCAGTAGTTATAGGTACAGTCGTCGTTCCCGTCGCGTtcgtcgtcgtcgtcgtcgtcgTAGTGGTAGTCGACGTCAAcgtcgtcgtcgtcgtTGTTGAGGGTTGAGGAGGCACAGAAGCCTTGGTTTTGCAGTACA…	scaffold_20725	3448
scaffold_207309_592	1	520	27	9	1	ATC	ATGATGATGATGATGATGATGATGATG	NA	1	1	6	13	172	ccgccgccACTAATGACAAAagcagcagcAGTAACTAAGTTCTTTGCAAATTTAACCTTGAGCTTGAAGCatatatCATTGTTTGATCTTACTCCAACGTTGAGTTTAGATTatgatgatgatgatgatgatgatgatgACGACTACAACGATGACAACGTTGCTCTGTGGT	CCGCCGCCACTAATGACAAA	ACCACAGAGCAACGTTGTCA	92	13	408	20	579	20	61.302	60.108	2.83	3.58	1.41028	F	627	CACTTTGCAATAAACTTTAATCATTCTTTCTGGGAAATAATAACATTaaaaaaTAAACATTAACAAATCAAGGTTGTCTAAGTGTTAAAAGCAAGCTTAAAACTAACTTTGTAATCATCAACTTAATTAGACAAAATTAGTAGAAACTaaaaaaTGGAAACATTGCTCGTATGAAGTCCAAatatatACACTTATGACTTTGTCTTCCTAATCCAATACATTGTTTCTCAGAAAGAAtttttAACATATCCATCTTCATAACTTATATCCCCAAGATCtttttAACAAAGACACTCTGTCGCCGCTTTTGTTGATGCTGTTGAtgttgttgttgtcgtcgtcgtAGTTGTTGATGTCAACAAGGTGCTTGACCAATATAATTCACTTGACAAGCAATGG…	scaffold_207309	592
scaffold_207470_597	1	520	21	7	1	AAT	ATTATTATTATTATTATTATT	NA	1	1	2	34	238	CCACTGAAGGAGCAGTCATCATTGGAAGATTTCCCCGTTTTAGAATTTCATTTCTGATTGTTTCATTTCTATTGACAGTCTCTTGTGATGGTTTCAATCGGAAAGGATCATTCGAATGAACTGATGAACTCCAAGAATCAGACTTCTCTTCCGAAATTGAATCattattattattattattattTAAAGTTGACGTAGATACACTAGGACTAAAACGAGGTGATCTCTTGCCTGCACT	CCACTGAAGGAGCAGTCATCA	AGTGCAGGCAAGAGATCACC	142	34	357	21	594	20	59.723	60.036	3.07	4.02	1.3129	A	621	TTAATTTTATTaaaaaaaaTCTGTTTATTTCCCTTTTCTTGCCTTCAAGTCGTACCTTGGTAAAATGATGATATGTCAAAATAAGTCGCTTCAAATGAGTCCAATGTaaaaaTCCCATCCCAtttttAAATTAACCTTCGAAATTATTAGGATTGGAATACTacaacaacaACTATTTGGCTGGAATTAAATATGCTTCacttaacttaacttaATTTAAAACTTACATGTGTTTTCaaaaaaGTCAACCATATTGTCGtttttCAGTTCCCATGCATTCTaaaaaaaaaTAAACATTATGtttttCTCTTATTCGAAACATTTCAAACATTTTCTAAAACTTACAGGATCTATTTCCACTGAAGGAGCAGTCATCATTGGAAGATTTCCCCGTTTTAG…	scaffold_207470	597
scaffold_20850_167	1	301	21	7	1	AAC	AACAACAACAACAACAACAAC	NA	1	1	6	116	332	ccgcCTCATCTTGTCAGGATTTACAATTCtttttATTGtttttCCAGGACCGGAAGCTaaaaaGTAAAATTACTACACTTATCCCAGAACTTTTCTTCATCTTCTACTTTCTAAGTATAATATTaaaaaaGAAATGCTTTACCAAGAAGGCGAACCGTAAACAAACaaaaaCAAAaacaacaacaacaacaacaacTaaaaaCACAAAACGAGGAAGTAAAAGTATCTAAATTATTTTCTGTGttttttttttCTTTGTTCATAAATGAAACAATTAGAAGCAAACAATGTTACATTTaaaaaGTTACTTTTAACTgagagaCGACCTGACa	CCGCCTCATCTTGTCAGGAT	TGTCAGGTCGTCTCTCAGTT	155	116	126	20	457	20	59.533	58.017	3.24	3.16	2.45004	F	621	GCTTTAGCtttttttttCAGTGTAGACTGCCCAACAGAACCTTGAATGAATTATGTTTCAACTGCGAAATAAAAGCCACAAAAGAAGACAGACCATTGccaccaccaCCGTAGTCGCGGTcgccgccgcCTCATCTTGTCAGGATTTACAATTCtttttATTGtttttCCAGGACCGGAAGCTaaaaaGTAAAATTACTACACTTATCCCAGAACTTTTCTTCATCTTCTACTTTCTAAGTATAATATTaaaaaaGAAATGCTTTACCAAGAAGGCGAACCGTAAACAAACaaaaaCAAAaacaacaacaacaacaacaacTaaaaaCACAAAACGAGGAAGTAAAAGTATCTAAATTATTTTCTGTGttttttttttCTTTGTTCATAAATGAAACAA…	scaffold_20850	167
scaffold_208776_525	1	301	21	7	1	ATC	ATGATGATGATGATGATGATG	NA	1	1	4	43	262	AACACCACCCATCGCTAACATGTTGATAATGTAAAATGTTGCTGAGATATTTATAATGTTGCGATAAATATAATTTGTTTAGATTGTTTGTGTTATGAGATATGTTGTTCATGTTTATGATGATTGTGCGACGACcgacatcgacatcgacatCGGAACGATGAAGTTGATGTTGATAatgatgatgatgatgatgatgATTATATTTCGTTttattattattaCGGTTTTGTGAGACGAAACAGCGGGTGTCAATtgtgtg	AACACCACCCATCGCTAACA	CACACAATTGACACCCGCTG	158	43	123	20	384	20	59.601	60.04	2.41	5.18	0.438853	F	621	ATATTTTGTGTTGTATCCATCAGATACAATCTATCAAGTGtattattattatTGTTATTACATATTCCATTTGATGGAAGATTGtttttAttttttCGGGCTATCTACGAGTAAAGCCTGGCAACACCACCCATCGCTAACATGTTGATAATGTAAAATGTTGCTGAGATATTTATAATGTTGCGATAAATATAATTTGTTTAGATTGTTTGTGTTATGAGATATGTTGTTCATGTTTATGATGATTGTGCGACGACcgacatcgacatcgacatCGGAACGATGAAGTTGATGTTGATAatgatgatgatgatgatgatgATTATATTTCGTTttattattattaCGGTTTTGTGAGACGAAACAGCGGGTGTCAATtgtgtgCTAATTGCATGTgag…	scaffold_208776	525
scaffold_2087_1699	1	301	21	7	1	AAG	AAGAAGAAGAAGAAGAAGAAG	NA	1	1	3	49	295	GCTGATGCgagagaAGGTCATAAATCTATGTTGTTTCTATATTTTATCATGACAGACACCCGGAATCCCaagaagaagaagaagaagaagGAAGGAAACTACAAACAGCCAAGTTGAAGGAAGATCCATAATTTCCCTTCAACTTTCATCGAAGACTTTAGACGAAACGAAGCAGTTAGGTATATTAGCTTCTTTATTCGTGAATCTTTTGGACTGATGTATCTTGGATATTTTATCACTCAtttttCACGGATGACGCGTTAACATCAGAAACTCAGTCAAGAAGCAACCAGGG	GCTGATGCGAGAGAAGGTCA	CCCTGGTTGCTTCTTGACTGA	49	184	232	20	526	21	59.826	60.203	4.02	3.41	1.37719	F	621	TCAGAGCTTATCAAAGAAAGTTGCACACCATGcacacaCCATACACAACTCcacacaGGCCcacacaCGTGGCCATACaaaaaCAACATAGGTATATTTAGTTTAGTaaaaaTGAAGACACTTTTATTCACGTTAGAGGTGTTCATTCGCAAGGACCTTAACTCTATCtttttCTTTGCTTTTCtttttCCTTCTTTCGTTATCCGCTGCTTCCGTATCAAGTAACATGAAGCTGATGCgagagaAGGTCATAAATCTATGTTGTTTCTATATTTTATCATGACAGACACCCGGAATCCCaagaagaagaagaagaagaagGAAGGAAACTACAAACAGCCAAGTTGAAGGAAGATCCATAATTTCCCTTCAACTTTCATCGAAGACTTTAGACGAAAC…	scaffold_2087	1699
scaffold_209414_1	1	135	21	7	1	ATC	TGATGATGATGATGATGATGA	NA	1	1	3	77	310	AACCATTCGAAGCAGCCAGAGTAGtgatgatgaTCACATCTCAGCTGCGCAGttttttGAAAAGaaaaaGCTTCATCAAACACAATGATGACGATGTtgatgatgatgatgatgatgaTGGGACAACTGGAGGCGCTGGCGCTGctctctGCAGTGTTGCGATGCCATCAGTTTAAAGGCtttttAATGGATAAGTGATaaaaaTATTTTAATATAATTCTCATAAAATAAATATTCATCGTTAGTTTTGTCGTTTCGTTGTTTGCTTGCAGGAGAATAAAGTTAAAGATTCGCGTAATGGCAATCGACa	AACCATTCGAAGCAGCCAGA	TGTCGATTGCCATTACGCGA	77	172	38	20	347	20	59.963	60.459	3.86	5.87	0.495448	F	621	cgacgacgaCGCACGATGGGTTTCTTGAACCTGTCAAAACCATTCGAAGCAGCCAGAGTAGtgatgatgaTCACATCTCAGCTGCGCAGttttttGAAAAGaaaaaGCTTCATCAAACACAATGATGACGATGTtgatgatgatgatgatgatgaTGGGACAACTGGAGGCGCTGGCGCTGctctctGCAGTGTTGCGATGCCATCAGTTTAAAGGCtttttAATGGATAAGTGATaaaaaTATTTTAATATAATTCTCATAAAATAAATATTCATCGTTAGTTTTGTCGTTTCGTTGTTTGCTTGCAGGAGAATAAAGTTAAAGATTCGCGTAATGGCAATCGACaaaaaGCTGTCGtttttAGTGATTTGCAGAGTTGGAGTTATTGTTATTAAAAT…	scaffold_209414	1
scaffold_210028_1	1	290	30	10	1	CCG	CGCCGCCGCCGCCGCCGCCGCCGCCGCCGC	NA	1	1	4	113	349	TAGCACGCACGAGTTCCaaaaaaaaGTaaaaaGtttttGAGAAATAATaaaaaaaaaaaaaaaaaaaTATGAAAACATATTTCGTGCTAACCAAACACCACCTACGGAGTCAGCATAAATCTCATAAACGTcacacaTGGCGTATGTGGAATAtttttttttattattattTAGTTTAGGATGAAcgccgccgccgccgccgccgccgccgccgcCGACGTTGCTGCCAACGTAgacgacgacTACAacgacgacgATGCAATTTAATCTAATTTCGGTCCTATTCCTTTTCGTTCTTCACATTCAAGTTAGATTCCCTCtttttgggggTTCAGTTCTGCATACTGGC	TAGCACGCACGAGTTCCAAA	GCCAGTATGCAGAACTGAACC	165	113	105	20	453	21	60.25	59.26	3.28	3.62	1.98956	F	630	CATGTTTATATCGACAAAATTTATTCATCAATGTAAAAGGAAAAGAAGACACAAATTGTTTGCAAAACTCTCATAAATTCTGCATACAAAATTGCTTAAAATTTTAGCACGCACGAGTTCCaaaaaaaaGTaaaaaGtttttGAGAAATAATaaaaaaaaaaaaaaaaaaaTATGAAAACATATTTCGTGCTAACCAAACACCACCTACGGAGTCAGCATAAATCTCATAAACGTcacacaTGGCGTATGTGGAATAtttttttttattattattTAGTTTAGGATGAAcgccgccgccgccgccgccgccgccgccgcCGACGTTGCTGCCAACGTAgacgacgacTACAacgacgacgATGCAATTTAATCTAATTTCGGTCCTATTCCTTTTCGTT…	scaffold_210028	1
scaffold_21075_2109	1	301	31	7	1.5	AAT	TATTATTATTATTATTATTATGATTATTATT	NA	1	1	4	73	273	ACCGAAACAATCCCTTGTGGGTATTAATTGTGACGTATTCCATAGACTTTTCGAAAAGTTTAAGTTGTTGGTAAGCATTAGACAAATCGATTAtattattattattattattatGattattattTACAAAATAATTAACAATTAGCTAAACTTGCGAAAATATCTTCGGGTTTTGAAGGaaaaaTAACTTACCCCAATTTGGATACACAACATCAAGCCAATCTGGATTTTATTAAAACTTGTCTGAATTTCTCTTGTTGCATGTCCTCCTGG	ACCGAAACAATCCCTTGTGG	CCAGGAGGACATGCAACAAGA	73	128	208	20	480	21	58.384	60.272	4.17	3.02	2.8877	F	621	TAATTATTGtttttttttCaaaaaaTCTGCATTTATCTAAATTTATATTAAACTTGTTAAGTTTTGTTAAAACTTCTAAAAGGGTTTTCTCACAATTTTGAAAGTCTTGACCACCCATAAAGACACATTTTGAATATTTAATAATACTTTTCAATAACAGACTGaaaaaTTAATGGCGCACTAGATATaaaaaaGGCAATCTGGTATACCGAAACAATCCCTTGTGGGTATTAATTGTGACGTATTCCATAGACTTTTCGAAAAGTTTAAGTTGTTGGTAAGCATTAGACAAATCGATTAtattattattattattattatGattattattTACAAAATAATTAACAATTAGCTAAACTTGCGAAAATATCTTCGGGTTTTGAAGGaaaaaTAACTTAC…	scaffold_21075	2109
scaffold_2112_35	1	301	21	7	1	AAT	ATAATAATAATAATAATAATA	NA	1	1	4	0	190	CTGAGTTAACGACCAGGAACCataataataataataataataAGACGAAAACGAgggggTTGATGTGTTGGGTAGGTATAAAGAATGGAGGTTTTATAAGATGATGAGGGAGTTGGTACTTTGATTTGAAAATTTACCACCCGCTAGGGTAttttttGAATGAGATTTATACTTGACAACAAAGGCGCAT	CTGAGTTAACGACCAGGAACC	ATGCGCCTTTGTTGTCAAGT	0	128	280	21	469	20	58.315	58.968	3.62	3.16	3.71711	F	621	ATGCTTACAATaaaaaaTTATTTAAAGAAAATATAAGAATCTTGTAAGATTGCTATTTGCTTTGAGGCTTGCttttttCTTTACAGGAAGAAACAAGGATATTCGTATAGGTACATGGGTTCGGTTCGGTTGGGTTAGGTATAGGTATAGGcacacaTAATGTTCACTTATAAtttttGTAGCTATCTATACATGTAAGAGTAATATGGTTACATATTAAGTAAGTATGTAATCTCAACTTGTGTATCCACCTACATGATGGTAAAAGAATTCAAAACTCTGAGTTAACGACCAGGAACCataataataataataataataAGACGAAAACGAgggggTTGATGTGTTGGGTAGGTATAAAGAATGGAGGTTTTATAAGATGATGAGGGAGTTGGTACT…	scaffold_2112	35
scaffold_21272_1	1	127	21	7	1	AAT	TAATAATAATAATAATAATAA	NA	1	1	5	38	225	TTCTGAGGGTCACGATTATGGATTaaaaaaaaaTCTTGATAGaaaaaTCAtctctcGTTTtaataataataataataataaTAGATTATAAtttttGAACTGAAACAATATTAAagagagTTAACaaaaaaaaaaaaaTAAGAAGGGCATAGAAGGTCATTATTGGTATACATAATTTGAAATATTTGGTGAGTTGTTTTATTCTGCTATGAATGTTTGGGCACA	TTCTGAGGGTCACGATTATGGA	TGTGCCCAAACATTCATAGCA	38	123	67	22	291	21	58.629	58.477	3.41	3.49	5.89428	F	621	ACTAATAACACGATATCAATATTTTCAAGATTTTGGGATAAGaaaaaGCACTCAATTTGATAAATTTTCTGAGGGTCACGATTATGGATTaaaaaaaaaTCTTGATAGaaaaaTCAtctctcGTTTtaataataataataataataaTAGATTATAAtttttGAACTGAAACAATATTAAagagagTTAACaaaaaaaaaaaaaTAAGAAGGGCATAGAAGGTCATTATTGGTATACATAATTTGAAATATTTGGTGAGTTGTTTTATTCTGCTATGAATGTTTGGGCACATTCTGTTATGAATTTTCTATTaaaaaCAAAGACATTTAGTAAATGGTATTCAGCAGTATATTTTATACAATTCGGTTATGACATTTGGAAAACAAAATCAGTTTAGAG…	scaffold_21272	1
scaffold_21300_3951	1	349	27	9	1	AGC	TGCTGCTGCTGCTGCTGCTGCTGCTGC	NA	1	1	4	62	330	AGTCCCGTCCCAAAGTCTCATCTTCATTTCATCGCGCAACtttttttttGATGAAATGAATAGAGGTAACTTTAGAATTCTGtgctgctgctgctgctgctgctgctgcTTTTGATGGTGCTGCTGATGTTAATGCTGATTCTGATGCTGTAAGAAATAAGACGGATTTTCCTCACCTTGAACTTTTATTTTATTTTCCCTGCttttttCTTTATGACGATGACAGCGACAGCCACAacgacgacgacgAGTAACGTTAAACAAGGATTTCTAGAAAATTTCGTACTCTAACGTATAAAGGTATGTTGGTGGTGTTGAAGGCGGTTGATG	AGTCCCGTCCCAAAGTCTCA	CATCAACCGCCTTCAACACC	62	201	267	20	596	20	60.471	59.759	3.27	4.16	0.712157	F	627	AAAACCaaaaaaaaaaCACATTTAACCTCGTAACActctctAAATATGAACTACGGACCTCATAGAAACGCCTACGAAACGAATGCGAATCATGAGGAACAATTCATCTGTCAGATCGTTTATCTCAAACTGAATTCCGCTGATTAATTCATGTACTCGAATCtttttACATATCTTTGTGTCACTTTATGTAGTTGCTGGAAATAATATGCAAATTTATTCGGTTTAATTCTCTGTATGTGGATCGATGATGGAAAACGACACATAGTCCCGTCCCAAAGTCTCATCTTCATTTCATCGCGCAACtttttttttGATGAAATGAATAGAGGTAACTTTAGAATTCTGtgctgctgctgctgctgctgctgctgcTTTTGATGGTGCTGCTGATGTTAA…	scaffold_21300	3951
scaffold_213_25399	1	301	55	7	1.5	AAT	TATTATTATTATTATTATTATTACTATTATTATTATTATTATCATTATTATTATT	NA	1	1	6	94	297	CCTGGACGTGCAATACTTCGATTTCATGACATTGAATaaaaaaaTTGAACAAatatatAAATCATTATATCTATTACTCAGAAATGTAAACAtttttCAATACCAAAACTTTTATCTTTaaaaaaatattattattattattattatTACtattattattattattatCattattattattAACAtttttATTATAATTATCTTTAtttttAGtttttGTATTTATAAAATATAAACTATaaaaaTTAATAACGTTTATTGGCATCAGaaaaaaaTCGACTGCTGTGTTTAATAGCA	CCTGGACGTGCAATACTTCG	TGCTATTAAACACAGCAGTCGA	106	94	175	20	471	22	59.001	58.08	3.79	4.2	4.91985	F	621	TATCATAGCATCATATTTTATTTTATCATATCATAACTTCACTTAtttttAAATTCACTAAAACATAAAATTGTATTTAAttttttACTATTACAGATTCAaccaccaccATATTCAGTATTTCCATGCGATCAAGCATCCGATGTTGTACaaaaaCTTTGCAATTCAGAAATACCTGGACGTGCAATACTTCGATTTCATGACATTGAATaaaaaaaTTGAACAAatatatAAATCATTATATCTATTACTCAGAAATGTAAACAtttttCAATACCAAAACTTTTATCTTTaaaaaaatattattattattattattatTACtattattattattattatCattattattattAACAtttttATTATAATTATCTTTAtttttAGtttttGTATTTA…	scaffold_213	25399
scaffold_214115_1	1	186	21	7	1	ATC	CATCATCATCATCATCATCAT	NA	1	1	2	31	256	CAGGGAAGCAAGAGTTCGGTTATAATCTCCATAGGGCACTTTCATTCATTTTACTTAATTGTTCACCTTtatataAGAATAATGTATGTAGGAGGTTGAAGATGTACCTATAATACCTTACCTACGAATGTAGGAAAATTCTTTAAAACCGTCCGCCCTGGtttttCATATacacacCTACAcatcatcatcatcatcatcatGAGTTCTTCCTACGGCTGTGCGATGTTAAATACAAGATATCCTCCTCGCCTTG	CAGGGAAGCAAGAGTTCGGT	CAAGGCGAGGAGGATATCTTGT	162	31	4	20	259	22	59.965	59.633	4.69	3.16	2.40237	F	621	TTTCAGGGAAGCAAGAGTTCGGTTATAATCTCCATAGGGCACTTTCATTCATTTTACTTAATTGTTCACCTTtatataAGAATAATGTATGTAGGAGGTTGAAGATGTACCTATAATACCTTACCTACGAATGTAGGAAAATTCTTTAAAACCGTCCGCCCTGGtttttCATATacacacCTACAcatcatcatcatcatcatcatGAGTTCTTCCTACGGCTGTGCGATGTTAAATACAAGATATCCTCCTCGCCTTGTATTAAATTCACAGGCAATTTCACGAAAGACCAAGCCtttttGCCATTAAGTCCTATACTATAAAATATAACCATAACCACTATACATATACTCTCGTATAACCACAACTGGTCCCGCACACCAAAAGTGAAATAAAttt…	scaffold_214115	1
scaffold_216100_550	1	343	24	8	1	AAC	AACAACAACAACAACAACAACAAC	NA	1	1	4	50	235	GGCGGGCAATGTATCTACCTATGTTTtatataGGTACCCACCTATGTAAGTATACCACTTCCTGCCAAGCCCTAGGGGCAGACAGAAAGTCTGTCTGTTTATTGTTAtttttGTCTCCtttttCCTTTGAGCATAGACGaacaacaacaacaacaacaacaacaaaaaCaaaaaTATAAATAAAATaaaaaTaaaaaTTAAATaaaaaCTGTTTGCATGAAGGGAAACTCACTCA	GGCGGGCAATGTATCTACCT	TGAGTGAGTTTCCCTTCATGCA	119	50	204	20	438	22	59.603	59.894	3.08	3.96	2.50315	F	624	AAATAAAATaaaaaTACGAAAACATTAAATAAATAGCCTAAGTACAATTGAAGCACTTACGTCGCCATACCGTACCTTCaaaaaaaCAATAGACTTtgtgtgTTCCTTGTGCGATGCTCTGCCCCATAATGAATGCACAATAGCATAAAATTATACATACATTCAGGTGAAGGGATacaacaacaTCAGGGTCgagagaACCAGGCGGGCAATGTATCTACCTATGTTTtatataGGTACCCACCTATGTAAGTATACCACTTCCTGCCAAGCCCTAGGGGCAGACAGAAAGTCTGTCTGTTTATTGTTAtttttGTCTCCtttttCCTTTGAGCATAGACGaacaacaacaacaacaacaacaacaaaaaCaaaaaTATAAATAAAATaaaaaTaaaa…	scaffold_216100	550
scaffold_21807_3297	1	301	21	7	1	ATC	TCATCATCATCATCATCATCA	NA	1	1	6	17	192	AACTTCCTTCGATGCCCACATCATCGGATCTTCCTTCtcatcatcatcatcatcatcaCTCATAGGACTTGTGTCTAtttttCGGTCTATTtgtgtgTTTAtttttGCAGCTATTACTTCGTCATGGAATTGAAAATTATCTAATCTGCTTTGCATATCTATATCTTTTAGGTTTACGGACAGTGGTTGCCA	AACTTCCTTCGATGCCCACA	TGGCAACCACTGTCCGTAAA	17	114	264	20	455	20	59.6	59.819	4.17	2.01	0.580855	F	621	AGTCTTTAATGAATTTCCTTCATTTGTCTGTCTGTGATGAAGGCGAGGATTACAAACGAACGCTCAACAGCCAGCGCGATGTGGCACAGTAATGTTGAACGTTCATtgtgtgTCAATGTCAATGATGTTTTCAATTCGATTTTGATATTGATTCGAAAATCCTACTTAAACATTTCTATTCCAAacacacacATCGAATATCAATTTTCGTAAGATATTATTCATTTCCCTTATTTTGAATTTAATGTTCCCCTCGAATTACTAACTTCCTTCGATGCCCACATCATCGGATCTTCCTTCtcatcatcatcatcatcatcaCTCATAGGACTTGTGTCTAtttttCGGTCTATTtgtgtgTTTAtttttGCAGCTATTACTTCGTCATGGAATTGAAAA…	scaffold_21807	3297
scaffold_218902_347	1	301	21	7	1	AAC	CAACAACAACAACAACAACAA	NA	1	1	4	122	344	CGGAACCACGGAATCCCTTTTGCGCTGTGCCAAATGCAAAACCATTTACTATTGTTCTACCAGCCACCAGCACATGGATTGGCCATCTCATAAGTTGAGTTGTCGTTATTTGGCCAAAGaaaaaCTCCTCCAACATCAGCAGcaacaacaacaacaacaacaaTATCAGCAACAGCAGCTGcaacaacaaAAGCAGCTTCAAGaacaacaacATCCAATGCAGaacaacaacAGACCCCTCAGCCATCAATCAATAACACCAAACAATggaggaggaGATGGTGTTGGGAACATTGAAAACATCGACAGTAGCCTGCAATCATTCGGAATCGGTATCGGAAGCA	CGGAACCACGGAATCCCTTT	TGCTTCCGATACCGATTCCG	122	161	159	20	502	20	60.322	59.968	3.11	4.3	0.353772	F	621	AAAGTGGCTGAGGCTTCTGAAGCTAGCTAGAAGTTGATaaaaaTGATGCTCTGTCATTCTTAGAAATTTCTCATTAAATTCGTaaaaaCAATTCTTCCAGCACATAAACTATAGTTGTTCGAAGTCCACGCAATGGACATACCCAGATGCCGCATTTGCGGAACCACGGAATCCCTTTTGCGCTGTGCCAAATGCAAAACCATTTACTATTGTTCTACCAGCCACCAGCACATGGATTGGCCATCTCATAAGTTGAGTTGTCGTTATTTGGCCAAAGaaaaaCTCCTCCAACATCAGCAGcaacaacaacaacaacaacaaTATCAGCAACAGCAGCTGcaacaacaaAAGCAGCTTCAAGaacaacaacATCCAATGCAGaacaacaacAGACCCCTC…	scaffold_218902	347
scaffold_218912_593	1	301	30	7	1.5	ATC	TCATCATCATCATCATCATCAGCAGCAGCA	NA	1	1	4	22	147	ATCTGCTCCGAACCACCATCAACATcaccaccacCATCATCGtcatcatcatcatcatcatcagcagcagcaGAAGAGGCAGCAGTCTGCACCACTACCACTTCATTGGACAAGTGCCTAATGTAcccccATAAAGCCAGAGTGGGT	ATCTGCTCCGAACCACCATC	ACCCACTCTGGCTTTATGGG	22	55	259	20	405	20	59.821	59.374	3.51	4	0.804849	F	621	aaaaaCCCTCAACGAAAGGAGCTCTTCGCCATCGTCATCTCCATCTTGCTTTGTACGTCCATAAGGCTGATGATGGGGCAAAAGGGTCGAGATCgagagaAGaaaaaCGTCGAGAGCGACATAAAGTGTCCTTaaaaaGCCATTGCTTTAAGTTGAGTGTAGGCGGTCCACATTGCATCACATACACTGAAacacacAAATACGACGAGTGCAAGAAATGCATCCATGCACTTCATTTACTTGCCATGCATTTACCTTATCTGCTCCGAACCACCATCAACATcaccaccacCATCATCGtcatcatcatcatcatcatcagcagcagcaGAAGAGGCAGCAGTCTGCACCACTACCACTTCATTGGACAAGTGCCTAATGTAcccccATAAAGCCAGA…	scaffold_218912	593
scaffold_219543_1	1	215	21	7	1	AAC	ACAACAACAACAACAACAACA	NA	1	1	3	90	347	CTTACGCCAATTCCTCGCAGCAGCCGCATCCCGCACCAGTAGCAGTAGCTTAAACAGAACTCTATCtatataCATATGTATACCACGCGAAAAGATGGCATTGGAATATGacaacaacaacaacaacaacaAAGATGAAGACGATGATGGTGATGGTGATGTCCGTCCATGATCTTGGCCATAatgatgatgGTAAGACCATCTGAAAAGTGATGTCTTTCttttttACttttttCAGCttttttttCCATTATTTTACTTTTAATaaaaaGCAGAGGACTGAATGGATGGCTGAAATTGTGAACAGCATCAAATAGTAGTGTTTGAGGAATCTACACTGCGGTTCC	CTTACGCCAATTCCTCGCAG	GGAACCGCAGTGTAGATTCCT	90	195	105	20	451	21	59.347	59.793	5.18	3.36	1.85992	F	621	CTACTACTCGTATCTTAGAGATACTTTACGCCAAGCAGCAAGTGTTGTACGCAtttttCAAAATCACCGCACAGCAGAGCaaaaaCAGCaaaaaGTCTATCGGGCTTACGCCAATTCCTCGCAGCAGCCGCATCCCGCACCAGTAGCAGTAGCTTAAACAGAACTCTATCtatataCATATGTATACCACGCGAAAAGATGGCATTGGAATATGacaacaacaacaacaacaacaAAGATGAAGACGATGATGGTGATGGTGATGTCCGTCCATGATCTTGGCCATAatgatgatgGTAAGACCATCTGAAAAGTGATGTCTTTCttttttACttttttCAGCttttttttCCATTATTTTACTTTTAATaaaaaGCAGAGGACTGAATGGATGGCTGA…	scaffold_219543	1
scaffold_219769_535	1	475	21	7	1	AAT	ATTATTATTATTATTATTATT	NA	1	1	4	60	195	AACGTATTTCTAACGGCCCttttttttGAACTTTTGAATCGATGATATAAAGAAACTTCTGCAACTTAAAATTGCTTTTCGAGACGAGCGAAAAattattattattattattattGCTTATGATTTTCTTCCAAATCAAAATTATGGGTGCGTTTGTTTCACAAATTTTACAAATACCAACTCCTCCCTGCAAAT	AACGTATTTCTAACGGCCCTTT	ATTTGCAGGGAGGAGTTGGT	72	60	381	22	575	20	58.322	59.22	3.11	3.67	4.45829	F	621	GAAAGTTTCGCAAGGAGCTTATTAATGTCGGCAACTAGGTCAGGAAACATTAGAACATCATTCCCATTTaaaaaaaTGCTATATGCGAGTAATTGTTACCAAAGTTTAAAACATGACGaaaaaTTTATTTAAAGCCACAATGGTTTCCaaaaaaaaaGACTAAAGCCTGGGATGCAACCCGAACGGAACACTTTTGTGGATTTTATATTTGGTAATATTTAAtttttAATATTTTATGAAAGAAGGATTGTTTACTTCATGaaaaaaGGTTTTGACATATGGaaaaaTTCCTTACaaaaaTTAACATACAGttttttttACaaaaaaTGTAACTAGCAATTGGTCGAACTTTGTTTAATTAGAAATTaaaaaCAGCTTAAAACGTATTTCTAACGGCCC…	scaffold_219769	535
scaffold_220071_534	1	466	21	7	1	AAC	CAACAACAACAACAACAACAA	NA	1	1	3	38	349	ATCCCGAAATTGGTTTCTCACATATTAAAGCTTCAGCGaaaaaaaaaCAGTTAttttttGCCGTTTCTCTAAAACGGtttttATTGTAAAATCTCTTTTAAATAAACAAAATCAAACCaaaaaCTGGGATAAATGTATGTATTCTCACCTaaaaaTAATAAAGGGCTCCCATAGTTCACGTGTAATGATTCCAGCCCTGGCAAAGAACGCCATCAACTCATAGCTCTACcacacaGAGTCTTCGTCGTTgtcgtcgtcGCACGTCCAGcaacaacaacaacaacaacaaAAATGTATGATTGGCTTCGCAAAAggggggAGATAAATCGCAACTACTCTGCAAGATACA	ATCCCGAAATTGGTTTCTCACA	TGTATCTTGCAGAGTAGTTGCG	246	38	198	22	546	22	58.238	58.488	3.58	4.85	7.2736	F	621	TCCAAAGTAATTAAAATTGTATCGAAagagagAATAGCTAAACGCTTGAGTTTAtttttttCTTCttttttttAATCTTCACCGCATTCTTACATCTTACCTCGATTAGTGACtttttCGaaaaaaaaaGCCAAAATAAATTAAATGTCTCCTTAGAAGAAtttttAAAACTGCTCAACTCAACTTTCATTTTACTTATCCCGAAATTGGTTTCTCACATATTAAAGCTTCAGCGaaaaaaaaaCAGTTAttttttGCCGTTTCTCTAAAACGGtttttATTGTAAAATCTCTTTTAAATAAACAAAATCAAACCaaaaaCTGGGATAAATGTATGTATTCTCACCTaaaaaTAATAAAGGGCTCCCATAGTTCACGTGTAATGATTCCAGCCCTGGCA…	scaffold_220071	534
scaffold_22031_283	1	301	33	7	1.5	AAC	GTTGTTGTTGTTGTTGTTGTTTCGTTCTTCTTC	NA	1	1	3	88	306	ACGAGGACTCAAGCCAAATGTCCTCGACATTAcccccACAGCATAATGTCGGCTTTATTTTGTGTCCATTTTCCCAGAAGGATGATTCGTAAAATGTGttttttttCTCgttgttgttgttgttgttgttTCGttcttcttcGTCCTTTCgttgttgttTGTGTTTATACATATTTGTGTAGACATAAGAgtgtgtATATGTTGTATATGTGTATAAAGGATATTCTATCACGTATACGAGTATACACCTACTTGTTAACGAGaaaaaaaTATCGGTTCACAAAGTAGACGGAAAGCGgagagaGT	ACGAGGACTCAAGCCAAATGT	ACTCTCTCCGCTTTCCGTCT	88	144	192	21	497	20	59.928	60.61	2.71	4.18	1.68201	F	621	GGTAGGTATGTCTATGTATAAAAGTATAAAAGGATGTTGCCCTTTCATTTAGttttttttattattattTaaaaaaaaGAATAAGCTACAGAGCTTCTTAGAAATTCTGCCATCATACAAACTCATGATCCTTTCAATTGCTGTGCACATTTTCTCTTAtctctcATAAACATTTTCCTCATTGGAAATCTACGAGGACTCAAGCCAAATGTCCTCGACATTAcccccACAGCATAATGTCGGCTTTATTTTGTGTCCATTTTCCCAGAAGGATGATTCGTAAAATGTGttttttttCTCgttgttgttgttgttgttgttTCGttcttcttcGTCCTTTCgttgttgttTGTGTTTATACATATTTGTGTAGACATAAGAgtgtgtATATGTTGTATA…	scaffold_22031	283
scaffold_22054_2839	1	301	21	7	1	AAT	ATAATAATAATAATAATAATA	NA	1	1	2	5	261	GAACCTAGACGCCTGGATGGAGAAGataataataataataataataTGAATtatataTGTATAAAAGTTGTATTTACCAAAGTGTACCTACATAAGTACCGACTCTTaaaaaTATGTATAAGTATATGTAATTTTATTAAGATAGACAGTTGGttttttttGTGAATGCGTAGGAATCAACCCACATTTAATTAAAGAGACCTACaaaaaaTATGTCAGACATTGTTTGATGAAATTCGCATTCGCACAATGATGCTGACG	GAACCTAGACGCCTGGATGG	CGTCAGCATCATTGTGCGAA	5	195	276	20	536	20	59.895	59.557	3.51	4.7	0.548518	F	621	GATCTTTTGttttttttttCCTATTTCCATTTCCTTTGTTTTCAAAATTTCTTAAATTGAACAAAGTGTGCCCACATGTTGAGCCTACATCATCTCCATCTAAGATAAAACTTTACCTATGCCTTGACGcacacaTAAAAGTGTACGAATTTAGAGTGTAAGGACCGTGTACCATACCGTACTCAGACAGTCCTTGATACGACTGTGaaaaaaTGaaaaaaaaaaaaaaCaaaaaCGTTCaaaaaCAATTGAGGAAGTGTTTAAATTTAACTGAAGAACCTAGACGCCTGGATGGAGAAGataataataataataataataTGAATtatataTGTATAAAAGTTGTATTTACCAAAGTGTACCTACATAAGTACCGACTCTTaaaaaTATGTATAAGTA…	scaffold_22054	2839
scaffold_222896_156	1	301	21	7	1	ATC	ATGATGATGATGATGATGATG	NA	1	1	3	45	318	GCAAAGTCCagaagaagaCCGAGAGGAGGGTTATAATATTGGAATTGGAATCGAGCGAGTCTACATAATGTTGGGATGAAAACAATAGCTCCTTTAGTGGCATATAGCATAATGGTTTTGTGCATTTGGCTATAGCTaaaaaGTAGAATAGGTATCTTTGTCtttttCCTCttttttttttGCATCTTTCTATAGATACAATATACTTATGTATACCTACATAAGGTTTCatgatgatgatgatgatgatgGAAGAAGGTACCAACCTACatatatTCATTGATATAAGATGATGAGGGAAATGCTGATAGTTCCCAG	GCAAAGTCCAGAAGAAGACCG	CTGGGAACTATCAGCATTTCCC	209	45	71	21	388	22	59.199	58.782	4.79	3.97	5.0188	F	621	TTCCGACCGAACGACTacgacgacgACCAACCGAAAAGATAGATAGGTATAGTTGAATACCTACCtttttGCAAAGTCCagaagaagaCCGAGAGGAGGGTTATAATATTGGAATTGGAATCGAGCGAGTCTACATAATGTTGGGATGAAAACAATAGCTCCTTTAGTGGCATATAGCATAATGGTTTTGTGCATTTGGCTATAGCTaaaaaGTAGAATAGGTATCTTTGTCtttttCCTCttttttttttGCATCTTTCTATAGATACAATATACTTATGTATACCTACATAAGGTTTCatgatgatgatgatgatgatgGAAGAAGGTACCAACCTACatatatTCATTGATATAAGATGATGAGGGAAATGCTGATAGTTCCCAGATGATGCTGGA…	scaffold_222896	156
scaffold_223093_329	1	301	21	7	1	ACG	CGACGACGACGACGACGACGA	NA	1	1	4	96	282	ACACCTACGCGTGATTGTGATTTGGATTTCCTcccccaaaaaTTGGGCATCCCCTAttttttGTCCTTTTCCTCCAACTTTTGGCTTCTGTtgctgctgcCACTCGTTTGTCGTCGCGTCGTGTATGTTGTCCCGGTGGCGGCAGcgacgacgacgacgacgacgaCTGCGATGACGATGTGGTTTGAGGTGCCAACGGACAAGGACCAAAAGCAACTGAAGCGAGGGGTGGAgtggtggtgATTTCAAGAAATTAGTATCTACCTGCCTACCTTGTTTCCG	ACACCTACGCGTGATTGTGA	CGGAAACAAGGTAGGCAGGT	125	96	156	20	437	20	59.684	59.964	3.58	4	0.352191	F	621	AAGTCCATTTGCACTACTTATCGATTTAACAAAAGGATATAACTACCCTGCAGaaaaaaaaaaaCaaaaaCAGGATACTTCGATTTGAACTCCTTTTGTGTTTTATAGAATTCtttttttttttGTTCTTGTCATTTGTTTAAAGCGCAACACAAACACCTACGCGTGATTGTGATTTGGATTTCCTcccccaaaaaTTGGGCATCCCCTAttttttGTCCTTTTCCTCCAACTTTTGGCTTCTGTtgctgctgcCACTCGTTTGTCGTCGCGTCGTGTATGTTGTCCCGGTGGCGGCAGcgacgacgacgacgacgacgaCTGCGATGACGATGTGGTTTGAGGTGCCAACGGACAAGGACCAAAAGCAACTGAAGCGAGGGGTGGAgtggtggtgAT…	scaffold_223093	329
scaffold_22330_2200	1	301	48	7	1.5	AAC	CAACAACAACAACAACAACAACAGCAGCAGCAGCAACAACAACAACAA	NA	1	1	4	96	303	TTTCGCGAACATCACAGCAAAACACTCAACCTATCCAACAACCTTCAAGGcaacaacaaCAGCAACAGCAACAAATTCAACATCATCAACCCCAAcagcagcagCAACAACAGGTCcaacaacaacaacaacaacaacagcagcagcagcaacaacaacaacaaCATAATAGTTCCTTTTACGATTACAATAACCGATGGATGCAGCCAAAAGTTGAAAATAATATAAATATTCCGTCGTTCAGCAACAATCAGTCACAACAGCCGAATCCTGTACCCCAACCAGCGCACGTTCAGTCTTCTC	TTTCGCGAACATCACAGCAA	GAGAAGACTGAACGTGCGCT	96	119	185	20	487	20	59.059	60.665	3.91	5.92	1.6056	B	621	TTtatataATtatataGCAGATAAGAAGAAAAGAAGATTTACCCTCAATATTTGATAGGACTTTtgtgtgGCATTATTTTAAAATATAAATATTTTCAGGTTGAAGAAGTACAAAAGCCGGCTCCTACTaaaaaaGCACCTAGaaaaaGGCAACCTAAGAAAACTTTACTACAAAACAATGACTTTTCGCGAACATCACAGCAAAACACTCAACCTATCCAACAACCTTCAAGGcaacaacaaCAGCAACAGCAACAAATTCAACATCATCAACCCCAAcagcagcagCAACAACAGGTCcaacaacaacaacaacaacaacagcagcagcagcaacaacaacaacaaCATAATAGTTCCTTTTACGATTACAATAACCGATGGATGCAGCCAAAAGTT…	scaffold_22330	2200
scaffold_22481_421	1	301	28	7	1	AAAT	AATAAATAAATAAATAAATAAATAAATA	NA	1	1	3	112	300	aaaCGCTAGAAGCTCGTCGTAAATACTTTTCAATTATGTTTGTTCGGGATATCATTACAAATCAAATATGTAACTAAAtttttAATTATGTATCTTAGTCTGTAAGAGTACAATATGCTCTGATTGATGAATaataaataaataaataaataaataaataTGTAAAATATCCGAAGTAGAGGAGGCAAACATTTTAAATTCTGaaaaaCaaaaaCATAACTTAGTCAAAATCTCAtgtgtgCTGTTAAACTATGAAACAATTCCTTATATCAAATAGTaccaccaccGATAGAACGTCAT	AAACGCTAGAAGCTCGTCGT	ATGACGTTCTATCGGTGGTGG	112	119	169	20	468	21	59.76	59.864	4.34	4.61	1.37672	F	628	ACATCAGAAAGAATTGaaaaaaTTCAAAGAAATTTTACACGTTATGCttttttCAAGTTAAATTGGAGAATAGTAACACCTTCTTATGAAACCAGNNNNNNNNNNNNNNNNNNNNNNNNNNNNNNNNNNNNNNTTCTTATGAAACCAGATGCCTGTTGTTTGGAATaaaaaCGCTAGAAGCTCGTCGTAAATACTTTTCAATTATGTTTGTTCGGGATATCATTACAAATCAAATATGTAACTAAAtttttAATTATGTATCTTAGTCTGTAAGAGTACAATATGCTCTGATTGATGAATaataaataaataaataaataaataaataTGTAAAATATCCGAAGTAGAGGAGGCAAACATTTTAAATTCTGaaaaaCaaaaaCATAACTTAGTCAAAAT…	scaffold_22481	421
scaffold_225277_507	1	514	24	8	1	AAG	TTCTTCTTCTTCTTCTTCTTCTTC	NA	1	1	4	48	211	GTTTGTCacaacaacaacaCCAAAATGTCAATTTCTTACTCAATTTCCCAAATCATGAAATATGTATATTTATGTAGTtatataGACACATCATTATCCCTACATAGATATTCCACTTTttcttcttcttcttcttcttcttcTTTACAATCAACATTTCAATCCTATAGCAAATATTTATTAATTTCACTGCCACCACTGTACTAAGCCT	GTTTGTCACAACAACAACACCA	AGGCTTAGTACAGTGGTGGC	97	48	395	22	605	20	58.356	59.386	4.17	5.01	4.25754	F	624	AAAGATACTGACTCCAAACTCTTatcatcatcATTCTCACAATGTTGTTATTAATATTTTATAAAACTCTTaaaaaGATCAACAGACGGACAAGTATGGGAAGTTTTCAGTATTGGTCAAATCCCAGCCTCCTTCTATAAAAGCTCTTAAAAGTTTTCAACATTTAATTTAACTTAAAACTTATTAAGAAAAGTCAAAAGGTAATATCCCTTAAACATGTGAGAAACAAATTCATATAATATAAATAGATGCAAGAACCCTCTATACAAATTATTTGCACATACATAAGAATACCCCACTGaaaaaaaaaTATCGGCTATCTTGGTATACCTACTTGTCAAAAGTTTGCTTTGGTTTAAATTCACTTATACCATTCGGGGTTACCTCAACTTCTGTTTG…	scaffold_225277	507
scaffold_22530_1	1	145	27	7	1.5	ATC	CATCATCATCATCATCATCATTCTCTC	NA	1	1	4	12	195	GCCAACATCATCGCACATCCtttttCCTATAGcatcatcatcatcatcatcattctctcGTCATTTTCATTTTCATCGtcatcatcaTAGTCATTAAAGGACAACAAATATAAAATAGTAGATAGAATAAAATaaaaaCATATTATGTAGGTATGTGAATGTGCATAAGGTAGGTACTACACGGAACACGAGCAT	GCCAACATCATCGCACATCC	ATGCTCGTGTTCCGTGTAGT	12	116	113	20	307	20	59.97	59.398	3.51	2.73	0.631392	F	621	CTTATAATGTCCTTTTCAACATAAATTttcttcttcTCTTTCCGTTTCTTCGTTTTACttttttttATAATAAGAACaaaaaaTATTTCTAGGGTCTATTTTCCGGAGCCGAGCCAACATCATCGCACATCCtttttCCTATAGcatcatcatcatcatcatcattctctcGTCATTTTCATTTTCATCGtcatcatcaTAGTCATTAAAGGACAACAAATATAAAATAGTAGATAGAATAAAATaaaaaCATATTATGTAGGTATGTGAATGTGCATAAGGTAGGTACTACACGGAACACGAGCATGAGGAGGAACAGCCTTGAACTGAGCTAATTTAAAATTCTATATTGGGATAGCAgcgcgcATCATTAGGAGTCAACATGTgagagagaGGAAA…	scaffold_22530	1
scaffold_226743_941	1	301	21	7	1	AGC	TGCTGCTGCTGCTGCTGCTGC	NA	1	1	5	5	279	CGAACAACGGACGAAGACGAAGAGTtgctgctgctgctgctgctgcACTTAAGTTTTGACtttttCttttttGAGGGATAAtattttattttatttATTTTGATGGGtttttttGTGGATAtttttGATAAAACaaaaaCGATTTTGTTGAAAATATTTATAAAAGAAAacacacTAGTATAAAAGTATCACAAAATTGTACGAAAATATGAAACAAAATTtatataAAGATAaacaacaacTTCCAAAGACtttttGCACAATGCTTCTCTGTTCTCT	CGAACAACGGACGAAGACGA	AGAGAACAGAGAAGCATTGTGC	5	211	276	20	554	22	60.658	58.927	4.2	4.57	3.73119	F	621	AGTGTACTCTGTTCGTTTCTCTGCATTGAGAGTTCTtgtgtgTTTCCCCTTCAacacacAAACAAAATACaaaaaaaaGGAGAAATTTGTCGTTGTTTGTTTTGtttttCTTGGCACTTgagagaGTTGAGTAATTTCCAGATGTATATTTCGTTGGaaaaaGGGGAAGCGACAGTTCAATTTTGAATCTAGTTACTCTGATTGGCTGGATGATATTTGAATTCAGTTATAACCGTTTATATGAAAGAGATAGAAAGAATGATTCATTTTCATCACGAACAACGGACGAAGACGAAGAGTtgctgctgctgctgctgctgcACTTAAGTTTTGACtttttCttttttGAGGGATAAtattttattttatttATTTTGATGGGtttttttGTGGATAttt…	scaffold_226743	941
scaffold_22729_1378	1	301	24	8	1	AAG	AAGAAGAAGAAGAAGAAGAAGAAG	NA	1	1	3	36	159	AAGCGACACGAGGGAATATGATGAGAAGCCATTTTCTTCTGATATGGAAAATAGGTTGGaaaaaaGaaaaaaaaaCAAAaagaagaagaagaagaagaagaagAACACAATTTTCATACTAGATTGTATTTCTATGTTAACCTTGGAGacacacGAGAG	AAGCGACACGAGGGAATATGA	CTCTCGTGTGTCTCCAAGGT	58	36	222	21	380	20	59.245	59.038	2.15	3.5	2.71729	F	624	TCCAGCAATAGCAGCCGAAGCACTAGCCTCGTTGAGCCTGAAGAGAATAGATACaaaaaGAAATGACAGGGGTGACAAAGGGTgggggggggCTTGGCTCTGAAAGAAGAACTATATGCCCGAAGGCACATCACACTGAAATCCTACAGATAGTTCACATTTGAATAGTATTGTACTTTGCCTTTGTTAGAATGCAAATTgaagaagaaACGGAAGAATAAAAGCGACACGAGGGAATATGATGAGAAGCCATTTTCTTCTGATATGGAAAATAGGTTGGaaaaaaGaaaaaaaaaCAAAaagaagaagaagaagaagaagaagAACACAATTTTCATACTAGATTGTATTTCTATGTTAACCTTGGAGacacacGAGAGTTTTCATCAAATAGGaaaa…	scaffold_22729	1378
scaffold_227327_1	1	82	24	8	1	AAC	TGTTGTTGTTGTTGTTGTTGTTGT	NA	1	1	3	21	170	TGCCTCCTTAAAGCTGTGACAATGCAAACAACAAGACGGTGCtgttgttgttgttgttgttgttgtTGGTGGtgttgttgtCGATGGCAGTGCGGTACAGATAGAATAGGTAAGGTACCTACGGAGGGGCGGGCAGACGCGAGaaaaaGcacacaGAAGAAGGTGAAAGG	TGCCTCCTTAAAGCTGTGACA	CCTTTCACCTTCTTCTGTGTGC	21	82	40	21	209	22	59.58	59.708	3.58	4.57	3.7115	F	624	TTATCCTTTCTTGTCATAAGTCGGTCGCAATTAATTCGTTGCCTCCTTAAAGCTGTGACAATGCAAACAACAAGACGGTGCtgttgttgttgttgttgttgttgtTGGTGGtgttgttgtCGATGGCAGTGCGGTACAGATAGAATAGGTAAGGTACCTACGGAGGGGCGGGCAGACGCGAGaaaaaGcacacaGAAGAAGGTGAAAGGAATTTGATTGACACCTTTTCTAAGCACAGGTGGGTATATGAATCTCTTTGTGGGCGCAATAATTTCCTTTTCCTTGCGGGTAAAATCATACAAAGGCAAGAAGTCTTCTTTTGTACGTTCTAACCTATGGCACATACCTTGCCTACCTGCATACAGTAGAGTCTTTCTATGTATATTCGCTGTTGAGTAC…	scaffold_227327	1
scaffold_227530_1	1	275	21	7	1	ACG	TCGTCGTCGTCGTCGTCGTCG	NA	1	1	6	106	327	TGCGATGTGCCTTGTTAGGTTTTCGTCTTCGGTATCGGTGTATGGAAACGTAGGCTtatataGATTGCGTATTGCGTatcatcatcGTCGTCTTCGTTTCGTCTTCTTCGACTTCGACTTACCCGTtcgtcgtcgtcgtcgtcgtcgTAGTTAAAATCATCTTCCACTCCAATTCGCAACGATATCTCATTGCGCACATGAACTTGAAATGAGCTCTTTCATTTGAAAGATTATTATGGAAAGTCTCTGTTGTCgttgttgttGTCGTTCTTGAAGTCGAACTCGTAGTCGAAGTCGAAGTCTGAATCGGCAAAGTATCGTGATGGT	TGCGATGTGCCTTGTTAGGT	ACCATCACGATACTTTGCCGA	106	159	149	20	475	21	59.964	59.794	3.08	5.54	1.2423	B	621	TTTGCTATCAGGTATCagagagCATCTAAAGCTGGTTTGtttttttAGCCATGGAACGGATTTTGCGTTGGCTCATATTCGGTGTacacacCAACTATcgacgacgaCAACGACGACAGTCACAGCGACACAACGACGAACGTTGCAATGCGATGTGCCTTGTTAGGTTTTCGTCTTCGGTATCGGTGTATGGAAACGTAGGCTtatataGATTGCGTATTGCGTatcatcatcGTCGTCTTCGTTTCGTCTTCTTCGACTTCGACTTACCCGTtcgtcgtcgtcgtcgtcgtcgTAGTTAAAATCATCTTCCACTCCAATTCGCAACGATATCTCATTGCGCACATGAACTTGAAATGAGCTCTTTCATTTGAAAGATTATTATGGAAAGTCTCTGTT…	scaffold_227530	1
scaffold_227579_496	1	381	24	8	1	ATC	TCATCATCATCATCATCATCATCA	NA	1	1	4	64	297	CGCGGTCGGTCTTCCATTATGCAAACtttttttAtttttGCACTTTAAAAtttttGTCCGTTATAAGGAATGTTATGCAATATGCGTTTTAAAATGTACATTCCTTTTATTATTTTCTCATgggggATATCTAGTACCTACCTTGTCTCCCCTCAGATTTGTTGGTACTTTTCATCACCAGCACAACCTtcatcatcatcatcatcatcatcaTCCATAAATGATATTGTTGAGTCATGATTTTCAAGTTTGGAAAATAGTTTTGTGAAACTTTTAATGGATTGGAGACAGCCAGaa	CGCGGTCGGTCTTCCATTAT	TTCTGGCTGTCTCCAATCCA	169	64	192	20	488	20	60.249	58.639	1.28	3.41	1.61053	F	624	GATCATTGAAAGTTGTtgtgtgtgtgtgtgTTGATTTTAAACCGTCAGCCATCAGTTCGTAAAGTGATGGCCTCCACTTGCCCTCCatatatTTGCCCTCCACTTGGCATCATCTAGCATGAAAGAAGTTTTACCAGAGGTACTCTATtctctcCTCGTCCTACTcccccTCGATATAGATATTTTCGAAGCGCGGTCGGTCTTCCATTATGCAAACtttttttAtttttGCACTTTAAAAtttttGTCCGTTATAAGGAATGTTATGCAATATGCGTTTTAAAATGTACATTCCTTTTATTATTTTCTCATgggggATATCTAGTACCTACCTTGTCTCCCCTCAGATTTGTTGGTACTTTTCATCACCAGCACAACCTtcatcatcatcatcatcat…	scaffold_227579	496
scaffold_227666_1	1	85	21	7	1	AAT	ATTATTATTATTATTATTATT	NA	1	1	4	36	146	GCCTAGGCACAGAAGTTGTTTAACTCGAGGATTGATATTTCTATAAATCGTGTCTAattattattattattattattttttttGTCCGATTGTTGTGAAGGCCAAATACTACCTACTTAAGCGCAAAAGCCATTGAAGGAGCTGGT	GCCTAGGCACAGAAGTTGTT	ACCAGCTCCTTCAATGGCTT	36	49	29	20	174	20	58.102	59.593	2.83	4.35	2.3047	F	621	CTCGAATACAATATCTAAATGATAGATTGCCTAGGCACAGAAGTTGTTTAACTCGAGGATTGATATTTCTATAAATCGTGTCTAattattattattattattattttttttGTCCGATTGTTGTGAAGGCCAAATACTACCTACTTAAGCGCAAAAGCCATTGAAGGAGCTGGTTTACGAGAACGGAGGAAAATAAAATCAAGAATAACATGGAGCAATTGAATTgagagaCCTATTCAAGAAATGGATAAACTCGTAAATATGAATTTGATATGATATTGAATCTTATATTATGTTAACAGTTAATGTAGCTGCTTTGTTCATTTATTCTGATAATGTTGAAGTGTTTTGAGTTCGTTTCAGAGGGCTACATAAAGAAAGTTTGCTAAGACTTTGTTG…	scaffold_227666	1
scaffold_227_10940	1	301	21	7	1	AAC	ACAACAACAACAACAACAACA	NA	1	1	5	35	132	TCCTCCAGTTCCAGTTCATCGaaaaaaTAAAATCCGATTGTCCTTAATGATAAAATacaacaacaacaacaacaacaAACTGCATAAAGATAATACCTACCAAATGAGATGGATGACGATGACGAGCGACAA	TCCTCCAGTTCCAGTTCATCG	TTGTCGCTCGTCATCGTCAT	35	35	245	21	376	20	59.449	59.83	3.84	3.06	1.72086	F	621	CCTAACCTGGGTACACCAACAGAGCCACCCTCCTcccccACAAAAGATATCCCTGCTAGCTATACTTTATTTCAAACCCTGATTGTACtgtgtgTACCAGGAGATACTTTATTCAGGCAGACCTCTTGAACTTTTGACCGAGAAACTTTTGTACCtttttCTTAGtttttCTGTTTGGCTGaaaaaCGCACAAATTGGAAGCTCAATTTCAAAGctctctCGGAGTACTCTAGAGTCACTTGAATCCTCCAGTTCCAGTTCATCGaaaaaaTAAAATCCGATTGTCCTTAATGATAAAATacaacaacaacaacaacaacaAACTGCATAAAGATAATACCTACCAAATGAGATGGATGACGATGACGAGCGACAACGACTGCGAACTATCTCTAAGCT…	scaffold_227	10940
scaffold_2280_10229	1	301	21	7	1	AAC	ACAACAACAACAACAACAACA	NA	1	1	4	134	349	tagtcGGCCTCCTCGATCTTCGCCAGAATGGCCGGTAGTCGGTGTTGGTCGTTTCGGTTTCTCACTCGTATAGTTATATCTACaaaaaaCTTATAAGACTGAAGAGCCAAAACTTTGTTCtttttAGTTGGGTTCttttttGATAGCCATGACCACCGGCTCACCAGTCGTCCCacaacaacaacaacaacaacaATTTTAACCCCTtatataGcccccTTCGGGCAACCATCGCATCGCTTACAAGACGTACACTTACAGTACAAGTAACTATGCTATACAACAGCCCAGAAGATGGAacacacAAAATAAGAAACTTTTCTTAAGACTGTTTCGGCCAGGTTGAGTT	TAGTCGGCCTCCTCGATCTT	AACTCAACCTGGCCGAAACA	154	134	127	20	475	20	59.817	60.107	2.4	2.83	0.289931	F	621	ATTGACCATTCACTGCAGTTTGCCATTTGCCAAAGGGAACCAAGGCAACACATTCACCAGAGCCTTTCTTGAATTTCAGAAGTTTCGTCATCGTCATGGTCATCGTCTTAGTTgtagtcgtagtcgtagtcGGCCTCCTCGATCTTCGCCAGAATGGCCGGTAGTCGGTGTTGGTCGTTTCGGTTTCTCACTCGTATAGTTATATCTACaaaaaaCTTATAAGACTGAAGAGCCAAAACTTTGTTCtttttAGTTGGGTTCttttttGATAGCCATGACCACCGGCTCACCAGTCGTCCCacaacaacaacaacaacaacaATTTTAACCCCTtatataGcccccTTCGGGCAACCATCGCATCGCTTACAAGACGTACACTTACAGTACAAGTAACTA…	scaffold_2280	10229
scaffold_228336_250	1	301	21	7	1	AAC	CAACAACAACAACAACAACAA	NA	1	1	4	35	145	ACCTTGTCCTACGATACGGAATTTTATCAGTAGCCAAGGAATGAAGAAAACCACCACcaacaacaacaacaacaacaaACACaaaaaaaGTCCTGAATAAATAAGTCGAATATTTATTGCTTTTGCACATTCCTTGACTCAAACT	ACCTTGTCCTACGATACGGAAT	AGTTTGAGTCAAGGAATGTGCA	35	45	244	22	388	22	58.706	58.445	3.01	4.57	6.84915	F	621	GTTTCTTATCCTTTATCTCTTGTTAAAATAAACAtttttttCTTCTTCCGTAAACAATATACCAAAGGATATCTCATTAGGATGTGATCCACACCACAAGATAACACAAATaaaaaCAAatatatatCTACGTATATCCATTTCACATCGACTCTATATCCTTTTATACCACaaaaaCCAAATACAGTTGTTTAGACTTATAGATAGGTCCTTAGAGTTGGTTCTCCAGTCGTTCGATTGTTTACCTTGTCCTACGATACGGAATTTTATCAGTAGCCAAGGAATGAAGAAAACCACCACcaacaacaacaacaacaacaaACACaaaaaaaGTCCTGAATAAATAAGTCGAATATTTATTGCTTTTGCACATTCCTTGACTCAAACTATACaaaaaTG…	scaffold_228336	250
scaffold_228411_1	1	190	24	8	1	ACG	GTCGTCGTCGTCGTCGTCGTCGTC	NA	1	1	9	77	254	AGctctctctGTGTCTCTggggggCATAGGAAAAGGCATCCTTTAGCAAACAATCAATTTACTGTCAAGAACTTAttttttCTTGTTCCTTCGTTGTAgtcgtcgtcgtcgtcgtcgtcgtcGCTCGTCCTTAGCCCTAGTCCTCGTCCTCGTAGTTGTCCTTATAGCCCGATAAGAATAGAGTACGTATAGTGTATAGAACCTTCATCAGCCAGAAGTTCTAGTTGTAGGTAAGGTAGTGACAGTAGCAGAGT	AGCTCTCTCTGTGTCTCTGGG	ACTCTGCTACTGTCACTACCTT	77	110	92	21	345	22	60.617	58.231	4.45	3.5	5.3856	F	624	GTTTTATTCTTTCAATCGGAAAGAAGTGAAGACTCTTATTTTAGTAGACTTCTCTTTGCTACTACTTGAGAATATCCtatataCACTCTCAAGctctctctGTGTCTCTggggggCATAGGAAAAGGCATCCTTTAGCAAACAATCAATTTACTGTCAAGAACTTAttttttCTTGTTCCTTCGTTGTAgtcgtcgtcgtcgtcgtcgtcgtcGCTCGTCCTTAGCCCTAGTCCTCGTCCTCGTAGTTGTCCTTATAGCCCGATAAGAATAGAGTACGTATAGTGTATAGAACCTTCATCAGCCAGAAGTTCTAGTTGTAGGTAAGGTAGTGACAGTAGCAGAGTAGGTTAGGTAGGTAAGAGTATACGTTCTGTTTTGTTCAGCCAGCAGTTGTTCTT…	scaffold_228411	1
scaffold_228652_912	1	289	33	7	1.5	AAG	AGCAGCAGCAGCAGAAGAAGAAGAAGAAGAAGA	NA	1	1	2	44	332	TGTCATCCGCCAACTTCGATAAACCTAATTAAATTTTAAGACaaaaaTTCCAATATACATATTTATACTGTATAGCGTCTCTTCCTCCTTTGATGCACAAGAATTCGTTAAGCATTCAGCATTCATCTAGTAAATGCATTAAACTGCTTTCATTCATGTATAATTTCCATCACTTTATCCTTGGCTCCTCTCATGTTCGGCTCATGACCAAGTATAAAAGTATAGAAGTAGAAGAagcagcagcagcagaagaagaagaagaagaagaAGTATTTTGCAAGTGTCATTTTGCTAGGAATTTATACTTTCCATCAGTTGGGCCGCTCCATAAT	TGTCATCCGCCAACTTCGAT	ATTATGGAGCGGCCCAACTG	215	44	54	20	385	20	59.751	60.466	3.59	3.16	0.715309	F	621	TTTCAGTGTGCAACttttttAGAAATATTCTTATTATTTATAGGAATGGAAAATGTCATCCGCCAACTTCGATAAACCTAATTAAATTTTAAGACaaaaaTTCCAATATACATATTTATACTGTATAGCGTCTCTTCCTCCTTTGATGCACAAGAATTCGTTAAGCATTCAGCATTCATCTAGTAAATGCATTAAACTGCTTTCATTCATGTATAATTTCCATCACTTTATCCTTGGCTCCTCTCATGTTCGGCTCATGACCAAGTATAAAAGTATAGAAGTAGAAGAagcagcagcagcagaagaagaagaagaagaagaAGTATTTTGCAAGTGTCATTTTGCTAGGAATTTATACTTTCCATCAGTTGGGCCGCTCCATAATGTGCCACTTCACTT…	scaffold_228652	912
scaffold_22869_5105	1	301	21	7	1	AAT	ATAATAATAATAATAATAATA	NA	1	1	2	19	286	cagcagcagAGCTTATCAGCAGTTTCAAACCaaaaaTCGTGTTATCTAAATTAAGTTTCTAACTTTATTTAAAATGGGTTAAAACTCAAGTTATTTTCATCCTGAGTCTCTACTTCTTTACATAAACAAATATTTCTTATACCTGTTTAGGAAAACAGCTAGAAGGCCTGGTAGCTATTAGCTTTTAAATATTGGACTGTAAATTTAGTTAGCTTAATAAATATCTataataataataataataataTTCAGGAATAGTAAATAGCGGAGATCGTGCCAGTTTGGA	CAGCAGCAGAGCTTATCAGC	TCCAAACTGGCACGATCTCC	206	19	75	20	360	20	59.061	60.036	4.26	3.71	0.975101	F	621	AtttttCTATGAAATGACGTTTGATGCCATTAATCTTACCCATTGAAACATCAAAATCAATGTAATCTaaaaaacagcagcagAGCTTATCAGCAGTTTCAAACCaaaaaTCGTGTTATCTAAATTAAGTTTCTAACTTTATTTAAAATGGGTTAAAACTCAAGTTATTTTCATCCTGAGTCTCTACTTCTTTACATAAACAAATATTTCTTATACCTGTTTAGGAAAACAGCTAGAAGGCCTGGTAGCTATTAGCTTTTAAATATTGGACTGTAAATTTAGTTAGCTTAATAAATATCTataataataataataataataTTCAGGAATAGTAAATAGCGGAGATCGTGCCAGTTTGGATCagagagAAGTGAACTCtttttGCCTGGGGTGATTTGC…	scaffold_22869	5105
scaffold_228739_194	1	301	21	7	1	ATC	GATGATGATGATGATGATGAT	NA	1	1	6	48	307	ACCTTCTGTACCGCTGCTATTTGTCTTATATGCTTTCTTCAAAGTTTAAGAAACTCTTTAAGACACAATAAACaaaaaTaaaaaaCTACTTAGAATAAGAAAACTTAAAAGAACATTAAACTCTCGTCCCATAGTCGCATTGGATGGAGACGGACAGTGCAAGTGCCATGGGGTGTGGGTTGGGTGGTGTTTTGTTGGCCCaaaaaGGACGAAGACgatgatgatgatgatgatgatGaaaaaGATTCAGGTGGGTACATATTCTCACCCTTGAGAATGTTTGTATGCATGTAGGTGTACAAGAAGG	ACCTTCTGTACCGCTGCTAT	CCTTCTTGTACACCTACATGCA	196	48	85	20	391	22	58.514	58.062	2.97	3.96	5.42403	F	621	AACaaaaaGCTTCTCCTTTGTGAACTATTCTTATACAGAGAAAGTCCGCAAAagagagAAGTAGCCATCTCTTaaaaaTACTAAACCTTCTGTACCGCTGCTATTTGTCTTATATGCTTTCTTCAAAGTTTAAGAAACTCTTTAAGACACAATAAACaaaaaTaaaaaaCTACTTAGAATAAGAAAACTTAAAAGAACATTAAACTCTCGTCCCATAGTCGCATTGGATGGAGACGGACAGTGCAAGTGCCATGGGGTGTGGGTTGGGTGGTGTTTTGTTGGCCCaaaaaGGACGAAGACgatgatgatgatgatgatgatGaaaaaGATTCAGGTGGGTACATATTCTCACCCTTGAGAATGTTTGTATGCATGTAGGTGTACAAGAAGGATACAAAT…	scaffold_228739	194
scaffold_228852_1039	1	301	96	24	1	AGAT	GATAGATAGATAGATAGATAGATAGATAGATAGATAGATAGATAGATAGATAGATAGATAGATAGATAGATAGATAGATAGATAGATAGATAGATA	NA	1	1	2	82	310	TGGGCTCAAGTGTAAACGGATAAGCTTTCCTAGCCTAGTAGCACGGGTATTACGGTGAAATTGTTGGAAGTGGAATGCAACTGGCTATTTCAGTAAAGCATTgatagatagatagatagatagatagatagatagatagatagatagatagatagatagatagatagatagatagatagatagatagatagatagataAAAGAGATGACAATGGCCAAAGTAGCCGCCTGTCAGAGTGAGATATGACATATACTTATAATGTTTTAAGTGATTTAATTATTTAATTAGTTTTCGGTAGGGCAAAGCTGTT	TGGGCTCAAGTGTAAACGGA	AACAGCTTTGCCCTACCGAA	82	92	199	20	508	20	59.24	59.89	4.69	4.3	0.869681	A	696	ATATCCTTATAATAATTTAACAAAGTACGAATGATAATTAGGaaaaaaGGATGTGATTAGAAAGGAAATACCGAAGTTCATTGGTTTTGAATTTCTGCAATTGTAATGTCTTGGAAATATTGAGTCTGGTGAAGCATTCCACATTCGTGAAGTGCGGCTTAAGAAAGAATTCCTCTATTTAATAGTTCGTAACAAAATTGGGCTCAAGTGTAAACGGATAAGCTTTCCTAGCCTAGTAGCACGGGTATTACGGTGAAATTGTTGGAAGTGGAATGCAACTGGCTATTTCAGTAAAGCATTgatagatagatagatagatagatagatagatagatagatagatagatagatagatagatagatagatagatagatagatagatagatagatagataAAA…	scaffold_228852	1039
scaffold_22940_3144	1	301	42	14	1	ACT	ACTACTACTACTACTACTACTACTACTACTACTACTACTACT	NA	1	1	4	83	263	AGGGAGGATGTACACCACCTTGTGGGTTGCTGTCCCATACTTAGCCAAATAAGAAGAGCAATCTGAGACaaaaaTACACTGTCGTTGGACGAAATCCTGCAAACAAAGGATTACTACAactactactactactactactactactactactactactactATATGACAATCTTTACAGCGGAATTCAATACGTGGTAGCATATACTACGATTCCACTATGGCGTTTCTACTTTCGACTTTGTAGCCGTTGTTGCGAGGTTTAT	AGGGAGGATGTACACCACCT	ATAAACCTCGCAACAACGGC	98	83	183	20	445	20	59.582	59.48	4	5.68	0.937802	F	642	AGTCAAGAACAACGTACAGACTATTGCAGCACGACCATCGTCCGAAGAAATATTTTGATGATAGATTTAACTTAGATATGATATCTACCAtttttAAAACCAGGGGCGAACTACTATACTTAAATTACCTGCcacacaTTAATGAAACAGAAGTGGAGTGCATTATGTGCAACTTAAGTGTAAGGGAGGATGTACACCACCTTGTGGGTTGCTGTCCCATACTTAGCCAAATAAGAAGAGCAATCTGAGACaaaaaTACACTGTCGTTGGACGAAATCCTGCAAACAAAGGATTACTACAactactactactactactactactactactactactactactATATGACAATCTTTACAGCGGAATTCAATACGTGGTAGCATATACTACGATTCCACT…	scaffold_22940	3144
scaffold_232090_64	1	301	30	10	1	ATC	CATCATCATCATCATCATCATCATCATCAT	NA	1	1	4	4	227	TCTTCCCACATTTCCCACCGTCGCtcgtcgtcgTCATAGTCGTTTCGCAACCAAACTCATGGATCGTTGGATTTCACCTTCGTCAAACTCAAACACTCTGCGGCACTATACTCGCTCTGTAGATGGCGTTCTAATGCATACatatatCCATATCGAACAAACAGAATCATGGCcatcatcatcatcatcatcatcatcatcatATTCATCGGTTCAGTGGCAACAGT	TCTTCCCACATTTCCCACCG	ACTGTTGCCACTGAACCGAT	153	4	128	20	354	20	59.962	59.891	4.94	4.18	0.146175	B	630	GCAGTCACGATGATACAAGGAACTCTCGCTCTTCCCCTATCCGctcctcctcTGAGGCATATGTCAtttttCAAATATTGTAATATCGGTAACATGGCAGCCCAATTCGGGCAACCAAACCGTCTCTTCTTCCCACATTTCCCACCGTCGCtcgtcgtcgTCATAGTCGTTTCGCAACCAAACTCATGGATCGTTGGATTTCACCTTCGTCAAACTCAAACACTCTGCGGCACTATACTCGCTCTGTAGATGGCGTTCTAATGCATACatatatCCATATCGAACAAACAGAATCATGGCcatcatcatcatcatcatcatcatcatcatATTCATCGGTTCAGTGGCAACAGTAGCTTCATTTGAATCCAAGGCAAAAGCAGAGTCATCGCCTCCGCC…	scaffold_232090	64
scaffold_23357_4512	1	391	21	7	1	AAC	CAACAACAACAACAACAACAA	NA	1	1	4	113	339	GCGCAGAACCCAGAGTCTATTGTGTAGAGCACCAAGAACAAGCGaaaaaaGGCAGCAATaaaaaTAGAAGCATGtttttttGTCTATTTATCAtttttACCGAGGGAATATTGTACATATGTACATAACCATTATGTGGtatataCAATACAAGATGCTCAGTCTTACTGCCACCGACACCGAGCcaacaacaacaacaacaacaaCtttttttCTTTTGATTTTCCTCAGAGTCTGAATATAAACCAACACCCTGTGGAAGGAGTATTGAGAATCACCCAAATACTTGGGACTTGCGaaaaaCCCACAAATACTTCATAACAAGCTTGGCTAGGTGGC	GCGCAGAACCCAGAGTCTAT	GCCACCTAGCCAAGCTTGTT	165	113	206	20	544	20	59.538	60.896	1.98	2.83	1.35752	F	621	ATACATACAACTTGCATATAAtttttATAGAACACATTTGTACATATGTGTTTGCATATGACATTTTATGGCATGGGTGTGCATAATTTGTGCAACAATCTATCTAGTATGTTTATTGTAATATCATCACATCACATGCAAAGTaaaaaaaaaCATGTGaaaaaaaGGAAGACaaaaaaGAATGACTCGCGTTTAACTACGTCAAGCGCAGAACCCAGAGTCTATTGTGTAGAGCACCAAGAACAAGCGaaaaaaGGCAGCAATaaaaaTAGAAGCATGtttttttGTCTATTTATCAtttttACCGAGGGAATATTGTACATATGTACATAACCATTATGTGGtatataCAATACAAGATGCTCAGTCTTACTGCCACCGACACCGAGCcaacaacaa…	scaffold_23357	4512
scaffold_234987_102	1	301	21	7	1	AAT	TAATAATAATAATAATAATAA	NA	1	1	4	55	201	TAGTAGAAAGCCCTGGCAGCTAACTATAGTTTAAGAAATTATTATGTATGTAATTTATTTACTGTATAATAAAATtaataataataataataataaAAGTGcacacaAATTAAATCTACAAAAGCAATTTACtttttACCAGGAATTGTCCTGGTTGTCCCAAAGCATAAAGCTTATAATACGCGGATGTGGCTGCTTTAT	TAGTAGAAAGCCCTGGCAGC	ATAAAGCAGCCACATCCGCG	55	85	226	20	426	20	59.458	61.439	5.25	6.46	1.98121	F	621	CAATAACTCTACCCTTACTATGGCTCATCTCCTAACTTGTGCaaaaaTCTCATCAACCAGCAAACAACTATCAAACCACAACATGCATTACCTATTAAGTAACATCAATATCGATAATATTAATTTAGTTTGCCAAATAATGCAGAGTCTTAAACTTCAAAACCTTATTTGGAAAATTAtattattatGTTCTTtatataCATATCGAATTTTAATGTATCTTCCTAGTAGAAAGCCCTGGCAGCTAACTATAGTTTAAGAAATTATTATGTATGTAATTTATTTACTGTATAATAAAATtaataataataataataataaAAGTGcacacaAATTAAATCTACAAAAGCAATTTACtttttACCAGGAATTGTCCTGGTTGTCCCAAAGCATAAAGCT…	scaffold_234987	102
scaffold_235251_775	1	511	21	7	1	ATC	GATGATGATGATGATGATGAT	NA	1	1	2	35	278	TGGATATTGAAAGTCCCGGCAGTGCAGCGGGGTTCTATCTTACCTGCCAATTCGGcacacaAATACACATATCAGCTATTCGGGATCACGAGTGGCGGTCTACATCAGACGGCCGCATTGCACTGCAAGGAGATAGCAGATTAAACGACCGACTAGGACACTCTTAACTCCTTGATGCtatataCAACGATGATCCGACGAAgatgatgatgatgatgatgatCTCCACTTAGAGATTGGGCTATTGGAGTAAATGTCGTGACACAAGTGCAACGCTT	TGGATATTGAAAGTCCCGGCA	AAGCGTTGCACTTGTGTCAC	181	35	309	21	586	20	59.438	59.901	5.69	3.67	1.66074	B	621	AGCATCTTCTTTATAGTCAAGTGAAGTAAAGCATCTGCATCAGTGAGAAATATTATCCTTCGTTTGATCATCGTTGTCGTCGCTTTTCTTCATCGTCAACGAGTCTAGGAGTCTGCAGTGCTGAGATGTAGTTGCAAAGCAACCTTCAAAGTGTCAATTTGGTGTACCACCACGGTTGGTGAGTTGACACTCCATGAACAATATTTTCCTCACCTAGAGTTATTGGTCGGGTATTATAAGCTTGTTAGCTGAGACCTATGCTGATGCGGCGGTGGTGATGTCTTCCGATGGGATGAAGATTCTCCCTTTGGATATTGAAAGTCCCGGCAGTGCAGCGGGGTTCTATCTTACCTGCCAATTCGGcacacaAATACACATATCAGCTATTCGGGATCACGA…	scaffold_235251	775
scaffold_235616_456	1	513	28	7	1	AAAG	AAAGAAAGAAAGAAAGAAAGAAAGAAAG	NA	1	1	3	66	301	AAGCATGTGTCACCGATTCATTTGAATCTGATTTCCAGGTAGACACGTATCTATACAGATTTTGTAAGAGATAAGATTCTTATAGATAAGCTCAAAACTTGtttttCCATGGgttgttgttTAAAAGGATATTCAGCCACCTTGATGATaaaaaaTAATaaaaaaaGAAGGaaaaaaaaGAAAAGAaaagaaagaaagaaagaaagaaagaaagAAGGAAAGAAAGTAATaaagaaagaaagCaagaaagaaagaaagaCTCGAATATCTAatcatcatcTGGGTGCCTCCAAGTATTGTC	AAGCATGTGTCACCGATTCAT	GACAATACTTGGAGGCACCCA	165	66	327	21	627	21	58.285	59.996	2.57	4.51	3.71932	F	628	ATATTTGATACCTTTCAAGTACCCTATAGAGTCTAAATCCATAGTTCTTAAAGAAACCaaaaaCCTTCTGCAAAATTTAATTTCGGAAGTTCTTACCCTATGTAAAAGATTAAACCACtttttATCCCCTTCCAGCCATTTAAAATTTTGTGTTGCACTCCAAATTAAGAGAACtttttATTATATTTATTTAAAGACAGAATTTAAATTTAACGCGttttttATTAAAACGGTTCTTGAACTGTTAATAAGCATTTCTTCTAGCTTTTCaaaaaaTTTACGTAGTTGAGTTAATAAGGGGTTCTTCAATTGACACAGGTACATTTAAGCATGTGTCACCGATTCATTTGAATCTGATTTCCAGGTAGACACGTATCTATACAGATTTTGTAAGAGATA…	scaffold_235616	456
scaffold_235_3826	1	301	21	7	1	ATC	TCATCATCATCATCATCATCA	NA	1	1	4	30	296	TGCATCAGCCCAGAGTCTTGGCTGCCATTGTTGTTAATGTTGCATACATCAGGATCCCAACCTGATTCTTGAAGGATAATGGCCTTAAGAATACTTTCAGGTACATCCCAGCGCATGGCTGCGTTCGATAAACATGACGAACAGGCTGTAGCACAAGAGAAAGTAAAAGTGATCGCCAGATAAAATTCGATAATCGAATGTAAATAATTAGATCTCGTTAGATtcatcatcatcatcatcatcaTCTTCACTGATTACCTGGCCAAAGTTTTCTAGGGAGTGCTCATTTAACTGGG	TGCATCAGCCCAGAGTCTTG	CCCAGTTAAATGAGCACTCCCT	203	30	78	20	373	22	60.036	60.026	3.02	4.2	2.06161	A	621	TACAAGGCTGCATCAACAAACGTTCATCACTGATAATCCCGGCAGATTTTAGCAAATTAATATTCACTGAGTTTATTTGCATCAGCCCAGAGTCTTGGCTGCCATTGTTGTTAATGTTGCATACATCAGGATCCCAACCTGATTCTTGAAGGATAATGGCCTTAAGAATACTTTCAGGTACATCCCAGCGCATGGCTGCGTTCGATAAACATGACGAACAGGCTGTAGCACAAGAGAAAGTAAAAGTGATCGCCAGATAAAATTCGATAATCGAATGTAAATAATTAGATCTCGTTAGATtcatcatcatcatcatcatcaTCTTCACTGATTACCTGGCCAAAGTTTTCTAGGGAGTGCTCATTTAACTGGGCTACCATCATTCCTGATGCtatataC…	scaffold_235	3826
scaffold_236090_548	1	301	21	7	1	ATC	ATCATCATCATCATCATCATC	NA	1	1	2	72	221	GCTTGCAGTTGGTTTGGGAGGGGCGGTTTCAGTTCTGGCTCCTACATTCCGTACGACTCGAAAGTGATATAGGCCAACGAATGGCCCCAATTCTCCTTCTCCCACAGAatcatcatcatcatcatcatcCTCAGGAACGATGCGCGATGAATGTATTATTTTATTGGAATGCACAGGCCATGTTATCCAAATGCAGGAATATTGAGCTTTGGTCGGCTAGG	GCTTGCAGTTGGTTTGGGAG	CCTAGCCGACCAAAGCTCAA	88	72	193	20	413	20	59.967	60.036	4.3	3.02	0.068929	A	621	TCGGAATAtgtgtgCTCGTAGGTTGTAGCTGGGGCCTTGGGCGTCATCACGCAGTGCAAAGCGAATTTTAAATTCGTTTATGAATGCGTTTTCTGACAGATGTTGCCATCAAATTACGATGGAAATTATTTGGATGTAACTTAAGCCACAAACGTGCCATGCAAACTAACAAATTATTATGATCCTTCTCTGGCTTGCAGTTGGTTTGGGAGGGGCGGTTTCAGTTCTGGCTCCTACATTCCGTACGACTCGAAAGTGATATAGGCCAACGAATGGCCCCAATTCTCCTTCTCCCACAGAatcatcatcatcatcatcatcCTCAGGAACGATGCGCGATGAATGTATTATTTTATTGGAATGCACAGGCCATGTTATCCAAATGCAGGAATATTGAGC…	scaffold_236090	548
scaffold_23609_2224	1	301	27	9	1	AAT	TAATAATAATAATAATAATAATAATAA	NA	1	1	4	70	338	TGAAGCCTTGGAAGCGAGAGTATAATTGACGCGTCATTTCTGACATTCGGTTGAAATTTATTCGAGCCAGTGACGCTAGCCCCTCGCCTGtaataataataataataataataataaACCTGCAATCCTACATTCTTAGCCTTAGCATTATAATATGCGTTTTAttttttCTCGAAAACCGCACGTTTaaaaaaaTACCTTTTAAAGCTGATTTCAGTATTTATCAACTATCAAATAATGATATTTAacacacTTAAAAGTCCCTTTTGCATATTTTGATAGTCCTGCAGGTTCATGatatatAATTGATAATCCAATAGTGCAGCCATATCGAGTCT	TGAAGCCTTGGAAGCGAGAG	AGACTCGATATGGCTGCACT	70	201	211	20	548	20	60.037	58.592	3.2	4.4	1.44489	F	627	CATAATATTTAATTTGACAAATCGGACCGATTACAATAACTTTCTAGGAGAAGTTAATAATGCATCGACTTACGCGAAATGTTAATGAGAGCATTCTCTTCCGTCATTGGCTTTTGGCGTGGTCTCAACAATCGATGATTTAACAGCGCTGGACTAGtttttGTGGGGCtgtgtgTTGTTGCTTGTGTACGCAAATAAATCCAAGACAATTGAAGCCTTGGAAGCGAGAGTATAATTGACGCGTCATTTCTGACATTCGGTTGAAATTTATTCGAGCCAGTGACGCTAGCCCCTCGCCTGtaataataataataataataataataaACCTGCAATCCTACATTCTTAGCCTTAGCATTATAATATGCGTTTTAttttttCTCGAAAACCGCACGTTTa…	scaffold_23609	2224
scaffold_236247_142	1	301	30	8	1.5	AAC	TTGTTGTTGTTGTTGTTGTTGTTGGTGTGT	NA	1	1	3	80	292	GCACCGTTTAAGGAAGTGCAAGAACAATGCAAATAAGTTGAAGCATAAACTTGAGTATAAGGTAGCaaaaaGTACGTCATAGTCATCGTCATCGTCGTCATGTTCtgtgtgAATATGACGGAACAGATCAATAGCTCTTGTTTTCTTATTCTTATTCAATttgttgttgttgttgttgttgttggtgtgtTTCTATGTGTATAATGCAAGTTGATCTTATAAAGTATATGCATATAGTATTGGAGTATGTACTTGAGTGTTTTCTCAATAGAACTATAAGTGCACATCGCGT	GCACCGTTTAAGGAAGTGCA	ACGCGATGTGCACTTATAGTTC	140	80	141	20	432	22	59.051	59.142	4.57	3.01	3.80702	F	624	AATAATAGATTATAATGAACAATGGCCTGCCACTAGTAAGAGCAGGGTTGGAAATAGCTATTCCTAtttttttttttGTATGCCTTCACGGTGATAGTGGGCGTGTTTTAGTTGGCAGGCAGAGGCTGGCGGTCGGGCTTGCACCGTTTAAGGAAGTGCAAGAACAATGCAAATAAGTTGAAGCATAAACTTGAGTATAAGGTAGCaaaaaGTACGTCATAGTCATCGTCATCGTCGTCATGTTCtgtgtgAATATGACGGAACAGATCAATAGCTCTTGTTTTCTTATTCTTATTCAATttgttgttgttgttgttgttgttggtgtgtTTCTATGTGTATAATGCAAGTTGATCTTATAAAGTATATGCATATAGTATTGGAGTATGTACTTGAGTG…	scaffold_236247	142
scaffold_236446_1	1	158	30	7	1.5	AAC	TTGTTGTTGTTGTTGTTGTTGCTGCTGCTG	NA	1	1	2	56	338	CTGCGTTCAAATCGCTGTCATTTAAGTTGACCATATCATTTTGCGAGTTTATCAATGAATTGATAAGCTGATGGGTttgttgttgttgttgttgttgctgctgctgTTGTTGATGATGTGAATTATCATTGCTTCCCGGCATCTTAGTTGGTGTACCCGGTTGGGGTGAGTTATGACAGCTACCAATGCCATTTTGGCTAttgttgttgCTGCCATTGTTAGAgttgttgttTGAATTACTGTTGTTGGTGCTGCTATTCGAGGGTTCATTGTGCGCAGAACTGACGCTTGGTGGTCCACCGGgtgtgtGCGGATGACCAGATCCGCCAGGTCACTTT	CTGCGTTCAAATCGCTGTCA	AAAGTGACCTGGCGGATCTG	56	212	82	20	419	20	59.487	60.036	3.58	2.9	0.548528	B	621	GTaaaaaaaaaaCTTTACTTACATTTAATTCATTTGCAGTTTCGTTATCGATAACCGATGTGGGATCGAAACTGCTCAGCTCTGCGTTCAAATCGCTGTCATTTAAGTTGACCATATCATTTTGCGAGTTTATCAATGAATTGATAAGCTGATGGGTttgttgttgttgttgttgttgctgctgctgTTGTTGATGATGTGAATTATCATTGCTTCCCGGCATCTTAGTTGGTGTACCCGGTTGGGGTGAGTTATGACAGCTACCAATGCCATTTTGGCTAttgttgttgCTGCCATTGTTAGAgttgttgttTGAATTACTGTTGTTGGTGCTGCTATTCGAGGGTTCATTGTGCGCAGAACTGACGCTTGGTGGTCCACCGGgtgtgtGCGGATGAC…	scaffold_236446	1
scaffold_236745_458	1	501	21	7	1	ATC	ATCATCATCATCATCATCATC	NA	1	1	5	81	298	GTGCACACCTCGACCTACATacacacATACatatatGTATATGTATGTGTATAGTATATCTTATTTTATGATAAAATTTTAGAAAATCCAAGTTTAACACCCATCAATAACACCAATTAAATTTAATGCCTCAAAGATATTAAATTCCAATCAAAatatatGTATTTGTACTCCCCAatcatcatcatcatcatcatcTTCACCATCCATACATACAACAAGGATAATCATTAAAAcccccAAAAGaaaaaCATAATAAACTTCAACCACAAACATCCTGCTACTGCATGCACCCATC	GTGCACACCTCGACCTACAT	GATGGGTGCATGCAGTAGC	157	81	324	20	621	19	59.753	58.972	2.29	3.58	2.27476	F	621	AGCAATTCAGATTCGATTCCATCAAAGCCTGCCttttttCAGttttttAACTATCAAGATGATGTGTCAATTTTGTTAGgaagaagaaTATCGTCGTTATCAATATTTTCAATATGAAGCtatataAATATTCTTTCACAGTGAATATGAATTATAAGAATACAAAATCTTCTaaaaaaTGTATCTTAACTGTCAAATTCTCAACACTAAAACATAATTAAAGTATTTCCAGTCACATaaaaaaTCGAAATATaaaaaTAGTTTTGAAACCAAACCAACACCATTTATAGACAGATTaaaaaGCTTTGCAGCTCATTAAATTCGTGCACACCTCGACCTACATacacacATACatatatGTATATGTATGTGTATAGTATATCTTATTTTATGATAAAA…	scaffold_236745	458
scaffold_236907_240	1	301	21	7	1	AAT	TTATTATTATTATTATTATTA	NA	1	1	2	50	180	TGAGTCAGTCACATTCTGGTCTTGTCTTATCACAAAATACTTCACTTCTATTaaaaaTTGATAGCTATTTATttattattattattattattaACCAACAAAACGaaaaaaCAATTGAAATAATCTGCATTCTGCACCAGACTAGATACACATTAATAAAAGTAGCCGTTACGCTAGTCA	TGAGTCAGTCACATTCTGGTCT	TGACTAGCGTAACGGCTACT	50	67	229	22	408	20	58.766	58.257	3.85	2.57	4.97711	F	621	GATACAAACTTTGAATTGTATCGAAACATTTGACTGCATATAATGAGCACCGATCAGCATCATTAACCACTAAATTTAAGGAATGCGAGCAACATGGAAGGaaaaaTGCTCTTGGTTCCAGGGTTTGAATTCGATTCTGAACACAAGCTTTTATTCCTTTCGTATTCGAACCATTGGCTTCGACAGTTTATaaaaaTTCCTTGTAATTAAAGTTTGTCTAAAATCAACTGAGTCAGTCACATTCTGGTCTTGTCTTATCACAAAATACTTCACTTCTATTaaaaaTTGATAGCTATTTATttattattattattattattaACCAACAAAACGaaaaaaCAATTGAAATAATCTGCATTCTGCACCAGACTAGATACACATTAATAAAAGTAGCCGTTA…	scaffold_236907	240
scaffold_237075_331	1	301	36	12	1	ACG	CGTCGTCGTCGTCGTCGTCGTCGTCGTCGTCGTCGT	NA	1	1	2	37	315	GgagagaGGAAAGTGCACGGGTGGAACCGGAGTATGTGTCTCCCTCGATGATTCATCcgtcgtcgtcgtcgtcgtcgtcgtcgtcgtcgtcgtTGTCGACAAGAGCGATTTTGCTTTCTGTTAGCTGTCTCATTGTCTCAATTTTAATTAATCaaaaaTGTTAAATAGATGAGAAGCATAAGTTTTATCCGTCATATTCATATTGGAGTTGttttttttCGGTCGTTGTAAGAATCGCATTCTCGATTGTTTTAATTTCAAACACGACATTTTACATTTTAGGATACCACGTAGAGTCGCATAAGCAAACTGCCA	GGAGAGAGGAAAGTGCACGG	TGGCAGTTTGCTTATGCGAC	37	202	244	20	558	20	60.39	59.479	4.94	5.19	0.911763	F	636	GGGCGGCCTTTggggggATAGTGATGAAGATGGTtgtgtgGTTTGATTGTGTCAGACAGGCTCAACACATATACTTCTTATCGATCGTTTGACTCTACTCAGATGAATTGTCGTGTCAAACTCGGTTTAGGTCTTGGTTTCAGTACCAATCCTTAACTTTAATCCCATGTTAtttttttACTCATTCCATCCTTAGTTTCCATGAAGTAAGCAAACCACTTGCGACTGTCAGTATAGATGGAGGgagagaGGAAAGTGCACGGGTGGAACCGGAGTATGTGTCTCCCTCGATGATTCATCcgtcgtcgtcgtcgtcgtcgtcgtcgtcgtcgtcgtTGTCGACAAGAGCGATTTTGCTTTCTGTTAGCTGTCTCATTGTCTCAATTTTAATTAATCaaa…	scaffold_237075	331
scaffold_240046_337	1	301	21	7	1	AGC	GCTGCTGCTGCTGCTGCTGCT	NA	1	1	3	37	269	AGTTCCAGGGCCAAAGACAGAGAAGTTGTTGCCCGAATCCGCGTCCGGAGCGGAATGGGGCAGGTGAGGTGCAGCTTGGTTTTCATTCATaaaaaaaCACATCGGTGGCGGTGGAAGCCGGTGTCGCCAGATAGCTGTAGctctctCACCCCACCTTTAATGCACTCATGTCCCAtgctgctgcCACTATCgctgctgctgctgctgctgctAGTACTGCATGCATATTGCAATGAAATGTTTTGAGTAAATCACGCGAAgtgtgtTGC	AGTTCCAGGGCCAAAGACAG	GCAACACACTTCGCGTGATT	171	37	110	20	378	20	59.889	60.041	3.51	2.57	0.152565	F	621	AGGATCTCGCATCATCGCATCGGTGCGATTCCTGCTTTATGTGCACACGGGTGCACGAAGGAAACATAATTAATAACTTTGAAGCCGTCTGCCACAGACGCTGTCATTAAGTTCCAGGGCCAAAGACAGAGAAGTTGTTGCCCGAATCCGCGTCCGGAGCGGAATGGGGCAGGTGAGGTGCAGCTTGGTTTTCATTCATaaaaaaaCACATCGGTGGCGGTGGAAGCCGGTGTCGCCAGATAGCTGTAGctctctCACCCCACCTTTAATGCACTCATGTCCCAtgctgctgcCACTATCgctgctgctgctgctgctgctAGTACTGCATGCATATTGCAATGAAATGTTTTGAGTAAATCACGCGAAgtgtgtTGCAGTTGTTTCTTTGGtttttGt…	scaffold_240046	337
scaffold_2402_1733	1	301	21	7	1	ACG	CGACGACGACGACGACGACGA	NA	1	1	3	10	106	TCGATACCCACCGTCCATCTTGGTTCCTTCTACATTCTGTAGTGCCACATACAATcgacgacgacgacgacgacgaATGGAGAAGAGAAGATGCTTGGCTTGAGGC	TCGATACCCACCGTCCATCT	GCCTCAAGCCAAGCATCTTC	35	10	246	20	351	20	60.106	59.545	2.9	2.87	0.561373	A	621	TGAGTGACATCTTGGATAATGGAAAGGAAAAGCGGGTGATTCGAAAATTGGGAGGTCCTCATGTATTGTACatatatCTTCCATGGGGCTAATTTTAATGTTCGGTCTTTTGTGCGGCCACCGACCGTGAACCGCACTCTTTGCGATGCTGATAGaaaaaCTGTGATGCCACCAAGAcgcgcgAGGACGCTTTTGAAAGTCTTCTGGGTCTCTGTGATCGAATGGCGGGTTATCTGATGGTTCCTTCGATACCCACCGTCCATCTTGGTTCCTTCTACATTCTGTAGTGCCACATACAATcgacgacgacgacgacgacgaATGGAGAAGAGAAGATGCTTGGCTTGAGGCGCAGCGCATAATGCAATTGACAGAAAGTTTATTGCAtctctcAAGAGT…	scaffold_2402	1733
scaffold_24066_1	1	119	21	7	1	AAG	TCTTCTTCTTCTTCTTCTTCT	NA	1	1	6	13	173	ATGTTGCTGcttcttcttTGGAATCAAATCGATGCtcttcttcttcttcttcttctTATTGTTATATGTGGACTTGGAGTCAGAGTGTAGCTGTAGGTATGTTAGAAAGGATGCTTGTAAAGATTTCGGGGTTCCTTCCTTGAATTAATGAGGAATGGGAGCAAGCTAGAGGC	ATGTTGCTGCTTCTTCTTTGGA	GCCTCTAGCTTGCTCCCATT	13	97	84	22	256	20	58.775	59.818	3.53	3.16	3.4074	F	621	ATTCACAtttttATACGAGTTGTAGGTTAttttttGTTATTGTaaaaaTAAGTAGAACtttttATcgcgcgATAATATACTAAATGTTGCTGcttcttcttTGGAATCAAATCGATGCtcttcttcttcttcttcttctTATTGTTATATGTGGACTTGGAGTCAGAGTGTAGCTGTAGGTATGTTAGAAAGGATGCTTGTAAAGATTTCGGGGTTCCTTCCTTGAATTAATGAGGAATGGGAGCAAGCTAGAGGCCAGATTCTATAGATACACCACCGCTCATAAATGTTGTATACatatatatGTAGCCATAAAGTTGACTTCAAGGCATGAGGGTTATTATACAAACAATCAATACCCATAATATAAATAAATGTATCTCaaaaaTCGTAAAGGAC…	scaffold_24066	1
scaffold_241584_438	1	348	21	7	1	ATC	TCATCATCATCATCATCATCA	NA	1	1	4	108	316	TGCCGCAATATCTGTCGTCTATTATCGTATAAATTATTGTATCtttttCtgtgtgATGGTGATCATGATGATaaaaaTCAACGCCACAATTGAGACACTAAAACTACaaaaaCAACAATAGTACAATCAGATTCACaaaaaCACCCAAATTCATCGTCCATATCGTTtcatcatcatcatcatcatcaTCGTCTTCATCAGCATCAGAGCCACcatcatcatcatAATCATTCTCATTGTCAGTATTGTTCTTCTATTATTCTTGAGGCAAGGAGTCGCCCCTAGCCCTGGTCTGACCTGGTCTCTAGTCCCTGGT	TGCCGCAATATCTGTCGTCT	ACCAGGGACTAGAGACCAGG	147	108	181	20	496	20	59.54	59.663	4.18	4.45	0.796636	F	621	ACAACACGCCATCAGCCATTAGCCATACACTTTATCTCCTCTATTTGAATGAATGGTCGTATATTGTTAGGCTGTGCCTACACTATCCTCGCACTCTATCAAAGTGATttcattcattcaAGCGGaaaaaaaTGAATAAAATaaaaaGAGTTTCGAAATTTCAATTGAATTGTGGTCCCGTGCCGCAATATCTGTCGTCTATTATCGTATAAATTATTGTATCtttttCtgtgtgATGGTGATCATGATGATaaaaaTCAACGCCACAATTGAGACACTAAAACTACaaaaaCAACAATAGTACAATCAGATTCACaaaaaCACCCAAATTCATCGTCCATATCGTTtcatcatcatcatcatcatcaTCGTCTTCATCAGCATCAGAGCCACcatcat…	scaffold_241584	438
scaffold_241677_431	1	317	27	9	1	ATC	TGATGATGATGATGATGATGATGATGA	NA	1	1	4	17	140	GGAACCCACGCTTCTTATGATttcttcttctttttCTTCTAtttttGTTTGTATTCTTTGGATCTCTTGTTGATGTtgatgatgatgatgatgatgatgatgaCTGGACTGGGATTGGAAACTTGGTGCTAGCATTGGCA	GGAACCCACGCTTCTTATGAT	TGCCAATGCTAGCACCAAGT	55	17	241	21	380	20	58.081	60.251	2.45	3.16	3.17053	F	627	GAATCGAAGATGACAGCTGAATAATGAATATCGCGGCTTTGTTTGCCATTCACAATCGCTTCTTAAAACCAAACAGTCCTCCCATCTATATGTAGCTTTAGTGTCTACAATCCCAGTCACCCTCTTTCTtcgtcgtcgtcgTCTTCGTCTTCTTGTTCTTCATTTGGAATGAGAtttttAACTTCTTTGGGTTGGGTGCTGTTGTGTAGCTCTTTGTATATTTCAACTTCCAACACAAAGGGAACCCACGCTTCTTATGATttcttcttctttttCTTCTAtttttGTTTGTATTCTTTGGATCTCTTGTTGATGTtgatgatgatgatgatgatgatgatgaCTGGACTGGGATTGGAAACTTGGTGCTAGCATTGGCATACCTAACCTATACCTATA…	scaffold_241677	431
scaffold_242367_782	1	494	21	7	1	AAT	AATAATAATAATAATAATAAT	NA	1	1	2	8	100	ATCACTGCATGTGCCATCGATAAAGttttttttCACGGGTATTGACAAATAaataataataataataataatAAATCAAAGGGTAACATAGAGCCGAGCA	ATCACTGCATGTGCCATCGA	TGCTCGGCTCTATGTTACCC	31	8	443	20	542	20	60.108	59.249	3.59	3.69	0.858407	F	621	CACGaaaaaTTGCTCATCATGTAACGAAAGCGAACCGCATTTTCGAAGAAAAGAGGTACTATAATGTCTAATTTTCAAAATCCGGAGCAAGCAGTCGTAGTGGACTTAAGACTTTTCTTTCTAATTTAAAATTCATTCAAGTTGTAATACTTGTCCATAGTTTGTATGCCATCAGCTTATGAGTCTTGACTTTTCTTAATCTCCGAACATTGTGCATTTAAGTCGGTCTCCATTTTGGAATTTGTAAGATAGTCAGTGAtttttAATCACTTCTGTAAGCATTTCAATTAAAAGCTCACTAAGGACTTTATTTTGAAAACTTTTGGATGGTTTCATCATTTAAGAAGAtttttttATTTCGTTTTATACGCCAtttttACGTGCTTCATTGACGGAGTG…	scaffold_242367	782
scaffold_243013_426	1	301	33	7	1.5	ATC	CATCATCATCATCATCATCATCGTCGTCGTCGT	NA	1	1	4	1	294	GCAATGAAGtgctgctgcTTTTAGTGTGATGGTCCTGCGTTAATGCGCACCCTTTTAAACCATTAATAATTTGCCAGTTAAGCTGCAGCACGAGCCACTCGAGTTAAGATACaaaaaTAACACaaaaaCAAAttttttCCTTCACTCTCAAAGAGTGCAGTTTGTGCTGCATGCATTGCAACATCACATCGCGCAAGAAAGCAACACaaaaaGTCGAAAAGTGCTGCAAGCATTAAAAGCcatcatcatcatcatcatcatcgtcgtcgtcgtCCCAGCTCCCACAGATGAAGa	GCAATGAAGTGCTGCTGCTT	TCTTCATCTGTGGGAGCTGG	220	1	61	20	354	20	60.039	59.093	3.91	4.85	0.946012	F	621	ATACAACATTTTCATGCTCCTGGTtctctctcAGACtttttGTGTATTGCACGGTGCAAAGCAATGAAGtgctgctgcTTTTAGTGTGATGGTCCTGCGTTAATGCGCACCCTTTTAAACCATTAATAATTTGCCAGTTAAGCTGCAGCACGAGCCACTCGAGTTAAGATACaaaaaTAACACaaaaaCAAAttttttCCTTCACTCTCAAAGAGTGCAGTTTGTGCTGCATGCATTGCAACATCACATCGCGCAAGAAAGCAACACaaaaaGTCGAAAAGTGCTGCAAGCATTAAAAGCcatcatcatcatcatcatcatcgtcgtcgtcgtCCCAGCTCCCACAGATGAAGaaaaaCCTTTACAAGTCTTCGTTTACGTTTAGGTAGTTTCCTGCTC…	scaffold_243013	426
scaffold_243834_147	1	301	21	7	1	ATC	ATGATGATGATGATGATGATG	NA	1	1	2	121	343	GCGATTtctctcCAACAGCCAAATAAGGattattattAACCCTCTAGTCCtttttGATCCCAACCAAATACAGTTGAACTACATAGTACACCACTTTGCCACTTCCCACCGCTGCGCCCGCAGTGCCGAACCGCTGTCGTCACTACTCTCAAGTATGCAGATGAGTATCCAAATGATGATTatgatgatgatgatgatgatgCCAATGCAGCGATATACCTACTCTCGTGGTGTTTCAATATTTATCTAAAcccccACATTTCACCTAACCCCGCCAACGTTAGCACCCTTATCCTCATTCCTAGAAGACTTGTGACGTTATTTACTTTGTTGGCGCGAGTGA	GCGATTTCTCTCCAACAGCC	TCACTCGCGCCAACAAAGTA	161	121	120	20	462	20	59.27	60.25	4.85	2.24	0.979221	F	621	TGCACCGCAATGTTTGCTCTTTAATATGATGTGATGTGTATAAATGTTTGCTGACCAGTCGGCCTGGCAGCcggcggcggCGATGGCGGCAGTGGCGTTCGGTGAGGCTTTTGCATTTGGCGATTtctctcCAACAGCCAAATAAGGattattattAACCCTCTAGTCCtttttGATCCCAACCAAATACAGTTGAACTACATAGTACACCACTTTGCCACTTCCCACCGCTGCGCCCGCAGTGCCGAACCGCTGTCGTCACTACTCTCAAGTATGCAGATGAGTATCCAAATGATGATTatgatgatgatgatgatgatgCCAATGCAGCGATATACCTACTCTCGTGGTGTTTCAATATTTATCTAAAcccccACATTTCACCTAACCCCGCCAACG…	scaffold_243834	147
scaffold_24480_1287	1	301	21	7	1	AAC	TTGTTGTTGTTGTTGTTGTTG	NA	1	1	4	135	347	CCTCGAACGTTGTCCTTGTCTTTAAACGAAAGTCTTTACCATGTACATAGGTACTGTTACATATGTTAGTCTTAGTTGTTTCATGCCAATGAAACATTTGCAAGGACTATTCTTACTGAAATATGTCGCTCATTTTGTTTCACGAGTAAAATCGTTAAATGTAATAATTTTttgttgttgttgttgttgttgTTATGGTCTTCTTGATGCGGAAATGTTTAAGCTTTATACAttttttATATCAACTGAGATAAttttttGGGATAGAATACAAAATTTAATCATTGCGAAAAGCAAATGTTATGTTGAGTATACATCTACGCACaaaaaGGTCCTTCCCAGGAGTT	CCTCGAACGTTGTCCTTGTC	AACTCCTGGGAAGGACCTTT	151	135	130	20	476	20	58.862	58.165	3.18	3.11	2.97205	F	621	GAATTGAATTCATAAATCAAGAAGTCATATTATACCCACTGCAGCTATTACAACGTTTACAATACATACATCAATGAATGAAAGTTGTTTCCGTTGCGTATATTGTGTAGTCCTCGTTCTCATTTTCGTCCTCGAACGTTGTCCTTGTCTTTAAACGAAAGTCTTTACCATGTACATAGGTACTGTTACATATGTTAGTCTTAGTTGTTTCATGCCAATGAAACATTTGCAAGGACTATTCTTACTGAAATATGTCGCTCATTTTGTTTCACGAGTAAAATCGTTAAATGTAATAATTTTttgttgttgttgttgttgttgTTATGGTCTTCTTGATGCGGAAATGTTTAAGCTTTATACAttttttATATCAACTGAGATAAttttttGGGATAGAAT…	scaffold_24480	1287
scaffold_244886_417	1	400	28	7	1	AAAC	AAACAAACAAACAAACAAACAAACAAAC	NA	1	1	6	4	282	TCCTCCTCTTGATCGAACAACTaaaaaaaCTGTTTTCCGCCCACAGTaaaaaTTATaaaaaatatataAAATGGCAAATGACAAACTaaaaaaCaaaaaCaaaaaaCTATAACTAAAACAACTTATACTGATaaaaaGTATATTCTAAAATGACaaaaaCaaaaaaaCAATGAAACATCTTAAAAGCAACCACACTTAATGCAAGAACAATCAATTTTGTACTTGGAAaaacaaacaaacaaacaaacaaacaaacTAAAAGCAAAGAGAAACTGAAACCCa	TCCTCCTCTTGATCGAACAACT	TGGGTTTCAGTTTCTCTTTGCT	206	4	172	22	453	22	58.834	58.369	3.16	3.91	6.79713	F	628	AGaaaaaaTTAAGCATTGTAATAATTTTAAGCAAACaaaaaaCTATAATTTTCATGCTTAAGTGaaaaaTTAAAATGTAATTCTATTCCTGGCTTTTAAAATAGAAATTATTATaaaaaTTTAAACAAAACaaaaaTAGTTaaaaaTGCTTAATAGGAACaaaaaCTATTTTCCTCCTCTTGATCGAACAACTaaaaaaaCTGTTTTCCGCCCACAGTaaaaaTTATaaaaaatatataAAATGGCAAATGACAAACTaaaaaaCaaaaaCaaaaaaCTATAACTAAAACAACTTATACTGATaaaaaGTATATTCTAAAATGACaaaaaCaaaaaaaCAATGAAACATCTTAAAAGCAACCACACTTAATGCAAGAACAATCAATTTTGTACTTGGAA…	scaffold_244886	417
scaffold_245101_1	1	269	24	8	1	CCG	CGCCGCCGCCGCCGCCGCCGCCGC	NA	1	1	4	82	241	GGTATCGCATTGGCTGTTGCATTTTCTGAAATGGGCAACTTTATTGGATGAAGGCAGAACAGCAGTATTTGAACTGAAACTAAATATTCAAAATAACCCAGAcgccgccgccgccgccgccgccgcAATGTGCAATATaaaaaaCAAATCATCCATGGCTACAGTGCTGAAACAGTGTAAAATTATCATCTGGGATGAATGCACTATGGcacacaAACATCCACTTGAAGCGTTGAACAGG	GGTATCGCATTGGCTGTTGC	CCTGTTCAACGCTTCAAGTGG	82	94	167	20	407	21	60.249	60.002	4.17	4	1.25109	F	624	TACAGGTATAtttttAAATCTCATATAAGTACttttttAAACAGACTCTTTGCATACAGGAGCAAGTTCGTGCGACCCAGTCGTGCATTTTAttttttATGCATCAGTTGGAACTGGCAAAACACTCCTTATTTCGCTAATTCTTCCTAAAACACGATCAAATAATGGTATCGCATTGGCTGTTGCATTTTCTGAAATGGGCAACTTTATTGGATGAAGGCAGAACAGCAGTATTTGAACTGAAACTAAATATTCAAAATAACCCAGAcgccgccgccgccgccgccgccgcAATGTGCAATATaaaaaaCAAATCATCCATGGCTACAGTGCTGAAACAGTGTAAAATTATCATCTGGGATGAATGCACTATGGcacacaAACATCCACTTGAAGCGT…	scaffold_245101	1
scaffold_245147_178	1	301	21	7	1	AAG	TTCTTCTTCTTCTTCTTCTTC	NA	1	1	2	80	287	GGATGCTTCCATAACAGGACAATAATTAACAtttttAAGCGGTGCTCaaaaaCTCGTCtatataTTTAATGTTTGAcccccTTCCCTTGATTACAAGCCTGGttcttcttcttcttcttcttcTTTTCATGTAGTTATAGTATGATAAGATGAACAttttttttAAATATTATaaaaaGGTAAAACAAAACTTTaaaaaTAGACACCCTTATGAAAATCTGaaaaaaGGCATGGAACAAGGCATGGAACAAGGCACTTTAATTCCATAGCCATGAAGTCGGTGTCAG	GGATGCTTCCATAACAGGACAA	CTGACACCGACTTCATGGCT	80	144	199	22	485	20	58.38	60.037	3.18	4.75	3.65744	F	621	CGTCTTTTAGCATCAGCTCCAATGTACCAGTAAACAGACTGAAAACGATAATAATTAATTCCCGTAAATTACATCAGATaaaaaTACACCAAAAGCAGGAAACTTCTTCAAttcttcttcTGTATTATATTTCGAGaaaaaaGGGCCAATTTGTCTGGCAAACTTTCCATATTTCCTGGGtttttGAATCTTTATTTTGGATGCTTCCATAACAGGACAATAATTAACAtttttAAGCGGTGCTCaaaaaCTCGTCtatataTTTAATGTTTGAcccccTTCCCTTGATTACAAGCCTGGttcttcttcttcttcttcttcTTTTCATGTAGTTATAGTATGATAAGATGAACAttttttttAAATATTATaaaaaGGTAAAACAAAACTTTaaaaaTA…	scaffold_245147	178
scaffold_247186_61	1	301	21	7	1	AAT	ATTATTATTATTATTATTATT	NA	1	1	2	129	334	ACTGCAAGTCCATCATCTCGAAGTAACTGTGATCTCACTaaaaaTTGCTTACCTCAATCAATTTGATGATTTGAAAGTTTGAAGAAAATTTGTATTGCATAtttttAAATAAATTATGTTTGAACAGCGTAAAATTTTCGAACTCACGCTTTTATTCAATTAattattattattattattattAATTTCAAATAAGACGTCGAAtttttGAATGGAAAATGTTGACACtttttAACGTCCCCAGAATCTAAATaaaaaGTTTTCAGAAAGATATCTGTATCCCTTACATGTTTACGTTCGAGTAGCttttttCGTCGTCTATACCTCAAGAACC	ACTGCAAGTCCATCATCTCGAA	GGTTCTTGAGGTATAGACGACG	140	129	139	22	472	22	59.765	58.05	3.71	5.12	6.18474	F	621	GTACTCGGCTTTGTTTACGTGAGataataataATGTCTCCTTTGGGTAGAATAAACGCTACCAACACGGTATTGATTGTTTTACTTCAGTACTGGTGttttttGAAATATTATTGaaaaaaaaaaaTATTGCGAAATTACTGCAAGTCCATCATCTCGAAGTAACTGTGATCTCACTaaaaaTTGCTTACCTCAATCAATTTGATGATTTGAAAGTTTGAAGAAAATTTGTATTGCATAtttttAAATAAATTATGTTTGAACAGCGTAAAATTTTCGAACTCACGCTTTTATTCAATTAattattattattattattattAATTTCAAATAAGACGTCGAAtttttGAATGGAAAATGTTGACACtttttAACGTCCCCAGAATCTAAATaaaaaGTT…	scaffold_247186	61
scaffold_249071_1	1	123	21	7	1	ATC	CATCATCATCATCATCATCAT	NA	1	1	6	55	223	ATCCATCGCCATCACATCGGTATTTCTTTTATAATTATTCAAGATGATGTTAGCTTCAACTTGTAAGACTCCCTCcatcatcatcatcatcatcatCACAACATCAGAAACAAACAAAATGTTGACCTCACGATTTTGTAATTAAtttttACAATTCAGGAGAAGAATGAAGGTAATATCAtgtgtgTCTAATATTATTTTACCGAAGAGATACCCTCCATTG	ATCCATCGCCATCACATCGG	CAATGGAGGGTATCTCTTCGGT	55	105	48	20	270	22	60.321	59.299	4.18	4.69	3.02193	F	621	TGGTAAACAAAAGGTTAGACACAAACCACACTAAATACTTCCTTTCCATCCATCGCCATCACATCGGTATTTCTTTTATAATTATTCAAGATGATGTTAGCTTCAACTTGTAAGACTCCCTCcatcatcatcatcatcatcatCACAACATCAGAAACAAACAAAATGTTGACCTCACGATTTTGTAATTAAtttttACAATTCAGGAGAAGAATGAAGGTAATATCAtgtgtgTCTAATATTATTTTACCGAAGAGATACCCTCCATTGAATAACAACaaaaaCTACATCTTCAGATAGTCTACGACTTGAACAAAAGAATTTACTCAGAAGGAGTTTAGACACTTTTGAAATTGCGGCAGATGCACAAAATGAATACACAAATGAGAAATAAAATCA…	scaffold_249071	1
scaffold_24925_4235	1	301	21	7	1	AAT	AATAATAATAATAATAATAAT	NA	1	1	2	45	173	ACTTTCAGAGCTCACCCTCATCTTTAAACAAAACAATAATTTTCTAACCCTCAGCCTTAAAATTTATTTTAAACTGATAGATAATTAaataataataataataataatCAAACTAatatatGATTTGAAGTTTTAGGAAAGCTTAATTGTTTTCTTAATGTGTCGCTGGAGCA	ACTTTCAGAGCTCACCCTCA	TGCTCCAGCGACACATTAAG	67	45	214	20	386	20	58.278	58.274	3.86	1.85	3.44767	B	621	GTAAATTGTTTACTGCATAAttttttGAATCAATTCCAAGGTATCTAAAATATGATTATAATAATTAAGaaaaaaTGACCAAGTTATCCTTAATTTCTCTATTAAAATATTTGAATTCAATCATTAAACTTGATATCTTTAttttttATCatatatACAAATGAtttttGATTTTATTACAATTTAAACAATTCTACCCTATCTCCTGTAAGTACTTTCAGAGCTCACCCTCATCTTTAAACAAAACAATAATTTTCTAACCCTCAGCCTTAAAATTTATTTTAAACTGATAGATAATTAaataataataataataataatCAAACTAatatatGATTTGAAGTTTTAGGAAAGCTTAATTGTTTTCTTAATGTGTCGCTGGAGCAAATATAGGTACAA…	scaffold_24925	4235
scaffold_249824_74	1	301	27	9	1	ATC	CATCATCATCATCATCATCATCATCAT	NA	1	1	4	56	338	TCGACAGCACTGTTCTAACTCTAAATCCTCCTTCAATTTTCcacacaGAAAATGATTTCGGATGTCCACGATGTTCACcatcatcatcatcatcatcatcatcatCACCCTCCTAtttttGGCACTCACTAAATTCCAAACCATTTGAGTTGTCCTTAAAGAAATGAAAATGAATCAATGAGCAAAATaaaaaTGGAGAAAATGTTTaaaaaaaaaCGGAAAACGAAGACaaaaaTGCTAAACTCAAATTCAAacacacCGGTTCGGGCTACAGCCGCcgcgcgCCGCACCTTCGCTCCGCTCCGAACCATCATCGtcatcatcaTTGCCGCAGGACA	TCGACAGCACTGTTCTAACTCT	TGTCCTGCGGCAATGATGAT	56	213	223	22	560	20	59.115	60.107	3.24	2.45	2.99233	F	627	AATCCAAATTGTGCATTGGGGAATATCTGAAGCTTATTACAACAAAACAAACTTATTGGTCGATAGGTTGTTTAGAGTTTTGACGGTTTCCCAGGTTTAGGAATAGGTATTGCCTTAAAATTATATTTCCACTTATAACGAATATTAAAACCATGAGACGTTTTAAAGAACAATCCAATGTGAACACCTTCaaaaaCTTTATCACAAAACTTAGAAGCATTTTCGACAGCACTGTTCTAACTCTAAATCCTCCTTCAATTTTCcacacaGAAAATGATTTCGGATGTCCACGATGTTCACcatcatcatcatcatcatcatcatcatCACCCTCCTAtttttGGCACTCACTAAATTCCAAACCATTTGAGTTGTCCTTAAAGAAATGAAAATGAATCA…	scaffold_249824	74
scaffold_249900_864	1	271	54	8	2	ATC	TGATGATGATGATGAGGATTAGGCCCTGCTTGATGATGATGATGATGATGATGA	NA	1	1	3	19	217	CTGTGCCAAGCTTGCAGAACTCATATCTATCACTTGATCTACTGTTTCTGCAATGTGATGAtgctgctgcTACTTTTGCGctctctTCATGATGATACTCCTCTGTTCTGTtgctgctgcCTGTtgatgatgatgatgaGGATTAGGCCCTGCTtgatgatgatgatgatgatgatgaTGGTGGTGAATTTAGGGGATGCCAGAAGGTGGAGTATCG	CTGTGCCAAGCTTGCAGAAC	CGATACTCCACCTTCTGGCA	104	19	147	20	363	20	60.318	59.176	3.01	4.92	1.14255	G	624	acaacaacaacaacaAAATGCCACTTGTCCACGGATACCGGAATCGTAGGAGCGAGGAGCCACGCCATCACCAAATGGAACCAAGcaacaacaaATaaaaaaaCAAAACTATAAAGAATCACCCTAAGATATCGGGCGATCGGGAGCTGTGCCAAGCTTGCAGAACTCATATCTATCACTTGATCTACTGTTTCTGCAATGTGATGAtgctgctgcTACTTTTGCGctctctTCATGATGATACTCCTCTGTTCTGTtgctgctgcCTGTtgatgatgatgatgaGGATTAGGCCCTGCTtgatgatgatgatgatgatgatgaTGGTGGTGAATTTAGGGGATGCCAGAAGGTGGAGTATCGAAGGGGATATCAGtatataCTTTTGCTGGGCTTGTC…	scaffold_249900	864
scaffold_250549_396	1	301	24	8	1	AAT	AATAATAATAATAATAATAATAAT	NA	1	1	11	27	258	GCATGTCGCGATCATCACTTAAACTGAGTTGACAATAATAAGTTAAAaataataataataataataataataaaaaaaaTAAAATATAGTGAAAATACTAATTAAAGTGTTGTGCTTTTATAGGAATaaaaaTATAtgtgtgCCTATTCCTACATTAAAATTAGTTTTATCACAAAATGTGGTGGATAATTGTACTATAGGatatatCAAGATTAGCTGCAAAAGTCACGGAAACCGACTTGTTGTCAACAGGTAGGC	GCATGTCGCGATCATCACTT	GCCTACCTGTTGACAACAAGT	27	166	254	20	511	21	59.067	58.428	3.16	3.16	3.50539	F	624	ATTGACTTCCATCACATCACAGGCAGTGTTTTCGTTCACAGAAAGCTTACACTTCAGTCGGTGATTTGGATAACTTTACGGATTCCATGATTCAGTACGACTCGAACGCGCCGGCCGTGCTGAATATAACTTCGATCGGATTAAACTGCAAATCGTTCAAATTAAtttttCTTTCCCTATAAATTaaaaaaaaTTAATATACACGCGACATAATACGAGGACGGAAATTGTGaaaaaaTGTATCTTAAAGTTCGCATGTCGCGATCATCACTTAAACTGAGTTGACAATAATAAGTTAAAaataataataataataataataataaaaaaaaTAAAATATAGTGAAAATACTAATTAAAGTGTTGTGCTTTTATAGGAATaaaaaTATAtgtgtgCCTA…	scaffold_250549	396
scaffold_250571_333	1	301	21	7	1	ATC	ATGATGATGATGATGATGATG	NA	1	1	4	94	308	CCCAAGGTACTCCCATCCAATAGTAAAGCTCGACACGTATATCGACAAGACAACCTACAACTTCTAGTACCACACGACTCACGTTGGGCCAATATTATTCCTTCTTTATTATGCatgatgatgatgatgatgatgACGGGATGGAATGGTAGAAGTGGAGGTTTTGAGGAGGATTGAGGAAGCTTTCACTTCGTGTCTAGTAAAAGTGGAATAATATCCGTGTagagagTGCTATAGCGTAATTTTATTCATTTAGCTATCCAGGAGATGGaaaaaCTATgacgacgacgacGAGACTAGCGACTCAC	CCCAAGGTACTCCCATCCAA	GTGAGTCGCTAGTCTCGTCG	94	153	187	20	494	20	58.705	59.975	3.53	5.12	1.32028	F	621	TCTTTCATTTATATGCAACAAAAGATAATTTTGTGCGGCATTGCATTTTGCTGATATGCTCTCGCCTTCAATTTCTGCTTTTACttttttGCAATCGGATTTGCTTCGTTAACTCTAAGCACTTGAAGGCAAAACGAGCTAACTCTCAtttttCTcccccTAGATCAACCCTTTCCAACTAACTACCCCAAGGTACTCCCATCCAATAGTAAAGCTCGACACGTATATCGACAAGACAACCTACAACTTCTAGTACCACACGACTCACGTTGGGCCAATATTATTCCTTCTTTATTATGCatgatgatgatgatgatgatgACGGGATGGAATGGTAGAAGTGGAGGTTTTGAGGAGGATTGAGGAAGCTTTCACTTCGTGTCTAGTAAAAGTGGAATA…	scaffold_250571	333
scaffold_250588_157	1	301	21	7	1	AAT	ATTATTATTATTATTATTATT	NA	1	1	4	61	246	GTTTACGCTTGAGCCGCAAATGAAAGTGAAAATGttttttttttCACTtgtgtgAGaaaaaGTGAAATCACCAAAACAACCattattattattattattattACTGTAAGTTGTAagagagAATGTTAGCAAAAGGACACTAGACGACTCGCGCCTAATGGGCGAAAGGATTAATTACAGTCCCCGTGGCCTTTGAATTTGATTAACGAAGTCTAGTTGAAGTTGAAACCGCTTCACCTTCTCTGC	GTTTACGCTTGAGCCGCAAA	GCAGAGAAGGTGAAGCGGTT	61	124	220	20	465	20	60.041	60.604	3.68	4.44	0.644756	F	621	CGGTAACATTTGTATAAAATCACGTAAAGCATAAACTTTAATACTAAATTCGTTAGTATTTCAAACaaaaaaaTTGGAATTAATGGCCGCACGATAAATaaaaaCAGATTACACaaaaaaaagtgtgtgtTTCCTTAATTTTGCGGCGGCCGGCGCAGCGCAAGCTTATTAAAGCGAGCCTATAAGTTCGAGCGAGCAAAGTTGCTGTGAGTTTATAGTGTTTACGCTTGAGCCGCAAATGAAAGTGAAAATGttttttttttCACTtgtgtgAGaaaaaGTGAAATCACCAAAACAACCattattattattattattattACTGTAAGTTGTAagagagAATGTTAGCAAAAGGACACTAGACGACTCGCGCCTAATGGGCGAAAGGATTAATTACAG…	scaffold_250588	157
scaffold_251741_717	1	301	78	26	1	AAG	TTCTTCTTCTTCTTCTTCTTCTTCTTCTTCTTCTTCTTCTTCTTCTTCTTCTTCTTCTTCTTCTTCTTCTTCTTCTTC	NA	1	1	3	0	161	GGTgagagaTGCTTGGATGGTttcttcttcttcttcttcttcttcttcttcttcttcttcttcttcttcttcttcttcttcttcttcttcttcttcttcTAAGGGAAAGACTAATCGAGCTTCTTGAAGCCAATATCGTTGGCGTACTCCCTGAAGCACTG	GGTGAGAGATGCTTGGATGGT	CAGTGCTTCAGGGAGTACGC	0	42	280	21	440	20	59.789	60.738	3.55	4.42	1.94917	F	678	TTTATATTTGTCGTCATGTTGCTTTCGTTTGTATTGTTACACATTGTCTTTGCCAGTTTCCACTAGTCACTTGTTGTCTTAACTGATGCTAGTGatatatTGATAATAATTACGCTGTTTTGCTGTGCATAGGGCCCTAAATTTAGATCTTGTTATGtttttttATTCGCCTGAGAGCTTAAATAAGATTTAGATGCATTGCAATTGTGTATaaaaaTAGTCACAGAATATCTTTAAGGTTAACCAAAGCACATTAAGTTGTTCTTATTTAATCTGTCAGGTgagagaTGCTTGGATGGTttcttcttcttcttcttcttcttcttcttcttcttcttcttcttcttcttcttcttcttcttcttcttcttcttcttcTAAGGGAAAGACTAATCGAGC…	scaffold_251741	717
scaffold_252033_699	1	301	27	9	1	ATC	GATGATGATGATGATGATGATGATGAT	NA	1	1	4	49	250	TcacacaGCTAGCAAAGTGCGGAGTAGAGACAAGCAGATGTCAAATTATGTACGCCAAATGCGCCAAATGAATCCTAGAGAATGAGCACAGAATTGATTATCCTTTAATTCAGCGTAGGGATTTCGACATGGCGTAGTCCAATCAACGATCCACgatgatgatgatgatgatgatgatgatGACGATGATTatggtgatggtgatggtgATGCACCGAACGCTGAACAGAACACTGAACACCGAGGACTC	TCACACAGCTAGCAAAGTGC	GAGTCCTCGGTGTTCAGTGT	134	49	147	20	396	20	58.771	59.325	4.4	3.55	1.90396	F	627	ATGTGCAAATCAAAATGAGGAACAGAACAAAATCAAAAGaaaaaaaaaTAGGAATTtaataataaaaaaaaaaaTACGTACCAAAATACAGTTGAATAAATCCTTGAATAGaaaaaaGGGAAGATTCaaaaaaaaaaTAAGTTGATTcacacaGCTAGCAAAGTGCGGAGTAGAGACAAGCAGATGTCAAATTATGTACGCCAAATGCGCCAAATGAATCCTAGAGAATGAGCACAGAATTGATTATCCTTTAATTCAGCGTAGGGATTTCGACATGGCGTAGTCCAATCAACGATCCACgatgatgatgatgatgatgatgatgatGACGATGATTatggtgatggtgatggtgATGCACCGAACGCTGAACAGAACACTGAACACCGAGGACTCATT…	scaffold_252033	699
scaffold_2524_6559	1	301	21	7	1	AAG	TCTTCTTCTTCTTCTTCTTCT	NA	1	1	2	42	192	CATGAGACTTTAGGCGGCCATTTCCAAGAATAGCAAGTGTTTCAGCaaaaaaaaGACGTCCTTTCATTTACTTTCGTCAGCTAAATAATTTAATGGTTTTCAAAGAATCtcttcttcttcttcttcttctTCATTTATTAAAATAAGAAAGAAAGTAGGAGATAAAACAGAGCCCTGAGGCATACCAACGTT	CATGAGACTTTAGGCGGCCA	AACGTTGGTATGCCTCAGGG	89	42	192	20	383	20	60.108	60.035	5.36	4.45	0.143142	F	621	AATTaaaaaaaaCCTGTTCAAGCATTCCACATTCGTGTAGTGCTGTaaaaaaaGAAATCCCTCTACTCAACATTAAGTCTAAAATTGGGCTCAAGTTTAAACAGATGAGCATTCAAAGAAGTGCTTGTTTTCAGGTAAAATTGTTTGAGAGGAAGAATGCAACAGGTTATTTCACCATAATGAATGATAGACATGAGACTTTAGGCGGCCATTTCCAAGAATAGCAAGTGTTTCAGCaaaaaaaaGACGTCCTTTCATTTACTTTCGTCAGCTAAATAATTTAATGGTTTTCAAAGAATCtcttcttcttcttcttcttctTCATTTATTAAAATAAGAAAGAAAGTAGGAGATAAAACAGAGCCCTGAGGCATACCAACGTTTATATTGTAAATACCA…	scaffold_2524	6559
scaffold_25318_2863	1	301	24	8	1	AAT	TAATAATAATAATAATAATAATAA	NA	1	1	4	86	285	CCGCAGAAACCTGTCGATCATTAATAATTTATAATATCCTAAAGCGttttttAATTTTATAGTACCTACGGCAAAGGATCAATACAATATCTCAAAGAAAGCCATCGTTAAGTTCTTGTATTATACTTTATTTTAGAGATCTGAAGTTGGTGTtaataataataataataataataaTACTTGGGaaaaaaGGAAtttttCTTTCTCTTTGGCTCTTTGAGAAACGTACATAAGGGTCAAGTTCAAAATTTTCAAATaaaaaaTCGTCACACTTTACGTAATccc	CCGCAGAAACCTGTCGATCA	GGGATTACGTAAAGTGTGACGA	133	86	148	20	432	22	60.39	58.163	2.92	4.2	4.22677	F	624	GGTGGACTTTTATTGCTCAATAGATTTGGAATTCACTAAAtttttCGAGATATTGCTTTTGTGAGATATTGTAGTACATATTTTGATATTTTGTACTTTTGGAGATATTGTACTCTTTGAAGATATTAGGCAAATATTTAGTACATACCGCAGAAACCTGTCGATCATTAATAATTTATAATATCCTAAAGCGttttttAATTTTATAGTACCTACGGCAAAGGATCAATACAATATCTCAAAGAAAGCCATCGTTAAGTTCTTGTATTATACTTTATTTTAGAGATCTGAAGTTGGTGTtaataataataataataataataaTACTTGGGaaaaaaGGAAtttttCTTTCTCTTTGGCTCTTTGAGAAACGTACATAAGGGTCAAGTTCAAAATTTT…	scaffold_25318	2863
scaffold_25329_449	1	287	95	11	1.5	ACT	TACTACTACTACTTCTACTACTACTACTACTACTACTACTACTACTACTTCTACTACTACTTCTACTACTACTTCTACTACTACTACTACTACTA	NA	1	1	6	7	347	TGACGTGGTAGTCAATGTCACTTATAGAGGGAACTCTTCTTATAAGATTGTAAGCAGTATTTATGATAGTTTGTTTTGGGTATTTTAAGTTGAAGTTAATGATCCTTAATGATGAAGTTGGtttttGAATCCAATCCAtttttAATTTGTCTCCTTTTCTGATAATGATTGTGTCAAGATACGGTAGTCCGTTATTTTCTTCtttttCAACAGTGAATTGAAGCTTtactactactacTTctactactactactactactactactactactaCTTctactactaCTTctactactaCTTctactactactactactactaGTGAGATAATCGGTGTGGACTGGGTG	TGACGTGGTAGTCAATGTCACT	CACCCAGTCCACACCGATT	204	7	61	22	407	19	59.374	59.625	3.41	3.34	4.00121	F	681	TTATAAGtttttGTAGGTATTCGTTGTTCAGTTAAATGTTGTTGATCGTGATGTTATTATTGACGTGGTAGTCAATGTCACTTATAGAGGGAACTCTTCTTATAAGATTGTAAGCAGTATTTATGATAGTTTGTTTTGGGTATTTTAAGTTGAAGTTAATGATCCTTAATGATGAAGTTGGtttttGAATCCAATCCAtttttAATTTGTCTCCTTTTCTGATAATGATTGTGTCAAGATACGGTAGTCCGTTATTTTCTTCtttttCAACAGTGAATTGAAGCTTtactactactacTTctactactactactactactactactactactaCTTctactactaCTTctactactaCTTctactactactactactactaGTGAGATAATCGGTGTGG…	scaffold_25329	449
scaffold_253305_390	1	382	21	7	1	AAG	CTTCTTCTTCTTCTTCTTCTT	NA	1	1	2	71	204	TGGCGCCCAATGCTTAGTTAtttttaaaaaTTTTAATTTAACCaaaaaTATCTCAAAGAATGTTCATTATTGTAAACTTAAACGACTTCTGcttcttcttcttcttcttcttTTTTGGAAATAAAAGTGAAACTCACAAATCAAACAACACAGAACACaaaaaGCTATAAACCTTTATAAGACATACCGAGCGGCATGATCAAA	TGGCGCCCAATGCTTAGTTA	TTTGATCATGCCGCTCGGTA	71	72	291	20	494	20	60.035	59.823	2.24	4.02	0.21187	F	621	CCTGCCAGATAGATGAATACTAGTGCCCTGCCAGATAGATGAATAATATTTGTCAAATTTTAAATATTAAAATATTCTCTTCAATCTaaaaaTATTCCATGTTGAATTTaaaaaaCAAAAGAATTCAGTCACAGAATCAAGTATGTTAATATCCATTTATACGAGTATATCATAATaaaaaGAATTTATTTTAttttttAATAATTCGGAAGCTAAAATTCCAATTAACATTAAAATTTaaaaaaaaaTATaaaaaCTCTAAATCAATACCAAATATAGAGAAAATTAAATGGCGCCCAATGCTTAGTTAtttttaaaaaTTTTAATTTAACCaaaaaTATCTCAAAGAATGTTCATTATTGTAAACTTAAACGACTTCTGcttcttcttcttcttctt…	scaffold_253305	390
scaffold_253444_1	1	82	21	7	1	ATC	GATGATGATGATGATGATGAT	NA	1	1	4	33	167	CCCATCTCCAATGACTACATGGAATTATTCATTAAATGAATTTTGAGATTAAGACgatgatgatgatgatgatgatAATAATACATAATACTAAAACTTATCAATTTATAATGGGAATATAAACTGTTGGTATCTTAGGTGATATTTCGTATCTTCAAACGAGCACT	CCCATCTCCAATGACTACATGG	AGTGCTCGTTTGAAGATACGAA	33	69	27	22	193	22	58.252	58.091	3.66	3.85	7.65751	A	621	CAGATAGAGCAAGATTATGGTATTACCCCATCTCCAATGACTACATGGAATTATTCATTAAATGAATTTTGAGATTAAGACgatgatgatgatgatgatgatAATAATACATAATACTAAAACTTATCAATTTATAATGGGAATATAAACTGTTGGTATCTTAGGTGATATTTCGTATCTTCAAACGAGCACTTAGATATTACTATAATAGCTATAGATTAGTTTAATCACTTACATGAATCAGattattattTTTGAACTAAATTTAAGTTTAGTTTATCAAGACAATGAATAAGATTTAAGGTATCAGCTTTGAACTTTTAATATCAATCACAACTCAAGGGTTCtttttAtttttCCAGTTTTAttttttttAATTGCTTTATCTAGATCTAGATA…	scaffold_253444	1
scaffold_253764_805	1	322	21	7	1	AAC	CAACAACAACAACAACAACAA	NA	1	1	4	80	331	GAGCAGAGATCCGGGCTTGCTGCTTTTGCTTCTGCTGCTTTTCCTGCTGCCGTTGCTGGTGTTGTCTTCACGCTTGTTCTTCTTATCGATANNNNNNNNNNNNNNNNNNNNNNNNNNNNNNNNNTATTAATGTTTCCATCGAACTATGAATCTATCACCttttttGCTTCATTCATTCTGGGATTATGCGGGTCACAAAGaaaaaGTTcaacaacaacaacaacaacaaAAAGAAGGTTATAAGAGCGGATTTAATATTTTagagagTTATACAACCTACTTAGAAGTTCTATTGAAATTTTAGTAATCACCCAACATCAGAGGAATTGGA	GAGCAGAGATCCGGGCTTG	TCCAATTCCTCTGATGTTGGGT	189	80	114	19	444	22	60.227	59.351	4.01	4.51	3.87681	F	621	ATCCTTCTGAGAAGTTTTATATTTAATGGAATGaaaaaaTGAACTCCCACTTAAAATTGCTTTGCGCTGCTGTGTAAGTTATTTATATCTaaaaaTTGCATTCCATCCGGACGGAGCAGAGATCCGGGCTTGCTGCTTTTGCTTCTGCTGCTTTTCCTGCTGCCGTTGCTGGTGTTGTCTTCACGCTTGTTCTTCTTATCGATANNNNNNNNNNNNNNNNNNNNNNNNNNNNNNNNNTATTAATGTTTCCATCGAACTATGAATCTATCACCttttttGCTTCATTCATTCTGGGATTATGCGGGTCACAAAGaaaaaGTTcaacaacaacaacaacaacaaAAAGAAGGTTATAAGAGCGGATTTAATATTTTagagagTTATACAACCTACTTAGAA…	scaffold_253764	805
scaffold_25380_1724	1	301	21	7	1	AAC	TTGTTGTTGTTGTTGTTGTTG	NA	1	1	4	23	149	CCTGAACAACTCGTCCCACAAAGATGGTATAATAATTGGTCtttttACAACATGCAGGTAAATCAattattattATGTAGtttttttgttgttgttgttgttgttgCTTTTGCTACCTGTGAGGAAACTACCATGTCTGGGctctctgg	CCTGAACAACTCGTCCCACA	CCAGAGAGCCCAGACATGGT	65	23	216	20	364	20	59.894	61.27	4.17	3.55	1.37638	F	621	GGCAACTCAAAGATAGGGATGCCCATCATCTcacacacaGGGAATCTTTGTCAAATTAAATCCCCATCGAATGCAACAGTCAAACTTTTAAATAAatatattttttACTTGTGGCAAGAACAGTGTACAAAATTTCCCATTTGAGGTAAACTCATTTCCTGGCATCTTCATTTACATGATGGTATTCGGTTTCCTGCTTGCCACTTGCTCCTTTCCCTGAACAACTCGTCCCACAAAGATGGTATAATAATTGGTCtttttACAACATGCAGGTAAATCAattattattATGTAGtttttttgttgttgttgttgttgttgCTTTTGCTACCTGTGAGGAAACTACCATGTCTGGGctctctggggggAAATTTTCATTTCGTTTCAAAAGTAGAAAtt…	scaffold_25380	1724
scaffold_255008_265	1	301	21	7	1	ACG	CGTCGTCGTCGTCGTCGTCGT	NA	1	1	3	78	238	CGCAAACGTCagagagTAGGTAGGTTGGAATACTCATCAAGAATATCAAGAATGCAAAATTAAATCGGAAAGGAGGTAGAAAATATTTTATGTCTGTAcgtcgtcgtcgtcgtcgtcgtTTTACGTATGTAAGTCTTACTTGTTTGTACATTATGTATAACCATCAGAAATGAGTCAACTTATAGTCTGTACAATTCGCTTTATACCAGTTAAAGTTCGTGACAGAATGCGATGCGAC	CGCAAACGTCAGAGAGTAGG	GTCGCATCGCATTCTGTCAC	78	99	203	20	440	20	58.381	59.974	3.18	3.67	1.64437	F	621	GAAAGAGTCCGTTAGAAAAGAAGCTCTAAACTGCGAAGGCCTGCTGctctctAGACCAGAGCATGATGGCAACTGACTGGAGGGAGAAACAAACTGGGAACTTcccccTCCAGATGCGcccccTCTTcccccTCTACCCACCCAACTCACcgcgcgGGAAttttttCAAATAAGTAAGTTTCTCTGTATCACCCTGtatataCGCAAACGTCagagagTAGGTAGGTTGGAATACTCATCAAGAATATCAAGAATGCAAAATTAAATCGGAAAGGAGGTAGAAAATATTTTATGTCTGTAcgtcgtcgtcgtcgtcgtcgtTTTACGTATGTAAGTCTTACTTGTTTGTACATTATGTATAACCATCAGAAATGAGTCAACTTATAGTCTGTACAATTC…	scaffold_255008	265
scaffold_2551_3188	1	301	21	7	1	ACG	CGACGACGACGACGACGACGA	NA	1	1	3	33	168	TGCGAATTTCTACCACGGCAACCGCTTTTGAATTTTCCATCTCCGACGAAGACcgacgacgacgacgacgacgaTGACTTCTACGTGATGTGAACAATGCCTTATAGAAAGCAGTAAAACtttttGTTtcgtcgtcgTTCGGTCGGTGTCGCTTCGGTCGTTAAAGGT	TGCGAATTTCTACCACGGCA	ACCTTTAACGACCGAAGCGA	33	74	248	20	415	20	60.321	59.685	5.69	4.93	0.635793	F	621	GCACCTCTGTATAACCTAGTTCATTAGGAACTGTCAGTGAAAGATGGAAATTTGTGATAGTTCATTGCCACAAGCTGCACAAGGCCACaaaaaCTCTACaaaaaGTCGACAATCTATATTCACAGTCAAGTTGGTCGGTGTTATTGCAAAGAGGACATTAAACACAAACACCGTTATAGGGAAGAAAATAATACAAAGTGCTACTGCACTGCAAACTACCGACTATTGACTAAAATTGCACCTATACTGCGAATTTCTACCACGGCAACCGCTTTTGAATTTTCCATCTCCGACGAAGACcgacgacgacgacgacgacgaTGACTTCTACGTGATGTGAACAATGCCTTATAGAAAGCAGTAAAACtttttGTTtcgtcgtcgTTCGGTCGGTGTCGC…	scaffold_2551	3188
scaffold_255550_378	1	499	24	8	1	ATC	ATGATGATGATGATGATGATGATG	NA	1	1	3	77	253	TGTGACCAGACCATACAGAGTATAGGGTCGAAGAGGTGCATCTCTGTGTCGACACATCTGGGCTATACTCAACTCTTGGGTTCCTCTTGGATTCCTCTTAActctctGGCACAGTCTATTCGAAGAAGGACatgatgatgatgatgatgatgatgATAATAatgatgatgatgCCTTTGTGTAAATGTTGTGAACAAATATTTTCTCAGTACATAATATCAAGGGCTACGAACCTTAGGTACAAGGAGGACGT	TGTGACCAGACCATACAGAGT	ACGTCCTCCTTGTACCTAAGG	110	77	368	21	620	21	58.11	58.545	3.24	2.69	5.34405	B	624	TGATTCACTTATGGTATTGAGGTACAGGatatatCCTTGGAAGCTTTAATTCACCTATTCTAATCAATTTCATATAAACTACAATATAATGATAAAATAAATACTTTTCCAAATGAGAAAAGTCTCTTAGTTACTTttattattaAGAAACTaaaaaTACaaaaaTTGAAATAGaaaaaGAGTGaaaaaCAGaaaaaGAACAAGTTTTCTCTAAGAATTCAGGATATTTATCTTTCATAGGTTCTAGGACAATAGTACACGTACGTACAGTACATTCAGTAAGTTGGTCGTCCTGTTGGTTGTCGTCGTATCTTTCTTAAGAGTTGaaaaaCCATAACCACAGCAAAATTGAAACCATTTAGTAAGATGTGACCAGACCATACAGAGTATAGGGTCGAA…	scaffold_255550	378
scaffold_255619_17	1	301	21	7	1	ATC	GATGATGATGATGATGATGAT	NA	1	1	4	43	322	GCAACCCACTACCACTGACAACAAAAGCAGCAGTCATGGCGGTGGGCGGTGGTTTTGGTTGTAgatgatgatgatgatgatgatGAAGGCAACGATACCAAAATTCCATAAAATATCCTTATGTGGGAGTTTTGATGTACACTACACATACATGCTTTATCCTTAAGGTACTAGGTGATATCAGTTGCCTTTTAATAGAACATCTACTATAAACGACAACTCGCCaaaaaaaaaaaTAAAGTTTAATCaaaaaGCTTATGAAAGTTTacgacgacgATGAAGACGTTGACGAAAATGAAAATGACTTCACAACTACGGACCC	GCAACCCACTACCACTGACA	GGGTCCGTAGTTGTGAAGTCA	43	217	238	20	559	21	59.892	59.658	3.58	3.41	1.45	F	621	ATTCTGATACAGAACATTGTGTCCCGCCTGCCTGCATTTATAAAAGAAGGATAATCGAAAAGGAGAGCATTgtcgtcgtcAtcgtcgtcgtcgTTTGCGTAgttgttgttGTCCTTCGTAGTAGTCGtttttCGTTTGCCATTGCCAGTGCGGCACAAAATTGAGTACCAAATAAACCAAACACTATGCTGTGCAAATATTAAAGGACATGCTAAAGGATCAAGGAAAAGTTTAAGGGCAACCCACTACCACTGACAACAAAAGCAGCAGTCATGGCGGTGGGCGGTGGTTTTGGTTGTAgatgatgatgatgatgatgatGAAGGCAACGATACCAAAATTCCATAAAATATCCTTATGTGGGAGTTTTGATGTACACTACACATACATGCTTTATCC…	scaffold_255619	17
scaffold_255685_1393	1	301	24	8	1	ATC	GATGATGATGATGATGATGATGAT	NA	1	1	3	32	303	CCAATCCCATGGGTGGCTTAATTTTGTGATGCGCTTTCTTTTCTTAGtttttCCCACACTCATCGTCATAGTCATCGTCATCGTCaaggaaggaaggAAATCCTGAGCGAAAAGAAGACCACCAAGTTGAGTCAGGAAACCGAATATAATCGGATTTGCTAGCGTGTCAGTCGTCATTTCTTCGGAAATTGTCGATGAAGTCAGCGTTGTTGCGGCCATGACCATGgatgatgatgatgatgatgatgatGTGAAAATACGAACAGTCCTTTTATCCGAAGTCCATGGTGACAACAGAGTGGT	CCAATCCCATGGGTGGCTTA	ACCACTCTGTTGTCACCATGG	206	32	75	20	377	21	59.739	60.203	3.09	3.66	1.46421	F	624	TGACTGCAGTTTACtttttCAAAATGTCCTTCAGTTTTAtttttATCAAGTTCTGTTCTCCAATCTGTATAGGTCCAATCCCATGGGTGGCTTAATTTTGTGATGCGCTTTCTTTTCTTAGtttttCCCACACTCATCGTCATAGTCATCGTCATCGTCaaggaaggaaggAAATCCTGAGCGAAAAGAAGACCACCAAGTTGAGTCAGGAAACCGAATATAATCGGATTTGCTAGCGTGTCAGTCGTCATTTCTTCGGAAATTGTCGATGAAGTCAGCGTTGTTGCGGCCATGACCATGgatgatgatgatgatgatgatgatGTGAAAATACGAACAGTCCTTTTATCCGAAGTCCATGGTGACAACAGAGTGGTTGTGCGTGGTGGGTTTTGTAAT…	scaffold_255685	1393
scaffold_25587_584	1	281	62	14	1.5	AAT	TAATAATAATAATAATAATGATAATAATAATAATAATAATAATAATAATAATAATAATAATA	NA	1	1	3	17	225	TGACTGCAGTTCTCAAGAGGTTTTAGGGTTTAATTATTtaataataataataataaTGataataataataataataataataataataataataataataTTAATAAATATGAAACGTTCATTAAGttttttAATCAACTTTTAGTGACACTTTTGCTGttttttttttGGAAATTTATATTCCTTACATTAGTGTTTAAATCTCAGTTCTAGAGCACCCATAGC	TGACTGCAGTTCTCAAGAGGT	GCTATGGGTGCTCTAGAACTGA	17	103	243	21	467	22	58.958	59.304	3.85	3.41	4.73813	F	642	ACTTGTTATGAGAGGGAGTTGAAACTTATCGTTTtgtgtgAACCTTTGGAAAATATTTTGAACAACaaaaaTTaaaaaTTGTAGAGATaaaaaTGTTTGATTCTTGAATTTAAGGAATTACATAGGTACATTTAAGTACGTAATTTCTCTAAAAGTTaaaaaCCAACAAATTAAGGTAAACAAAGAAGTTTGAAAGAAACATAAGTGTGGAACTTACAAATCACACGTTGCAGAATTCCTTTTGACTGCAGTTCTCAAGAGGTTTTAGGGTTTAATTATTtaataataataataataaTGataataataataataataataataataataataataataataTTAATAAATATGAAACGTTCATTAAGttttttAATCAACTTTTAGTGACACTTTTGC…	scaffold_25587	584
scaffold_25628_3749	1	370	27	9	1	AAC	AACAACAACAACAACAACAACAACAAC	NA	1	1	4	93	263	ATCAGGACGACACGGGTagagagagCTTTCTTTACCTACAAACAATGTAGGGTTTGaaaaaaTaaaaaGGGAATTGAGGGGTAGATTTTCTAAATGAGaaaaaaaTACGAAAGaaaaaaCAATaacaacaacaacaacaacaacaacaacTCCACTAACAAACAACAAAAGTAATTAACCATCGATTTAAgggggTAATTGCGTTGCTGGTGCTGCTGGAAGCCTTGTTATAGTCAGGTAAAGCTCGATAGGTGGCGTGGTAC	ATCAGGACGACACGGGTAGA	GTACCACGCCACCTATCGAG	103	93	247	20	509	20	60.035	59.97	2.59	4.04	0.065136	F	627	AAACTTTGTTAACGTGTTTTACCAACCTACCCACCTatgatgatgGTGGGATTCGAAAATGAACCAtttttATCCACACCCGCCGCGCCGTCCCGTCAACGTCGTTATCACAACCACATCGCATATACTATAGACATACCGCCAGCCGGCCGCGTCGCTACAACACCATAAGGGTCGAAAAGGCTTCaaaaaGTTTTCTTCTTACCGGTAAGTCAGTCGGTCGGTTGGTTCGTTGGTTGATTCGTCATCAGGACGACACGGGTagagagagCTTTCTTTACCTACAAACAATGTAGGGTTTGaaaaaaTaaaaaGGGAATTGAGGGGTAGATTTTCTAAATGAGaaaaaaaTACGAAAGaaaaaaCAATaacaacaacaacaacaacaacaacaacTCC…	scaffold_25628	3749
scaffold_256596_646	1	301	21	7	1	ACG	ACGACGACGACGACGACGACG	NA	1	1	4	18	151	TCCTCACCTCGAAGATTCCGTATCCAGGACACATAACATCAGCTTCAGCATCATAGCAGGTATTTAAAGTATAGAAAGGAGATGCGACAACAacgacgacgacgacgacgacgGCTGGAGACATCCATCGGGGACAGGCGCTACAATACGA	TCCTCACCTCGAAGATTCCG	TCGTATTGTAGCGCCTGTCC	72	18	209	20	359	20	58.896	59.898	4.3	4.02	1.20556	A	621	AACCAAAGAACCAAACTTATTCGAACACTCTCGACTCTCGAGCTGAAGCTCAAGAAGTGATATAAACACATTCAACCCTCGTCACGTCCTTATTTGCATAAGGAGGACTTTATTCATTTtgtgtgtgAGAGTGTCATCTTGAGTGGCAAAGATTACTGTCAAACTGTTCTGCAATTCGAATTATTCACACGTCAAGCCCAGCAGCCCATCCTCACCTCGAAGATTCCGTATCCAGGACACATAACATCAGCTTCAGCATCATAGCAGGTATTTAAAGTATAGAAAGGAGATGCGACAACAacgacgacgacgacgacgacgGCTGGAGACATCCATCGGGGACAGGCGCTACAATACGAGTACTACTATAGTGACATTTAGCTTATTTTCAGATTTGTC…	scaffold_256596	646
scaffold_256912_388	1	301	21	7	1	AAG	AAGAAGAAGAAGAAGAAGAAG	NA	1	1	2	47	222	TCAATGCTGTGGCTAAACGTAGTACTCTTGTAATTGGGTTAAAATAAGCATAAATGGTTCGATAAGTaagaagaagaagaagaagaagAATGAAATAGATCgggggTTACGTGAATTGGTGTTAAAGAAAATTTATTTaaaaaGTAGGGGAGAATTGATGACACCCGTGATAATTTTGTGAACGtatataAGACAATCAGTTGTAAGCGATGTTTGTGACGC	TCAATGCTGTGGCTAAACGT	GCGTCACAAACATCGCTTACA	47	113	234	20	455	21	58.109	59.806	3.99	2.41	3.08453	F	621	CAAATCGACTCTTAAGAGTAAGGTTTGACCAAAATTACTCCGAACTAAGGAAAATAGAAGACAGAATACCACAAGGAAGTTTCCTAGGACCAACCTTGTATCATATTTGTATTAGTATTTAGTAAATATTTATCTAGAACTATTGTAACTTAAGACTAAAAGATTagagagTTAAGAAAGATTGTACAAAAGGttttttCTAATTGCCGAGATACTAAGGTTGATAAATCAAGTCAATGCTGTGGCTAAACGTAGTACTCTTGTAATTGGGTTAAAATAAGCATAAATGGTTCGATAAGTaagaagaagaagaagaagaagAATGAAATAGATCgggggTTACGTGAATTGGTGTTAAAGAAAATTTATTTaaaaaGTAGGGGAGAATTGATGACACCC…	scaffold_256912	388
scaffold_257142_1	1	211	21	7	1	AAT	TAATAATAATAATAATAATAA	NA	1	1	4	62	293	ATCTGAAgcgcgcACTTAGAGTGCTTCAGATTAATCTGGATGACCTTCAGCGCGttttttAATTAtttttAGCTGCAGAGCTGGGGCCTGGCAACTCGCTGGGGATCTCGAGTCCGCTTATAACATCGTCAACCTCGACGTTGTCATCAGCCTTGTCGGTGTCCGTTCCCCGACTATGCAGAATTTTAATtaataataataataataataaCTAAGTTTGTATTCGGCCTTTTCGAGAGGCCCTAGACTCTCCTCGCTAATCTTCAGAAGGTAAGAGGTGTTGGTCTTCTGCG	ATCTGAAGCGCGCACTTAGA	CGCAGAAGACCAACACCTCT	170	62	21	20	313	20	59.827	59.966	2.1	3.69	0.20754	F	621	CTAAGGAAAACTCTCAGATTATCTGAAgcgcgcACTTAGAGTGCTTCAGATTAATCTGGATGACCTTCAGCGCGttttttAATTAtttttAGCTGCAGAGCTGGGGCCTGGCAACTCGCTGGGGATCTCGAGTCCGCTTATAACATCGTCAACCTCGACGTTGTCATCAGCCTTGTCGGTGTCCGTTCCCCGACTATGCAGAATTTTAATtaataataataataataataaCTAAGTTTGTATTCGGCCTTTTCGAGAGGCCCTAGACTCTCCTCGCTAATCTTCAGAAGGTAAGAGGTGTTGGTCTTCTGCGGACCCTGCCAAGGCATCAAGGCGGATGCCTTGGCAGGGTCTGTCTTATTTTCTGCCTTACCCCGGTATATCAGCTCTGCCGGGGCT…	scaffold_257142	1
scaffold_257672_367	1	367	27	9	1	AAT	ATAATAATAATAATAATAATAATAATA	NA	1	1	4	84	321	ACCACTGTTTGCTTTCAATTCGTTACTTAACACTTTCAGACACTTTAAAATTAACCCCATCTACAAATAAACCCAATAATAAAATTGTCTAGCCAAAATAAAATGCGTGGCAGTATAAATACCTacacacTCATaaaaaTATGAAATTATTGaaaaaTTTTACACTTTAAAGGACAACGACAATGACGCCataataataataataataataataataCAACGTTATGTTTATACATTAAGCAATTaaaaaaaaaaaGaaaaaCAAGTTTTAATTTATCCTGCATCATTTTCGAAATCATGTTGACACTGAGCTGCAACAGT	ACCACTGTTTGCTTTCAATTCG	ACTGTTGCAGCTCAGTGTCA	168	84	177	22	497	20	58.294	59.821	3.34	3.58	3.88437	F	627	caaacaaacaaacaaacaaaCTGAACTTTCGAtttttATATTTGTATAGATTTAATGGAACACAATTTCttttttttttttGAAAAGAACACAAAGCAAGCATTACAGCACCTACTTAAGCTTCTTGCACTCTTATTCTGTTATCCAGttttttttCACTTTCCtatataAAGTGTACCACTGTTTGCTTTCAATTCGTTACTTAACACTTTCAGACACTTTAAAATTAACCCCATCTACAAATAAACCCAATAATAAAATTGTCTAGCCAAAATAAAATGCGTGGCAGTATAAATACCTacacacTCATaaaaaTATGAAATTATTGaaaaaTTTTACACTTTAAAGGACAACGACAATGACGCCataataataataataataataataataCAACGT…	scaffold_257672	367
scaffold_259392_60	1	301	37	7	1.5	ATC	TCATCATCATCATCATCATCAAAATAATAATAATAAT	NA	1	1	4	17	135	aaaCTCCCGAAGAAGCACAAAAGATATCAATCAGCTTAGATTAAGTTTTGTTTTCTTCTtcatcatcatcatcatcatcaAaataataataataatATTGACTGACAGTTTTGTCGTGCATCTCCATCAATAGCT	AAACTCCCGAAGAAGCACAAA	AGCTATTGATGGAGATGCACGA	38	17	242	21	376	22	58.35	59.633	2.83	4.35	5.01691	F	621	ATGATCAAAATAAAGATGACAATGAATATCAAATCCCTATaaaaaaaTCttttttAATTTTAACAATACCAAATTACATGATTCTTTGCATGATGTCTCCATTATTCTTTTCCTTTCCAAATTTTGTGTTGTTCtttttttAACTCtttttAAGTCTTCACTTCAATGAGCTCAATTTTGATGCTTTAACCATCATCAGACAGACAGTGAGCTACtatataCCTATATGTACCGTCTATaaaaaCTCCCGAAGAAGCACAAAAGATATCAATCAGCTTAGATTAAGTTTTGTTTTCTTCTtcatcatcatcatcatcatcaAaataataataataatATTGACTGACAGTTTTGTCGTGCATCTCCATCAATAGCTTTGGATCTAtttttCtttttttt…	scaffold_259392	60
scaffold_2600_3897	1	293	29	7	1.5	AAT	TATATATGTAATAATAATAATAATAATAA	NA	1	1	3	35	345	TGGTTTGGAGACCAACGAAATTCAAGCTTTTATTACACCGGAAAGGATTaaaaaCTtatataTGtaataataataataataataaTCTAAAATTTCAAAtattattatTGCATTCAAATCTCAAAAGCTGTTtatataTTTTATTTACAACTAATAAATTATTATGTAATAGTAAGCtttttAACTATACaaaaaTATAAAATTTGtttttATTTAtttttATATAAATGCACTTTTATTAAAATCTACTAAAAGTAAATATACTACAGAGATTCAATAAAATTaaaaaaaaaaaaaaCAAACTATGTAACTTAAGTATAAAACTATGTCCCGCAAACCTCTGTT	TGGTTTGGAGACCAACGAAAT	AACAGAGGTTTGCGGGACAT	35	240	237	21	581	20	58.061	59.89	2.17	3.06	3.04932	F	621	AAAATTAAATCGGCCATTAATACAAAATAATATaaaaaTCTTAGCTCATTTAGTTTGGTTGGAATCAGTTGCGCGAGAgtgtgtGCTAACCTGATGTCTCGCAGTGTATAATAGTGcccccAAAACTACCGAACACTTAAAATATaaaaaTAAAAGTTATACATTTCTAGTCACTTCCtttttttAAATAAATGaaaaaGCACCCAatatatTCATCAATGCAtttttGCCAGTAATGGTTTGGAGACCAACGAAATTCAAGCTTTTATTACACCGGAAAGGATTaaaaaCTtatataTGtaataataataataataataaTCTAAAATTTCAAAtattattatTGCATTCAAATCTCAAAAGCTGTTtatataTTTTATTTACAACTAATAAATTATT…	scaffold_2600	3897
scaffold_260354_363	1	387	28	7	1.5	AAT	ATATATTATAATAATAATAATAATAATA	NA	1	1	3	57	296	TGACAGATCACGAGGGATTTCAGACATGATGTCAAAGTGAAAGATGCTCAGTATGCTTTGACATTTCATCATAGAGGAAatatatTataataataataataataataTATTTTCTCTATGCATTTCATCATGAATAGACTTACTAACGAGCAATGTTTGCAAATCATTGAATTTTATTACCaaaaaGTTGGCAGAAAATCCGCttttttATCGaaaaaTTTTGTTCAGCGATGAGGCTCATTTCTGGTTGAATGGCTACGTAAATAAGCAAAATTGCCACATTTGGAGTGAAGAGC	TGACAGATCACGAGGGATTTCA	GCTCTTCACTCCAAATGTGGC	57	168	308	22	603	21	59.168	59.799	2.69	5.01	4.03247	F	621	CCATGGTTTGATTCACACGTTaaaaaCTTaaaaaTCAAAAGGAACAAAGCTTGGATAAAGTACAGTCAAACATGAACtgatgatgaTTATAGGACGTTCATTACAATAAAACAACTTTTCACTGACTACTCTTACGAGTACATACTATATGGTGACTACAATCGGAAAATTGAATTAAACCTTaaaaaTAATCCTGATAGtttttGGAAATTGGGAAATTTGGATGTGGGTACCCTAACTCAATGACTGATTCGACATCAAATAAAGGGTGGtttttttGAGGTTAGGATTTTCAGGCATTAGTATTTGACAGATCACGAGGGATTTCAGACATGATGTCAAAGTGAAAGATGCTCAGTATGCTTTGACATTTCATCATAGAGGAAatatatTataata…	scaffold_260354	363
scaffold_260776_1	1	278	86	12	2	ACT	TACTACTACTACTACTACTACTACTACTACTACTACAAACTTTATTTTCAATAGTGTTCGTCTAGTTTATCGGGTTTATATATATA	NA	1	1	2	74	297	CAAGGAGTGAATTGCGTCCATATAATCTTTGAaataataattttttttttttttttAAATTTACAAATAGCAAATTTAATGCTAAATAATTATAtactactactactactactactactactactactacAAACTTTATTTTCAATAGTGTTCGTCTAGTTTATCGGGTTtatatatataAACCAGAGAAAACCACATATTTATTTCTTAAAATTACTTATGTTTAAAATAATTGTTTTATTGGTCCGTAATTCAATAGAAATaaaaaaaTGTGTATACGCCTCAGTGAACCTTTGT	CAAGGAGTGAATTGCGTCCA	ACAAAGGTTCACTGAGGCGT	74	97	184	20	480	20	58.477	59.82	4.02	5.68	1.70307	G	636	AAGTTTTACAAAATAAGGGGATGAGAGCAATTCTATGTTGTAATCGTTATACGTCTATGAGTTATATGTTAAATACCTTGAACTGGTTTTCTGTAAAGCAAAGAATTGTAATGAATACTTTTATATTTGTTTTCAAAGTaaaaaaTAATTTAATGCCTATTTATTTACAAAGAAGACTGATAACAAGGAGTGAATTGCGTCCATATAATCTTTGAaataataattttttttttttttttAAATTTACAAATAGCAAATTTAATGCTAAATAATTATAtactactactactactactactactactactactacAAACTTTATTTTCAATAGTGTTCGTCTAGTTTATCGGGTTtatatatataAACCAGAGAAAACCACATATTTATTTCTTAAAATTA…	scaffold_260776	1
scaffold_260843_1	1	130	27	9	1	AAT	TTATTATTATTATTATTATTATTATTA	NA	1	1	2	16	292	GCAACCTTGCGCCTTGTCTAAGGTGCAACATCAGCTttattattattattattattattattaaaaaaaaaaGTAGGTATTAATGTCATAAAGTCTTATAGTATTATATTTTCGTAATAATATACTGCAGAAAATATTTTCtttttttAAGTTTTATTCTTCACTTAAAAtttttttGTCAAATAAACATTTCACGAGTGATAAAATGTGGCCTCTTTAAGGTTTTGTGCATTCTGCTGACTTACTGACCGAAAGTATAAGGTAATAAACGGTGCTGCAGTGAGATAAGGCC	GCAACCTTGCGCCTTGTCTA	GGCCTTATCTCACTGCAGCA	16	209	94	20	385	20	61.235	60.108	2.59	4.41	1.34212	F	627	GTGATGTATATTTCAAACTGAGTTATAAACAATATTTTAATTATTGATTTTGAAGAAATATTCGTAATTGTTGTAAAGAACTAtttttGTGGAGCAACCTTGCGCCTTGTCTAAGGTGCAACATCAGCTttattattattattattattattattaaaaaaaaaaGTAGGTATTAATGTCATAAAGTCTTATAGTATTATATTTTCGTAATAATATACTGCAGAAAATATTTTCtttttttAAGTTTTATTCTTCACTTAAAAtttttttGTCAAATAAACATTTCACGAGTGATAAAATGTGGCCTCTTTAAGGTTTTGTGCATTCTGCTGACTTACTGACCGAAAGTATAAGGTAATAAACGGTGCTGCAGTGAGATAAGGCCATcacacaTGTTAT…	scaffold_260843	1
scaffold_260958_717	1	301	24	8	1	AAC	CAACAACAACAACAACAACAACAA	NA	1	1	11	35	250	AACAACAGCTTGCACAACATCAACAGcaacaacaaCAGCAAAAGCAGCAACAACAGcaacaacaacaacaacaacaacaaCAGCAACAGCAGcaacaacaaCAGCAGCAACAACAGCAACAACAGCAGCAAcagcagcagcagCAACAACAGCAACAGCAGcaacaacaacaacagcagcagcagCAACAACATCAAAAGCAACATCAGcaacaacaaTTacaacaacaAAATCAGGCAACGCATCAAGC	AACAACAGCTTGCACAACATC	GCTTGATGCGTTGCCTGATT	35	150	245	21	494	20	58.187	59.828	3.06	2.57	2.98496	B	624	CCTGTAGTCTCAGAAGAATCGCTTCaaaaaGAAAGCTGTGCTCAACAGAACCAACCGTTGCAACAAACCTCACAACAGCCACAGCTGATCCAGCAACAAAagcagcagcagcATCAACAACAGCCacaacaacaGCCacaacaacaacaGCCacaacaacaacaACCACAACAGCCACAACAATTGCAGCAGCTACAACAAAATACACCACTACAACAGCATACATCGcaacaacaaCATACTAAACAACAGCTTGCACAACATCAACAGcaacaacaaCAGCAAAAGCAGCAACAACAGcaacaacaacaacaacaacaacaaCAGCAACAGCAGcaacaacaaCAGCAGCAACAACAGCAACAACAGCAGCAAcagcagcagcagCAACAACAGCAA…	scaffold_260958	717
scaffold_261052_38	1	301	21	7	1	ACG	GTCGTCGTCGTCGTCGTCGTC	NA	1	1	2	67	231	GCACGTTTGTAGCTGTTGGGTTGATTGAAAgggggTCGGCTTGTGGCATGGCTTGGATCGGAGTTGGTCTTAGACAGAGGAGAAACCGAACACaaaaaaaaaCCGCATATGCTCGGCGTCGTAgtcgtcgtcgtcgtcgtcgtcGTTGTATCGTAAGTGATGGTAAGAGAAATAGAAGCTTTCCAATCGGCAATCTTTCACTAGCTATAGCAAAGCTCCTGGTGATGGCTG	GCACGTTTGTAGCTGTTGGG	CAGCCATCACCAGGAGCTTT	103	67	178	20	408	20	60.04	60.323	4.12	3.51	0.363603	F	621	CGCTCTGTAATAGGAAACAATTAAATTGAGATTGACAGACTATACAAGTGGTATTGAAGGAAAGGGGTgggggTGGAGGGCGATGGTGTTCAGAAGGAGCTGATAGAGTTTCGTTTTCGTTCATTCATCCATAAGTCCGACCAACCGACAAGCTATGCTACAGAACGACTAAAGGTTGCACGTTTGTAGCTGTTGGGTTGATTGAAAgggggTCGGCTTGTGGCATGGCTTGGATCGGAGTTGGTCTTAGACAGAGGAGAAACCGAACACaaaaaaaaaCCGCATATGCTCGGCGTCGTAgtcgtcgtcgtcgtcgtcgtcGTTGTATCGTAAGTGATGGTAAGAGAAATAGAAGCTTTCCAATCGGCAATCTTTCACTAGCTATAGCAAAGCTCCTGG…	scaffold_261052	38
scaffold_264101_1	1	162	10	5	1	AG	TCTCTCTCTC	NA	1	1	3	0	102	AGCTACATACTCATCCAGCGAATGGTTCTGTGTAAAGCAATTCGAATTGAGTTGAAGTTGAATCCttttttctctctctcGCCTCGCAAATAGGATCCATAA	AGCTACATACTCATCCAGCGA	TTATGGATCCTATTTGCGAGGC	49	0	92	21	193	22	58.412	58.325	4.93	4.7	6.26252	F	633	CTGTACACGTTGCACTCCTTAGTGCGCATTCTTTCATCATCCTGCAGAATAAACACATACCTATACAACATATCCttttttATATCTACATAGCTACATACTCATCCAGCGAATGGTTCTGTGTAAAGCAATTCGAATTGAGTTGAAGTTGAATCCttttttctctctctcGCCTCGCAAATAGGATCCATAATCTCGTTTCATTATGTAAAAGCCATCGTCATCACcatcatcatcatcatcatcatcatcatcatcatCGTCATCGTAatcatcatcatcatcAACATAAGCATAGTgtcgtcgtcgtcGTGTTGTTGATGTCGTCCTTTAGTCCCTTTACGTTTACATacacacTTCGGAGTCTCAtcgtcgtcgTATAGTCGTCCTTTCAATTCA…	scaffold_264101	1
scaffold_264205_349	1	417	21	7	1	ACG	CGACGACGACGACGACGACGA	NA	1	1	4	11	103	ACACAGTTGAGCTCTGATGGTTAGAAATGAAGAGACGCAATGAAGACGACGcgacgacgacgacgacgacgaGTACGACGTTTTGTTGGCTGCCTTTCGAACT	ACACAGTTGAGCTCTGATGGT	AGTTCGAAAGGCAGCCAACA	30	11	366	21	468	20	59.304	60.465	3.55	3.33	2.1618	A	621	TTCCATCCCACTTTTGTGGAATCGCATACGAGTGTTGGTCTGATGGCCTGGTCAGTCTTTCACTATACATAAACGATGATACGTACTTGCTTATAGCCCGTTAAtttttGCGGGACACATCGCATGAACGCATCTGCATCCGCATTCGCGTGATGGACACTTCTAAGTAGGCAGGCACATTTCAAGCATACATGACCATGCATAAGCATATAGGTACGTCTTTCTATCTAGGTATAGGATGAAGACCAAGACGCAGACGAAGAAGACGATGAAGACGATTTCTAAGGCGTGCGCGTATGCGCAATATGGCCCCAACATATTgggggTCAAGACGTCACGCGTTTTGTCTAAGATcacacaACAAAACACAGTTGAGCTCTGATGGTTAGAAATGAAGAG…	scaffold_264205	349
scaffold_265316_345	1	504	21	7	1	ATC	TGATGATGATGATGATGATGA	NA	1	1	6	35	238	GACTCTTTGTCATCATGTCCGAAGTTTGAATTGAATCCGAAGAAGTTCATGTAGGTTTCTACTTATAttcttcttcAATTTTAATCTTGCTGACAGGTAAACAAGGCATTTTAAGAGCAATCCTAAGTTGAAGACGCATGAGAtgtgtgGAAGCTGATGCtgatgatgatgatgatgatgaTGGCGATATGAACTCACGTCTCAAAGTGATGATTAAAATGTCGACATCGCAGACATA	GACTCTTTGTCATCATGTCCGA	TATGTCTGCGATGTCGACATTT	138	35	344	22	581	22	58.15	58.219	4.55	2.32	7.63081	B	621	ATTGGTCCTCACATTCAGTCAATAGAAGCATGAAATAAATGACAAGTATTTAGCCCTCGAGGGAAGTTAAATGGTGGAGCTTTAGACTTTAGATAGATTGCGGGAATCATTTATATTGGTTATTTAAATTGATGGTCCATTAAATTCAATCAGAAAACTGATAAAATTGtttttGtttttCGTTTTCTTTCGTTCAGTTTGTTTAATCAATTTGtttttATTTTGTTCTCATATTCTCGCTTTCTGTATGATTTAAAGAtttttttCAAGTTGATAAGATATAGAACATACATTTTGTGGATACTCAAGGATAATATTATTTAATTGTTTCCTTGAAAGAAAAGACTCTTTGTCATCATGTCCGAAGTTTGAATTGAATCCGAAGAAGTTCATGTAGGT…	scaffold_265316	345
scaffold_26540_6746	1	301	24	8	1	ATC	CATCATCATCATCATCATCATCAT	NA	1	1	5	129	324	AAGCGGCCTCTTGTCCATTTTCACATTTTCAAAACCGCATTAAATCTGCATATTATGTCCAATGGCGATGCATGCAACAAACCGTCTGAAACGTCATACTTTTCTGGCCAAGGGGaaaaaTACGATTTTATACGATCGATCATTGTTTTCcatcatcatcatcatcatcatcatAATTCGTGACGATATGGTTCCTTAGATTGTTTTCGaaaaaGTTAATGATACTCGAAATAATGTTATAATTCGAACTGAATTGTTGATAAATTTAATCTTTCAACAATTCaaaaaCTACATATAATTCTTTCCCAAACTGAAGTGTGCTGA	AAGCGGCCTCTTGTCCATTT	TCAGCACACTTCAGTTTGGGA	130	129	151	20	474	21	60.251	59.788	2.32	4.37	1.46304	F	624	TaaaaaTATCCAATATTATTGCCAACATTTTCACTCACaaaaaTGCCAAAATCATTTACCCACCCGTCATTTGAAATGCTCCACGCCCGATGGAATATTTATTTCCCTTTGCAtttttATTTGTTTACAAATCAATGCCAAACCAAAACAAAGCGGCCTCTTGTCCATTTTCACATTTTCAAAACCGCATTAAATCTGCATATTATGTCCAATGGCGATGCATGCAACAAACCGTCTGAAACGTCATACTTTTCTGGCCAAGGGGaaaaaTACGATTTTATACGATCGATCATTGTTTTCcatcatcatcatcatcatcatcatAATTCGTGACGATATGGTTCCTTAGATTGTTTTCGaaaaaGTTAATGATACTCGAAATAATGTTATAATTCGAAC…	scaffold_26540	6746
scaffold_2657_1674	1	301	21	7	1	AAT	TTATTATTATTATTATTATTA	NA	1	1	3	65	205	GGCATGGTTTCAGAAAGGCGATAATTATTATGAGGCATTTAAAGAGTAAGTTCGTGTTTCAATGCCATGGttattattaTGATTTttattattattattattattaATTATTGGTATAATATAATTTATGAGTGACTGCTAAAACTATTTATTTTAATTAAGACAACAtttttCCAGATTTATTCGGCATTTGAACAGACAACCT	GGCATGGTTTCAGAAAGGCG	AGGTTGTCTGTTCAAATGCCG	65	78	216	20	420	21	60.109	59.391	5.52	5.69	1.71772	F	621	TGTCCTATAGGAGAATGTCCTAGCGCTTCAATTCAAGGCTTATGGGAAAACCCTCTTGTAAATTGGGAAGATATTAAAGGCTATAAATGCGCTATGTTGGATGCTTGCATTCACATGCCTAATGACAGTGTCAAGGACATCTTAGATTGGATGATTCACAATTTCAATCGACATTATTCAGGAAATCGTGCTCCATTTGGAGTTTACTTACATTCGGCATGGTTTCAGAAAGGCGATAATTATTATGAGGCATTTAAAGAGTAAGTTCGTGTTTCAATGCCATGGttattattaTGATTTttattattattattattattaATTATTGGTATAATATAATTTATGAGTGACTGCTAAAACTATTTATTTTAATTAAGACAACAtttttCCAGATTTATT…	scaffold_2657	1674
scaffold_26617_3252	1	301	21	7	1	ACG	CGTCGTCGTCGTCGTCGTCGT	NA	1	1	2	31	307	TCGGCACTTCATTCTTAACCGAGTaaaaaaTCAAAACGCCATTTAATTTTCCATTTGAAGAAGAGTAATCACCAAATTCaaaaaCACTTTCAAAATGCTGATGTGTATTGATTTCCAATATGTTATTTTCAGTTTCCCTCAAGCTTCATTAAGATTACTCTTCAATCaaaaaTCCTACATTGGTCTTTGACTTAATAACAATGAGTTTTCATAAAATCAAATAAAATGTTTTAcgtcgtcgtcgtcgtcgtcgtATTCAAGTAAATAATTTAAAATTGTAACACATCATTTGAAGGACCCTTTGCCT	TCGGCACTTCATTCTTAACCGA	AGGCAAAGGGTCCTTCAAATGA	211	31	68	22	374	22	60.029	60.158	4.69	2.57	4.18716	F	621	TACTGAAGGTCAACtttttGACAGTTATTAAACAAAATGCAAATATTAATATTTTGtttttAAGATGTCGGCACTTCATTCTTAACCGAGTaaaaaaTCAAAACGCCATTTAATTTTCCATTTGAAGAAGAGTAATCACCAAATTCaaaaaCACTTTCAAAATGCTGATGTGTATTGATTTCCAATATGTTATTTTCAGTTTCCCTCAAGCTTCATTAAGATTACTCTTCAATCaaaaaTCCTACATTGGTCTTTGACTTAATAACAATGAGTTTTCATAAAATCAAATAAAATGTTTTAcgtcgtcgtcgtcgtcgtcgtATTCAAGTAAATAATTTAAAATTGTAACACATCATTTGAAGGACCCTTTGCCTTTAGGCTTGTTCATGTACTGTACAT…	scaffold_26617	3252
scaffold_26654_1315	1	301	39	13	1	AAT	AATAATAATAATAATAATAATAATAATAATAATAATAAT	NA	1	1	4	110	315	CGAGGCCAGTATGCGTATGAATGCCATGCTTAAAAGTAAACTAagagagTATGCCaaaaaTTTACGAGAACATCATGCATCAAGTCCAGCAGAAGGTGCCCTTGAGGCAGCCATTCAAATAATGATGGGAGAAAGTTATAAAATTCaataataataataataataataataataataataataatCCAATAACTCCACTCGAGTTTTACAATCAACGTGTTAAGCCAAtttttAATGTTGAGGATAAGGTTTGTCTTATGATTGATCCACGATACCGCCTATACAGTAGATTGTTTGGGCAAtgttgttgtTGGT	CGAGGCCAGTATGCGTATGA	ACCAACAACAACATTGCCCA	126	110	155	20	469	20	59.686	58.801	2.15	5.36	1.5127	F	639	AGACGGCAGAACGAGGTGAAAAGGTTGATGGTCGCTTGGTATCATTTCTATTGAATGATCCAACATGTGATGGTGGTCAGTGGGATATGTTAGTTAATCTTATCACAAAACATGGCCTTATGCCAAAGAAATGCTTTCCAGAAAGCTACAGCTGCGAGGCCAGTATGCGTATGAATGCCATGCTTAAAAGTAAACTAagagagTATGCCaaaaaTTTACGAGAACATCATGCATCAAGTCCAGCAGAAGGTGCCCTTGAGGCAGCCATTCAAATAATGATGGGAGAAAGTTATAAAATTCaataataataataataataataataataataataataatCCAATAACTCCACTCGAGTTTTACAATCAACGTGTTAAGCCAAtttttAATGTTGAGGAT…	scaffold_26654	1315
scaffold_266958_122	1	301	33	7	1.5	ATC	GATGATGATGATGATGATGATGGTGGTGGTGGT	NA	1	1	4	42	221	TTGGTAGGAGATCGGAGGCAGCTTTTCCTGAGCTTAGGACAACATTTCGAATGCAACCAACAAATGATTCGATAATATACTTGACACCATGCAGCTTCTCTTCCGAGGATAATCCTTTTGGATGGCgatgatgatgatgatgatgatggtggtggtggtAGTAGTGGTATAGTgtggtggtgATATAGTGATAGAATCATACCCACATTGCAACGACGAAA	TTGGTAGGAGATCGGAGGCA	TTTCGTCGTTGCAATGTGGG	106	42	175	20	395	20	60.033	59.691	4.75	4.61	0.341818	B	621	TACTATAGATATCACAGTGTTCACCCTCATAGTGAGTACCGAAACAGTCGCACGAAATTCCATAGAAGTGATTAATACATCTGGATCCCACGAAGCACAAATTCCGTCTCGAATGGCATTTATTGGAGCATCCTTCGTTCACGTTTTCATGCTTTGTGGCTACCAAAGGGGTGATTGGTAGGAGATCGGAGGCAGCTTTTCCTGAGCTTAGGACAACATTTCGAATGCAACCAACAAATGATTCGATAATATACTTGACACCATGCAGCTTCTCTTCCGAGGATAATCCTTTTGGATGGCgatgatgatgatgatgatgatggtggtggtggtAGTAGTGGTATAGTgtggtggtgATATAGTGATAGAATCATACCCACATTGCAACGACGAAAACGA…	scaffold_266958	122
scaffold_266976_330	1	508	39	10	1.5	ATC	CAACAACAACATCATCATCATCATCATCATCATCATCAT	NA	1	1	3	15	120	GGGAGTTAGCTCACCTCTGCCGCAGCACAAGCCACcaacaacaacatcatcatcatcatcatcatcatcatcatCGTAAGAGTGTTTGCAGTTTTGAAAGCGTTTCCGCTTGCGTTCAGG	GGGAGTTAGCTCACCTCTGC	CCTGAACGCAAGCGGAAAC	15	27	473	20	592	19	59.823	60.082	4.26	2.78	1.25901	B	630	TAGGGGAATAAATTGTGTATTTTGTCGAAGAGTGAGGTTTTCCTGTTGAAGTACTTAAAGTATTGCTAAAGTACTTGAAATTCTAATAAAGTACTTCTTGGAGTGTTGCTCAAATACTTGTCACACCTACGTACCTAATAGTTCATTCTTCTTATGAAGAAATTTGAACCAAAACTGTACTGGTAATTGAATTTTGTGGGTACAAATATCAGAGAACTTGAGTATAAGTACAGAATTGGAACTCAAAATTTGAGACTTCTGATTGAACAAAGAAAACTAATGCGTTCTTCTAGAATTAAAGCTTAGTGTTCAAGCTGaaaaaTGGAAGTAAATACTTGCGACCCTACTGTTAACTTCAAATTCTTCTTGTTCTCAAAACAAATCTACACCTTGGTCTTG…	scaffold_266976	330
scaffold_267766_756	1	458	21	7	1	AAC	AACAACAACAACAACAACAAC	NA	1	1	4	58	206	acgacgacgacAATGCGATTACTAATCTCAATTAAAATAGCCAAATTGGAAAACaaaaaTCCCaaaaaCAAAACaaaaaTCAAAATCGAAACCAAAACAAACAAAaacaacaacaacaacaacaacaaaaaaaGAAACAATTGTAGAGTAATTTGCTTTTGAAGaaaaaTAAAAGAACAAGAAAACTCACCATCACCAGTCAATGT	ACGACGACGACAATGCGATT	ACATTGACTGGTGATGGTGAGT	85	58	353	20	558	22	60.732	59.627	3.34	3.41	3.10468	F	621	CTCCTCCATCCCTGACAACAGAAATCGcacacaGGAATGGTTGGGAGTTATAATTCACTAGGCTCTAGTTCTCAACGGACTGTTGCGACACTTAATTTATttattattaAATGTTGCTCTGTTGGATTTCATaaaaaTTGGACAGTTGATACTTGTATCTTAGAACTGTACTCTACTTAAAATCTAATAACAGAAGGAACATGATTTGCATTATTCTGGGCCCAAAATATTCTCACTACTCCACTGTATTTATGATTCATAAACAAACAATTACTGTGTTTCTATCACCATACTCTAAAGAAAATCGATTAAGGACGTACTATACCTATCAACGATAAATCATAGGCGACTgacgacgacgacAATGCGATTACTAATCTCAATTAAAATAGCCAAATT…	scaffold_267766	756
scaffold_267899_702	1	326	24	8	1	ACG	GTCGTCGTCGTCGTCGTCGTCGTC	NA	1	1	4	35	240	AACGCTTacacacGGTGACAATATTCAAACAAGGCGTTTTCAACCATTGCATCGTgtcgtcgtcgtcgtcgtcgtcgtcGAGCCGGGAATGGTTGTTATGTAAGGTAAAGTACATGTTCGGTAACAACTGTCATGGTAGTCATAAAGTAAATCCTTaaaaaGGAGCAAttttttATCGTTATTTCAGAATGAATGAGGACTACTCGTTTAAATATAAAGTGCGGTAGAGGTTAGGTAGGT	AACGCTTACACACGGTGACA	ACCTACCTAACCTCTACCGCA	35	140	271	20	510	21	60.179	59.714	3.58	5.69	1.46507	F	624	CCCATGAGCTGAAAAGAAAGTTCTTAGAATTCAGTTTAAATCAATGTTTTCCAAGAATGTGTaaaaaaTCTCTAATTTGTAATTTAACATTTTGGAGaaaaaTCGATAAAAGAAtttttGGTTGtttttATTCTGAAAACAAAGAAAAGACTTCTaaaaaaTCCGTTGATATACATTTCTCGtttttGGGCAGTTTTCCACAGAAATGTGGTaaaaaCTTGTCAAGGAATTTTGTGAATGTGGAAATACTGCGAACCACAACACAACTAAAACGCTTacacacGGTGACAATATTCAAACAAGGCGTTTTCAACCATTGCATCGTgtcgtcgtcgtcgtcgtcgtcgtcGAGCCGGGAATGGTTGTTATGTAAGGTAAAGTACATGTTCGGTAACAACT…	scaffold_267899	702
scaffold_2678_12115	1	301	21	7	1	AGC	TGCTGCTGCTGCTGCTGCTGC	NA	1	1	4	56	224	GACGGACTGTGGAGCACATTTTGTGGCCACCTCTTGTTCTTCTTACACAATCGCAAATGACAAATTTTAATTTCAGtgctgctgctgctgctgctgcGGCAGCTGAGAGTGTTTCATTTGATTTTATTTTATTATTTAACGTGTTGTGTCGTTGTTGATGTGGACGTAGTTGAAACACGAAATAGAGCCATTGTATATTTTATGCAGTGTATGGGCAATTTCAC	GACGGACTGTGGAGCACATT	GTGAAATTGCCCATACACTGCA	56	105	225	20	448	22	60.321	59.769	2.71	4.41	2.55176	A	621	CTGTTGTCCCAGTCCgagagaATAATACAAATCCAATGTCTGACGATGTCCGAGAATATGACGACAACCACATCGACATGTTTTAGAACGCGTTCTATAAAGCTGCTTTGACTTCTGGCATGGCTTTGACCAGAAACGaaaaaTAAAatatatGTAAGACaaaaaTaaaaaaaaaaCAGAACCAGAACCAGCACAAACTTAGATACTAGCAGCAGTGCGGACTGGACGGACTGTGGAGCACATTTTGTGGCCACCTCTTGTTCTTCTTACACAATCGCAAATGACAAATTTTAATTTCAGtgctgctgctgctgctgctgcGGCAGCTGAGAGTGTTTCATTTGATTTTATTTTATTATTTAACGTGTTGTGTCGTTGTTGATGTGGACGTAGTTGAAA…	scaffold_2678	12115
scaffold_267938_585	1	294	28	7	1.5	ATC	AGAGAGTTCATCATCATCATCATCATCA	NA	1	1	4	7	125	GTACCAATTGGAACGCGGACGTTTCCCagagagTtcatcatcatcatcatcatcaTAGTCAGAGGCATCGCATGAGATGCTTGGTTTCCATTAGCAATATCAACATGGTATGATGGCTCTGCAGG	GTACCAATTGGAACGCGGAC	CCTGCAGAGCCATCATACCA	7	50	267	20	391	20	59.555	59.529	4.79	3.25	0.916235	B	621	CTATTTGGGAATTAATTTATTATTTCTTTGTCTTTAGATTGAATTGATATTTATAGACAGAAATATttcttcttcCTTCACCTAATGGGACTTATAGAAACTTACATATACAAAACATAAATAATaaaaaaGCCTATTTTAATTACTACATATTCCTATACCACTTGTAGATATCAATAGCTTTTAGGAAAGCCATTAAATAACAATCTATTGATAACATATTAATGGATCAGAAATAGAAAATTATATGGGTAGGTATTAGGTAAGTACCAATTGGAACGCGGACGTTTCCCagagagTtcatcatcatcatcatcatcaTAGTCAGAGGCATCGCATGAGATGCTTGGTTTCCATTAGCAATATCAACATGGTATGATGGCTCTGCAGGTCTCTAGT…	scaffold_267938	585
scaffold_268026_683	1	301	35	8	1.5	ACT	TACTACTACTACTACTACTACTACTTCTACTACTA	NA	1	1	3	51	264	TCCTGAACGAAGCCTTCTGAAACTTATGGAACTTGATACAAATTTGTTTAGTCAATTAACTTAATACAACTTGAAAATATTAACAATTCTATTTATATTGCACTTGTTTAGATTATACTCTTTCTTCTGGTTAATCTGATAAATAAAATCACATTTTtactactactactactactactacTTctactactaTATCCGTAttttttCGaaaaaaaTGGGCaaaaaGTTACAGTTACATGTTAGTCGCTACTGCCACATCATTGA	TCCTGAACGAAGCCTTCTGA	TCAATGATGTGGCAGTAGCGA	137	51	144	20	407	21	58.662	59.793	3.27	4.93	2.54496	F	624	GGTTTGGAACACAATCTCCAGTTCAGGTACTAGGCACCCGATGTTCACCACGGGGAGATGAGAGTAGGAGTTGATAGACAGAGGTGGGTTTTGAGaaaaaCCTGTGGATTTGAACATCTCAGCGCTAAAATACCGATACCAAATCCTGAACGAAGCCTTCTGAAACTTATGGAACTTGATACAAATTTGTTTAGTCAATTAACTTAATACAACTTGAAAATATTAACAATTCTATTTATATTGCACTTGTTTAGATTATACTCTTTCTTCTGGTTAATCTGATAAATAAAATCACATTTTtactactactactactactactacTTctactactaTATCCGTAttttttCGaaaaaaaTGGGCaaaaaGTTACAGTTACATGTTAGTCGCTACTGCCAC…	scaffold_268026	683
scaffold_26819_6349	1	443	21	7	1	ATC	GATGATGATGATGATGATGAT	NA	1	1	2	42	149	ATTCAACATCGAGCGACCGAGCTTATTCAATGCGGAAGAAATaaaaaaTCGATTGTGATTGCgatgatgatgatgatgatgatGCATaaaaaTGGAATTCCGCACTTCAGTTTAAACAAATCAGTCAAAATCAGTGCATAGCCCGAAGG	ATTCAACATCGAGCGACCGA	CCTTCGGGCTATGCACTGAT	42	46	381	20	529	20	59.827	59.893	4.69	2.9	0.280033	F	621	CTATAGATACTTTTCtttttGTAGACaaaaaGTTTGCCTTTAGGGTTTTGATTTCTCTTACAGaaaaaaGAAAGAAAACTAGTCAAATGCGCTGTCAATAGTAAATGATCAATGttttttttATAGATATTTGACAATTATGCTTCCAAGACATTTCTATTGTCATATAAAATTTGTATGTCCATGAGTCCAAATAGTATTTGCCTATAAAGTCAGTCATTATTGTAAGTTTGAGGCACTATACCTACTCTTAGTTTATGACATGTTTCTATATTAACAATATTCAGTCGTTTACATGTACAGTACATACAtatgtatgtatgtatgTTTATGTCtatataACAAATaaaaaaTAAATAGAACGGAAAACTataataataATTCAACATCGAGCGACCG…	scaffold_26819	6349
scaffold_268815_78	1	301	21	7	1	AGG	CCTCCTCCTCCTCCTCCTCCT	NA	1	1	4	104	313	TCGTTTGAAGCTCGCGATCAAAGACAGACCAATCCCTCCACCGCAGCATCCTCCGCCACGTCCTCAATCTCAACCACTAGATTACTATTCTGCCCCTCAAGGAAACCATTATTACTCCCCTAGCcctcctcctcctcctcctcctCAAGCACCGATCACCGCTCCATCTCCTCAGCGTGACTACAGAGAATTCTCACAGTCACCGTCTCCGTCTCCTTACGCATTCACTGATCACTACTATTCCGGGtattattatCCGCCTCCTCCACCACGTTCAATGTACGATCGTGCCTCCAATTACGGCCTCCCAAGT	TCGTTTGAAGCTCGCGATCA	ACTTGGGAGGCCGTAATTGG	104	148	177	20	489	20	60.388	60.034	2.92	3.16	0.422483	B	621	GAATCGGTCCTCAACATCGAGGtttttCATTCCAATTCTTCGGATCTGGCGAAAACCCTCGTCGGATCGGTTAGGTTTCCTCTAGCTCGTTTGATTGACTCGGACGGGTCAATGATTCCGGAATTGATCAACTCGCTCGAGCTGGTTCGTCCATCGGGTCGACCACAGGGGAAGATTCGTTTGAAGCTCGCGATCAAAGACAGACCAATCCCTCCACCGCAGCATCCTCCGCCACGTCCTCAATCTCAACCACTAGATTACTATTCTGCCCCTCAAGGAAACCATTATTACTCCCCTAGCcctcctcctcctcctcctcctCAAGCACCGATCACCGCTCCATCTCCTCAGCGTGACTACAGAGAATTCTCACAGTCACCGTCTCCGTCTCCTTACGCA…	scaffold_268815	78
scaffold_26890_1	1	150	21	7	1	AAG	AAGAAGAAGAAGAAGAAGAAG	NA	1	1	3	42	244	AAGGCTGGAATGGAAATGGTTAATGCTATTAATTTAAAGTCTTCttttttATAGTTGAAGTGAaagaagaagaagaagaagaagaaaaaGATTGACGAAAGACAAGaaaaaCGGAATTTTCAATGATAATTGTAATGAAAGTCGTCATATTTCAAAATTATAAAATTGCACAGCCTTGCAtttttAGAATTTTATTTAGTAAACATTGTTTGAGTCCGACTATAGACACGCTATTGTTGGCCTT	AAGGCTGGAATGGAAATGGTT	AAGGCCAACAATAGCGTGTC	42	140	87	21	330	20	58.093	58.835	3.67	3.67	4.07184	F	621	AATTAAATTACTCGCTTTTAACTATCGAGAACGATATACATAACAGAAAGAACCAGAGGCAGaaaaaTTAGCTTGTTAACTATGATAAGGCTGGAATGGAAATGGTTAATGCTATTAATTTAAAGTCTTCttttttATAGTTGAAGTGAaagaagaagaagaagaagaagaaaaaGATTGACGAAAGACAAGaaaaaCGGAATTTTCAATGATAATTGTAATGAAAGTCGTCATATTTCAAAATTATAAAATTGCACAGCCTTGCAtttttAGAATTTTATTTAGTAAACATTGTTTGAGTCCGACTATAGACACGCTATTGTTGGCCTTCTTTAAGTTACAAGGAATGTCTGAGGAATTTCTTTCTCTTCAATAATTTCAAAGACATGCATACatata…	scaffold_26890	1
scaffold_26907_6691	1	308	32	8	1	AAAC	CAAACAAACAAACAAACAAACAAACAAACAAA	NA	1	1	3	7	338	GCTGGAGCTAAACAGTCGTATGTaaaaaTGTCCCAATAAGAAGTTTTCTTCTTGATATACTATGTACAACTGAATTTGGAGACTCCATCtttttAATTTTCATACACATTTAAGTAACCATCACGAAATCATTGACTTGCATGTTTTGGCAATTTGTTAGTTAATCCGAAATCGTTTTCTATACAATTAAGaaaaaTAGGCTACTTATAAAAGCTCTCAAAAGTGAACGAAAATCCGCtttttCAAATCGGATTAGTCGTTTCTGAGAATAGTGAGTTcaaacaaacaaacaaacaaacaaacaaacaaaCGAACAAACAAGCAAACTCTTCAGCCTT	GCTGGAGCTAAACAGTCGTATG	AAGGCTGAAGAGTTTGCTTGT	256	7	30	22	367	21	59.139	58.341	2.39	3.16	5.52016	F	632	GGAAGTTTGAGTCAAGTAATCGATTATAAGCTGGAGCTAAACAGTCGTATGTaaaaaTGTCCCAATAAGAAGTTTTCTTCTTGATATACTATGTACAACTGAATTTGGAGACTCCATCtttttAATTTTCATACACATTTAAGTAACCATCACGAAATCATTGACTTGCATGTTTTGGCAATTTGTTAGTTAATCCGAAATCGTTTTCTATACAATTAAGaaaaaTAGGCTACTTATAAAAGCTCTCAAAAGTGAACGAAAATCCGCtttttCAAATCGGATTAGTCGTTTCTGAGAATAGTGAGTTcaaacaaacaaacaaacaaacaaacaaacaaaCGAACAAACAAGCAAACTCTTCAGCCTTATAGTAATAATATGGAATTTAAATACATTTTC…	scaffold_26907	6691
scaffold_26961_4328	1	301	21	7	1	AAT	AATAATAATAATAATAATAAT	NA	1	1	4	30	174	TGCCAACCAAATGATTCCATCAGGAGACTGTTTTGAAATAAACTCTTAAAAGTGGCGCTTGCTTTTAATTACTTAATATTGGCGCTTGCCTTTAATTACTGaataataataataataataatTTCCTTTATCACCAAAATAATATAACTGATTCAAGTCTATCCCACATCCCAA	TGCCAACCAAATGATTCCATCA	TTGGGATGTGGGATAGACTTGA	79	30	200	22	373	22	58.828	58.54	3.07	3.02	6.63136	A	621	TGAAGGGGACCACATCGATGTTAACaaaaaaGTAAATATTAttttttttttGAGGAAACGAAAATTCCGAGTACTTTTGAAAAGACCTCGtatataCAAGTCTCCACAAATCAAAATGTCCTTTATTTACGAATTACGAACACAAATCAATTTTGTTTGACCAATTTCCATTGGCAATACAAATCGATATTAAATTGAATGCCAACCAAATGATTCCATCAGGAGACTGTTTTGAAATAAACTCTTAAAAGTGGCGCTTGCTTTTAATTACTTAATATTGGCGCTTGCCTTTAATTACTGaataataataataataataatTTCCTTTATCACCAAAATAATATAACTGATTCAAGTCTATCCCACATCCCAAAAGTAACTCTCAAACTATATTACATT…	scaffold_26961	4328
scaffold_270260_1	1	95	21	7	1	AAC	AACAACAACAACAACAACAAC	NA	1	1	2	18	117	ACTGACGCTTTATGGTTGCATACCATCAGGACAACAATaacaacaacaacaacaacaacaaaaaaaGGACTTGTGAAAGACTTACCTGATGCAAAGTCctctctctGATGGACCTGC	ACTGACGCTTTATGGTTGCA	GCAGGTCCATCAGAGAGAGG	18	38	57	20	173	20	58.109	59.248	4.08	3.69	2.64293	F	621	CCAAAAGCTATTTTACTCAACTAGAGCTCTTCTCGTAAAATAACCCCACTATAGTGACTGACGCTTTATGGTTGCATACCATCAGGACAACAATaacaacaacaacaacaacaacaaaaaaaGGACTTGTGAAAGACTTACCTGATGCAAAGTCctctctctGATGGACCTGCTTCCAtttttATTTATTCTTTATGTCATGTGTTGTGTATGTGATATTATTCGACTGAATTTGTTTAATGCCACTTCTGTCCATTTTGCACAAATAGCTATATCCGTCCATATGTAAAAGTGCAGGAGTGTAgacgacgacGTGCATCATCGTCCTTATTTGAATAAAAGAATTTTGGTAGACAGTTGGGTTGACAAGaaaaaaCACaaaaaCAATTTTAAGTATTT…	scaffold_270260	1
scaffold_270872_318	1	322	28	7	1	AAAT	TAAATAAATAAATAAATAAATAAATAAA	NA	1	1	4	18	336	TGCGTAGAATAAGTTCTCCCGAAATTTCGAAATATTCGTTtaaataaataaataaataaataaataaaCATTTGTTTGAAAGCAAGAATGATTGATATAAGATTTTGCTTGTGGCCCCAAAAtttttttGAAACTAAATTGACAACATCTGTTAAAGATGTTAATGAATGAAAATaaaaaTGCtttttAATGTTGTTCGTAAGACTTAAAGCGTAACTAATTTGTCACTGATAAACACAGGTATCCAGCCCAAAATAGAACACaaaaaTAAGGAGTTATTCACATCATATTACATATCTGCTCGAACTACATTACAAAAGGGTCCAAGCGGAATGA	TGCGTAGAATAAGTTCTCCCGA	TCATTCCGCTTGGACCCTTT	18	248	282	22	617	20	58.981	59.596	5.14	3.11	3.4229	F	628	CACAGGACTATAGCACCACCTCTTGTAAATAACATTCGCATTATACATaaaaaaCGTGACTGCCtttttttCACCAACTACGACATCATGGGAAGAAGCAAATGATCGTTATCTAGGATCGAGTCAGGAGAATCAACTGAGGTCCTGTTACCATTGGGGAGGAGACAAAATATAAATTGTTATAGAGTATAACTTCGAATCTGAATCTGAAGTCTAACTTCCAAAACCTTTGAATCGCTGTTAACTCTGCAAAAGTGCAAATAAAATCGGCTTTAAAATCATGCGTAGAATAAGTTCTCCCGAAATTTCGAAATATTCGTTtaaataaataaataaataaataaataaaCATTTGTTTGAAAGCAAGAATGATTGATATAAGATTTTGCTTGTGGCCCC…	scaffold_270872	318
[truncated: 17,614 more rows]
