# Supplementary material for: Genome-wide developed microsatellites reveal a weak population differentiation in the hoverfly Eupeodes corollae (Diptera: Syrphidae) across China
Source: PLoS One. 2019 Sep 26;14(9):e0215888. doi: 10.1371/journal.pone.0215888 (PMC6762071; doi:10.1371/journal.pone.0215888)
Supplement: S2 Table — (XLSX) [file pone.0215888.s002.xlsx]

## Sheet: S2 Table 
S2 Table Primer pairs used for initial evaluation
Locus		MOT_TRANS	TARGET_MS_LENGTH_IN_REPEAT_NUMBER		PCR_PRODUCT_SIZE	PRIMER_LEFT_SEQUENCE	PRIMER_RIGHT_SEQUENCE	PRIMER_LEFT_LENGTH	PRIMER_RIGHT_LENGTH	PRIMER_LEFT_TM	PRIMER_RIGHT_TM	PRIMER3_PENALTY	DESIGN
EC7-S01	S01	ACG	7	(ACG)7	103	CCTATACATAACGGGCCGGG	CCCAGCGAAGGATGTTCTCC	20	20	59.752	60.463	0.711047	A
EC7-S02	S02	ACG	7	(ACG)7	115	CCCTCAACAGCCATTCCGAT	ACCAGCGTGACCATGTTGAA	20	20	60.107	60.179	0.286049	A
EC8-S03	S03	AGC	8	(AGC)8	116	GCCTTGCAGAGCCTACTGTT	CTCAGTAGTCTGGCGCTTCC	20	20	60.322	60.179	0.501132	A
EC7-S04	S04	AAC	7	(AAC)7	120	TAAAGGGCTTCGAAGGGCAA	TTGTTGGTGTTGTCGCTTGC	20	20	59.597	60.179	0.581654	A
EC5-S05	S05	AAT	5	(AAT)5	125	GTTCAATCGCGACGAAGCAA	AGTCGCGATTGCATGCTAGA	20	20	59.837	59.897	0.265958	A
EC7-S06	S06	AGC	7	(AGC)7	127	AGCTTCCCAGTTCCAAAGCC	CCAGCGAACCAACAAACCAG	20	20	60.541	59.969	0.571236	A
EC10-S07	S07	ATC	10	(ATC)10	130	TACGCCTCTGTCTTTGCCTC	AACGGGAATCGACAAGCACT	20	20	59.753	59.965	0.281531	A
EC10-S08	S08	ATC	10	(ATC)10	131	TCAGTAACGTCACGAAGGGC	GTGGTCCTGGAAGCTGTCTC	20	20	60.039	60.037	0.07575	A
EC10-S09	S09	ATC	10	(ATC)10	133	GCTGCCTTATCACTTGCCCT	TGTGGTCCAACTGAGTGTCG	20	20	60.395	59.896	0.499019	A
EC8-S10	S10	ATC	8	(ATC)8	142	CCAGCCTTCTTCTGCGTTTG	GTCGTTATATGTCGGGCGGT	20	20	59.761	59.969	0.270526	A
EC11-S11	S11	AAG	11	(AAG)11	150	AGCGAAAGAACAATGCCACG	GAAGGTCTCTGGATGGACGG	20	20	59.762	59.538	0.70025	A
EC8-S12	S12	AGC	8	(AGC)8	153	CGGAGCTCCAAGGCTGTATC	GTCTCTACCCATGCCATCCC	20	20	60.25	59.602	0.647975	A
EC8-S13	S13	AAG	8	(AAG)8	158	CACACGAACTTCTGGCTGGA	GGGTAAGGTGTAGTGTGGGC	20	20	60.25	60.036	0.285593	A
EC9-S14	S14	ATC	9	(ATC)9	161	AACACCCGAACTCCAAACCG	TTTCAACATTCGCGTCGCTG	20	20	60.816	60.111	0.927289	A
EC7-S15	S15	AAC	7	(AAC)7	169	ATGGTCCTCGTCCTGCATTG	TATGTGGCATTCTGGGCTGT	20	20	60.108	59.375	0.732825	A
EC7-S16	S16	AAC	7	(AAC)7	180	TGGAGCGAGCTGGATTGATC	TTCGAGTGATGAGCCTGTGG	20	20	59.894	59.753	0.353053	A
EC12-S17	S17	AAC	12	(AAC)12	186	CATTGGAAAGGCTGCAACGG	TGGAACTCCATGGCATTCCG	20	20	60.389	60.394	0.783123	A
EC7-S18	S18	AAC	7	(AAC)7	187	TGCCTTGACGATTACCACGT	GATGGTGACGGATTGCGACT	20	20	59.681	60.46	0.779367	A
EC7-S19	S19	AAT	7	(AAT)7	191	CTGAGGCACATACCCACCTT	GACGAGTACGAGGCACAGTT	20	20	59.379	59.76	0.860967	A
EC9-S20	S20	AAGT	9	(AAGT)9	199	TGTTGATTCTGCCACAGCCA	ACATGTCGAGGCGGAATCAG	20	20	60.179	60.179	0.358095	A
EC7-S21	S21	ACG	7	(ACG)7	200	TGCATGGATGGACACCAGAC	GCGATGCCAACCTCATGTAC	20	20	60.035	59.342	0.692991	A
EC7-S22	S22	CCG	7	(CCG)7	203	TGGTGTGGAGGGTGGAAATG	GTTTGTGCATCCGTGAACGA	20	20	59.888	59.416	0.696615	A
EC7-S23	S23	ACG	7	(ACG)7	204	CTGAGGGCTTGCTTCATGTG	TGGACTTTCGTGTACCAGCC	20	20	59.191	59.966	0.843722	A
EC7-S24	S24	ACC	7	(ACC)7	212	GTCGTCCTCATCGTCACAGG	TCATTGATTCGGCAGCAGGT	20	20	60.179	60.035	0.214312	A
EC7-S25	S25	ATC	7	(ATC)7	215	CGCACAGCATCACATCCATG	TAAGTGCGAGTACGGGCATT	20	20	59.971	59.467	0.562394	A
EC7-S26	S26	AGC	7	(AGC)7	220	GGTAGTGGCATCAGTGGAGG	GTTGGTGGTTGGGATGCAAA	20	20	59.821	59.244	0.934686	A
EC7-S27	S27	ATC	7	(ATC)7	221	GCTTGCAGTTGGTTTGGGAG	CCTAGCCGACCAAAGCTCAA	20	20	59.967	60.036	0.068929	A
EC10-S28	S28	AAT	10	(AAT)10	223	ACAGCCATCAATCGACAGCC	ATCTGAGCGTAAGGCCACTG	20	20	60.746	59.823	0.922525	A
EC11-S29	S29	ACG	11	(ACG)11	225	CATGAACCCATCAGCGTCCT	ATACCCTGATCCAGCCCGAT	20	20	60.108	60.179	0.286399	A
EC7-S30	S30	AAGT	7	(AAGT)7	259	GCCCGCTTCAATTTACGCAT	CTTTGCCAACTGAGCTGACG	20	20	59.899	59.763	0.337214	A
EC33-S31	S31	ATC	33	(ATC)33	259	TAACTGGGTGGCATCGGTTC	GTTTGTGCGACTTGTGAGCT	20	20	60.036	59.342	0.69366	A
EC7-S32	S32	AAC	7	(AAC)7	280	GCAGTGTTGCCATTGCCAAT	CACCTCCGTCACCAACACAA	20	20	60.321	60.463	0.783883	A
EC13-S33	S33	AAAG	13	(AAAG)13	285	AGGGCAGCTATTGAATCCCG	TGACTCCGAATGTGCTCAGG	20	20	59.891	59.753	0.356802	A
EC7-S34	S34	AAC	7	(AAC)7	288	AGTCGCTGAACAGGTGATGG	CGAAGACGAAGCCGGAAGAT	20	20	60.037	60.179	0.216087	A
EC8-S35	S35	AGC	8	(AGC)8	308	CGCTGACATCGCCATGAAAC	TGTGGGCCAAGTAGTTCTCG	20	20	60.248	59.68	0.568188	A
EC24-S36	S36	AGAT	24	(AGAT)24	310	TGGGCTCAAGTGTAAACGGA	AACAGCTTTGCCCTACCGAA	20	20	59.24	59.89	0.869681	A
EC8-S37	S37	ACT	8	(ACT)8	311	ACGTCAAGGCCAAGATCCAG	TCAAGCTCTGCCTCCACTTG	20	20	60.036	59.964	0.071891	A
EC7-S38	S38	ATC	7	(ATC)7	311	TTCAGCCCTCCTACCCGTTA	TAAGGATGAAAGCGGCCTGG	20	20	59.958	60.107	0.148749	A
EC8-S39	S39	ATC	8	(ATC)8	324	CCATCGCGAACTGTTCCTCT	TGCTGCTATGTCTCCGTGTT	20	20	60.109	59.392	0.716744	A
EC7-S40	S40	AAC	7	(AAC)7	337	ATGTGGCAATCGAGTTCCGT	CCTGGACTTCCAACGACTCC	20	20	60.036	60.037	0.073621	A
